# Supplementary material for: Cold-Tolerant Bacteria Isolated from Alpine Plants Can Promote Growth and Mitigate Cold Stress in Tomato Seedlings by Complex Transcriptional Reprogramming of Stress-Related Genes
Source: Plants (Basel). 2025 Oct 30;14(21):3316. doi: 10.3390/plants14213316 (PMC12610570; doi:10.3390/plants14213316)
Supplement: Supplementary file 1 [file plants-14-03316-s001.zip › Supplementary Tables.xlsx]

## Sheet: Table S1
Table S1. Taxonomic annotation of cold-tolerant bacterial isolates.
Taxonomic annotations (columns A-F) are reported for each cold-tolerant bacterium previously isolated from the roots of three alpine Rosaceae plants (Alchemilla sp., Dryas octopetala, and Geum montanu; Marian et al. 2025, doi: 10.1128/mbio.01418-24) and specified by the isolate code (column G) and accession number (column H) of the National Center for Biotechnology Information (NCBI; http://www.n…
Kingdom	Phylum	Class	Order	Family	Genus	Isolate code	NCBI accession number	NCBI accession number of the best hits	Identity percentage of the best hits	Taxonomic annotation of the best hits
Bacteria	Bacteroidota	Flavobacteriia	Flavobacteriales	Weeksellaceae	Chryseobacterium	GRCS301	OR809588	NR_134710.1; NR_178835.1; NR_181697.1; ; NR_043253.1; NR_108294.1; NR_136766.1; NR_136834.1; NR_133722.1; NR_133021.1	100; 99; 98; ; 98; 98; 98; 98; 98; 98	Chryseobacterium polytrichastri; Chryseobacterium panacis; Chryseobacterium paridis; ; Chryseobacterium soldanellicola; Chryseobacterium piperi; Chryseobacterium solani; Chryseobacterium limigenitum; Chryseobacterium aahli; Chryseobacterium yeoncheonense
Bacteria	Bacteroidota	Flavobacteriia	Flavobacteriales	Flavobacteriaceae	Flavobacterium	ARAS101	OR809360	NR_180024.1; NR_118480.1; NR_041057.1; ; NR_118475.1; NR_181102.1; NR_042470.1; NR_178535.1; NR_145952.1; NR_181661.1	100; 99; 99; ; 99; 99; 99; 99; 99; 99	Flavobacterium psychroterrae; Flavobacterium frigidimaris; Flavobacterium frigidimaris; ; Flavobacterium aquidurense; Flavobacterium bizetiae; Flavobacterium aquidurense; Flavobacterium panaciterrae; Flavobacterium collinsii; Flavobacterium geliluteum
Bacteria	Bacteroidota	Flavobacteriia	Flavobacteriales	Flavobacteriaceae	Flavobacterium	ARAS206	OR809367	NR_180024.1; NR_118480.1; NR_041057.1; ; NR_118475.1; NR_181102.1; NR_042470.1; NR_145953.1; NR_145952.1; NR_104717.1	100; 100; 100; ; 99; 99; 99; 99; 99; 99	Flavobacterium psychroterrae; Flavobacterium frigidimaris; Flavobacterium frigidimaris; ; Flavobacterium aquidurense; Flavobacterium bizetiae; Flavobacterium aquidurense; Flavobacterium branchiicola; Flavobacterium collinsii; Flavobacterium pectinovorum
Bacteria	Actinomycetota	Actinomycetes	Micrococcales	Microbacteriaceae	Microbacterium	DREN103	OR809792	NR_180420.1; NR_119270.1; NR_042263.1; ; NR_114986.1; NR_044931.1; NR_119269.1; NR_179834.1; NR_116483.1; NR_025548.1	100; 100; 100; ; 100; 100; 100; 100; 100; 100	Microbacterium algeriense; Microbacterium saperdae; Microbacterium hydrocarbonoxydans; ; Microbacterium maritypicum; Microbacterium oxydans; Microbacterium luteolum; Microbacterium caowuchunii; Microbacterium ginsengiterrae; Microbacterium paraoxydans
Bacteria	Bacillota	Bacilli	Bacillales	Paenibacillaceae	Paenibacillus	GRFS203	OR809883	NR_148618.1; NR_159223.1; NR_156841.1; ; NR_044487.1; NR_113751.1; NR_180735.1; NR_043415.1; NR_164873.1; NR_156839.1	99; 98; 98; ; 97; 97; 97; 97; 97; 96	Paenibacillus marchantiophytorum; Paenibacillus nebraskensis; Paenibacillus aceris; ; Paenibacillus pectinilyticus; Paenibacillus chondroitinus; Paenibacillus silvestris; Paenibacillus chondroitinus; Paenibacillus oryzisoli; Paenibacillus eucommiae
Bacteria	Bacteroidota	Sphingobacteriia	Sphingobacteriales	Sphingobacteriaceae	Pedobacter	ARAS208	OR809369	NR_044382.1; NR_043555.1; NR_132685.1; ; NR_181421.1; NR_179485.1; NR_132668.1; NR_044381.1; NR_044005.1; NR_173505.1	100; 99; 98; ; 98; 98; 98; 98; 98; 98	Pedobacter alluvionis; Pedobacter roseus; Pedobacter jeongneungensis; ; Pedobacter fastidiosus; Pedobacter ghigonis; Pedobacter kyungheensis; Pedobacter borealis; Pedobacter terrae; Pedobacter psychrodurus
Bacteria	Bacteroidota	Sphingobacteriia	Sphingobacteriales	Sphingobacteriaceae	Pedobacter	ARGN102	OR809916	NR_025534.1; NR_042602.1; NR_042604.1; ; NR_025536.1; NR_104917.1; NR_156892.1; NR_181181.1; NR_148294.1; NR_181180.1	100; 99; 99; ; 99; 99; 99; 98; 98; 98	Pedobacter cryoconitis; Pedobacter westerhofensis; Pedobacter hartonius; ; Pedobacter antarcticus; Pedobacter antarcticus; Pedobacter lusitanus; Pedobacter foliorum; Pedobacter bambusae; Pedobacter gandavensis
Bacteria	Bacillota	Bacilli	Bacillales	Bacillaceae	Peribacillus	ARGN303	OR809920	NR_114919.1; NR_115064.1; NR_112726.1; ; NR_104284.1; NR_042083.1; NR_042136.1; NR_044170.1; NR_133974.1; NR_148280.1	100; 100; 100; ; 100; 100; 100; 100; 99; 99	Peribacillus simplex; Peribacillus frigoritolerans; Peribacillus simplex; ; Peribacillus muralis; Peribacillus muralis; Peribacillus simplex; Peribacillus butanolivorans; Peribacillus huizhouensis; Bacillus cihuensis
Bacteria	Actinomycetota	Actinomycetes	Micrococcales	Microbacteriaceae	Plantibacter	ARGS301	OR809925	NR_041045.1; NR_025462.1; NR_024755.1; ; NR_112644.1; NR_179050.1; NR_042262.1; NR_181679.1; NR_115031.1; NR_028739.1	100; 100; 99; ; 98; 98; 98; 98; 98; 98	Plantibacter auratus; Plantibacter flavus; Okibacterium fritillariae; ; Leifsonia lichenia; Leifsonia flava; Microbacterium oleivorans; Microbacterium paulum; Leifsonia poae; Leifsonia poae
Bacteria	Pseudomonadota	Gammaproteobacteria	Pseudomonadales	Pseudomonadaceae	Pseudomonas	ARAN101	OR809354	NR_179985.1; NR_181890.1; NR_181570.1; ; NR_116899.1; NR_024927.1; NR_025227.1; NR_179728.1; NR_179103.1; NR_126220.1	100; 100; 100; ; 100; 100; 100; 99; 99; 99	Pseudomonas crudilactis; Pseudomonas zeiradicis; Pseudomonas kielensis; ; Pseudomonas baetica; Pseudomonas migulae; Pseudomonas umsongensis; Pseudomonas laurylsulfativorans; Pseudomonas laurylsulfativorans; Pseudomonas helmanticensis
Bacteria	Pseudomonadota	Gammaproteobacteria	Pseudomonadales	Pseudomonadaceae	Pseudomonas	ARAN102	OR809355	NR_178447.1; NR_181891.1; NR_179889.1; ; NR_178854.1; NR_041953.1; NR_025228.1; NR_181729.1; NR_181014.1; NR_181838.1	100; 100; 100; ; 100; 99; 99; 99; 99; 99	Pseudomonas granadensis; Pseudomonas soyae; Pseudomonas glycinae; ; Pseudomonas kribbensis; Pseudomonas vancouverensis; Pseudomonas koreensis; Pseudomonas glycinis; Pseudomonas izuensis; Pseudomonas germanica
Bacteria	Pseudomonadota	Gammaproteobacteria	Pseudomonadales	Pseudomonadaceae	Pseudomonas	ARAN201	OR809356	NR_028929.1; NR_117826.1; NR_181570.1; ; NR_116299.1; NR_117177.1; NR_037135.1; NR_114216.1; NR_024902.1; NR_132724.1	100; 99; 99; ; 99; 99; 99; 99; 99; 99	Pseudomonas kilonensis; Pseudomonas corrugata; Pseudomonas kielensis; ; Pseudomonas brassicacearum; Pseudomonas frederiksbergensis; Pseudomonas corrugata; Pseudomonas mandelii; Pseudomonas mandelii; Pseudomonas prosekii
Bacteria	Pseudomonadota	Gammaproteobacteria	Pseudomonadales	Pseudomonadaceae	Pseudomonas	ARAS204	OR809365	NR_028929.1; NR_117826.1; NR_037135.1; ; NR_152639.1; NR_181810.1; NR_181570.1; NR_179985.1; NR_181890.1; NR_156815.1	100; 100; 100; ; 99; 99; 99; 99; 99; 99	Pseudomonas kilonensis; Pseudomonas corrugata; Pseudomonas corrugata; ; Pseudomonas caspiana; Pseudomonas canavaninivorans; Pseudomonas kielensis; Pseudomonas crudilactis; Pseudomonas zeiradicis; Pseudomonas silesiensis
Bacteria	Pseudomonadota	Gammaproteobacteria	Pseudomonadales	Pseudomonadaceae	Pseudomonas	ARAS205	OR809366	NR_181728.1; NR_024911.1; NR_025102.1; ; NR_179384.1; NR_114911.1; NR_117821.1; NR_170438.1; NR_179315.1; NR_112072.1	100; 100; 100; ; 100; 100; 100; 99; 99; 99	Pseudomonas arenae; Pseudomonas rhodesiae; Pseudomonas grimontii; ; Pseudomonas petroselini; Pseudomonas extremaustralis; Pseudomonas marginalis; Pseudomonas fildesensis; Pseudomonas kitaguniensis; Pseudomonas marginalis
Bacteria	Pseudomonadota	Gammaproteobacteria	Pseudomonadales	Pseudomonadaceae	Pseudomonas	ARBN104	OR809438	NR_179384.1; NR_114911.1; NR_117821.1; ; NR_025102.1; NR_181728.1; NR_170438.1; NR_179315.1; NR_025587.1; NR_025586.1	100; 100; 100; ; 100; 100; 100; 100; 100; 100	Pseudomonas petroselini; Pseudomonas extremaustralis; Pseudomonas marginalis; ; Pseudomonas grimontii; Pseudomonas arenae; Pseudomonas fildesensis; Pseudomonas kitaguniensis; Pseudomonas meridiana; Pseudomonas antarctica
Bacteria	Pseudomonadota	Gammaproteobacteria	Pseudomonadales	Pseudomonadaceae	Pseudomonas	ARBN205	OR809442	NR_179337.1; NR_179450.1; NR_025174.1; ; NR_028986.1; NR_042392.1; NR_179481.1; NR_179315.1; NR_179451.1; NR_025587.1	100; 100; 100; ; 100; 100; 100; 100; 100; 100	Pseudomonas allii; Pseudomonas kairouanensis; Pseudomonas extremorientalis; ; Pseudomonas poae; Pseudomonas simiae; Pseudomonas pisciculturae; Pseudomonas kitaguniensis; Pseudomonas nabeulensis; Pseudomonas meridiana
Bacteria	Pseudomonadota	Gammaproteobacteria	Pseudomonadales	Pseudomonadaceae	Pseudomonas	ARBN206	OR809443	NR_178974.1; NR_117552.1; NR_178975.1; ; NR_024946.1; NR_113578.1; NR_028619.1; NR_148763.1; NR_146827.1; NR_178761.1	100; 100; 99; ; 99; 99; 99; 99; 99; 99	Pseudomonas bubulae; Pseudomonas deceptionensis; Pseudomonas paraversuta; ; Pseudomonas fragi; Pseudomonas fragi; Pseudomonas psychrophila; Pseudomonas helleri; Pseudomonas cerasi; Pseudomonas meliae
Bacteria	Pseudomonadota	Gammaproteobacteria	Pseudomonadales	Pseudomonadaceae	Pseudomonas	ARBS101	OR809445	NR_026395.1; NR_181571.1; NR_029063.1; ; NR_181427.1; NR_179327.1; NR_179168.1; NR_029103.1; NR_178340.1; NR_137215.1	100; 99; 99; ; 99; 99; 99; 99; 99; 99	Pseudomonas graminis; Pseudomonas baltica; Pseudomonas rhizosphaerae; ; Pseudomonas palmensis; Pseudomonas brassicae; Pseudomonas defluvii; Pseudomonas lutea; Pseudomonas massiliensis; Pseudomonas coleopterorum
Bacteria	Pseudomonadota	Gammaproteobacteria	Pseudomonadales	Pseudomonadaceae	Pseudomonas	ARBS102	OR809446	NR_179337.1; NR_179450.1; NR_028987.1; ; NR_042392.1; NR_179315.1; NR_025587.1; NR_025586.1; NR_179481.1; NR_179384.1	100; 100; 100; ; 100; 100; 100; 100; 100; 100	Pseudomonas allii; Pseudomonas kairouanensis; Pseudomonas trivialis; ; Pseudomonas simiae; Pseudomonas kitaguniensis; Pseudomonas meridiana; Pseudomonas antarctica; Pseudomonas pisciculturae; Pseudomonas petroselini
Bacteria	Pseudomonadota	Gammaproteobacteria	Pseudomonadales	Pseudomonadaceae	Pseudomonas	ARBS103	OR809447	NR_179384.1; NR_114911.1; NR_117821.1; ; NR_179315.1; NR_025587.1; NR_025586.1; NR_169460.1; NR_179337.1; NR_179450.1	100; 100; 100; ; 100; 100; 100; 100; 100; 100	Pseudomonas petroselini; Pseudomonas extremaustralis; Pseudomonas marginalis; ; Pseudomonas kitaguniensis; Pseudomonas meridiana; Pseudomonas antarctica; Pseudomonas aylmerensis; Pseudomonas allii; Pseudomonas kairouanensis
Bacteria	Pseudomonadota	Gammaproteobacteria	Pseudomonadales	Pseudomonadaceae	Pseudomonas	ARBS302	OR809450	NR_178342.1; NR_178482.1; NR_178481.1; ; NR_181838.1; NR_179483.1; NR_025103.1; NR_181703.1; NR_180743.1; NR_025588.1	100; 100; 100; ; 100; 100; 100; 100; 100; 100	Pseudomonas yamanorum; Pseudomonas spelaei; Pseudomonas karstica; ; Pseudomonas germanica; Pseudomonas neuropathica; Pseudomonas brenneri; Pseudomonas rustica; Pseudomonas atagonensis; Pseudomonas proteolytica
Bacteria	Pseudomonadota	Gammaproteobacteria	Pseudomonadales	Pseudomonadaceae	Pseudomonas	ARBS304	OR809452	NR_178975.1; NR_148764.1; NR_028619.1; ; NR_024946.1; NR_149823.1; NR_113578.1; NR_136473.1; NR_178974.1; NR_148763.1	100; 100; 100; ; 100; 100; 99; 99; 99; 99	Pseudomonas paraversuta; Pseudomonas weihenstephanensis; Pseudomonas psychrophila; ; Pseudomonas fragi; Pseudomonas versuta; Pseudomonas fragi; Pseudomonas endophytica; Pseudomonas bubulae; Pseudomonas helleri
Bacteria	Pseudomonadota	Gammaproteobacteria	Pseudomonadales	Pseudomonadaceae	Pseudomonas	ARCN102	OR809532	NR_114749.1; NR_178761.1; NR_178423.1; ; NR_146827.1; NR_117822.1; NR_117820.1; NR_028985.1; NR_178225.1; NR_036830.1	100; 100; 100; ; 99; 99; 99; 99; 99; 99	Pseudomonas protegens; Pseudomonas meliae; Pseudomonas meliae; ; Pseudomonas cerasi; Pseudomonas savastanoi; Pseudomonas syringae; Pseudomonas congelans; Pseudomonas meliae; Pseudomonas caricapapayae
Bacteria	Pseudomonadota	Gammaproteobacteria	Pseudomonadales	Pseudomonadaceae	Pseudomonas	ARCN105	OR809535	NR_179337.1; NR_179450.1; NR_028987.1; ; NR_042392.1; NR_179315.1; NR_025587.1; NR_025586.1; NR_179384.1; NR_114911.1	100; 100; 100; ; 100; 100; 100; 100; 100; 100	Pseudomonas allii; Pseudomonas kairouanensis; Pseudomonas trivialis; ; Pseudomonas simiae; Pseudomonas kitaguniensis; Pseudomonas meridiana; Pseudomonas antarctica; Pseudomonas petroselini; Pseudomonas extremaustralis
Bacteria	Pseudomonadota	Gammaproteobacteria	Pseudomonadales	Pseudomonadaceae	Pseudomonas	ARCS202	OR809541	NR_152710.1; NR_179563.1; NR_114195.1; ; NR_181196.1; NR_113653.1; NR_181838.1; NR_180102.1; NR_179483.1; NR_178290.1	99; 98; 98; ; 98; 98; 98; 98; 98; 98	Pseudomonas turukhanskensis; Stutzerimonas nosocomialis; Pseudomonas flavescens; ; Pseudomonas ceruminis; Pseudomonas oleovorans; Pseudomonas germanica; Pseudomonas sichuanensis; Pseudomonas neuropathica; Pseudomonas wayambapalatensis
Bacteria	Pseudomonadota	Gammaproteobacteria	Pseudomonadales	Pseudomonadaceae	Pseudomonas	ARDN101	OR809630	NR_178976.1; NR_156987.1; NR_156986.1; ; NR_178798.1; NR_114225.1; NR_113583.1; NR_024901.1; NR_024928.1; NR_179365.1	100; 100; 100; ; 100; 100; 100; 100; 99; 99	Pseudomonas paracarnis; Pseudomonas paralactis; Pseudomonas lactis; ; Paraburkholderia fungorum; Pseudomonas mucidolens; Pseudomonas synxantha; Pseudomonas libanensis; Pseudomonas gessardii; Pseudomonas lactucae
Bacteria	Pseudomonadota	Gammaproteobacteria	Pseudomonadales	Pseudomonadaceae	Pseudomonas	ARDS202	OR809648	NR_029042.2; NR_156815.1; NR_114216.1; ; NR_024902.1; NR_178772.1; NR_132724.1; NR_028906.1; NR_117177.1; NR_180948.1	100; 100; 100; ; 100; 100; 100; 99; 99; 99	Pseudomonas lini; Pseudomonas silesiensis; Pseudomonas mandelii; ; Pseudomonas mandelii; Pseudomonas gregormendelii; Pseudomonas prosekii; Pseudomonas frederiksbergensis; Pseudomonas frederiksbergensis; Pseudomonas viciae
Bacteria	Pseudomonadota	Gammaproteobacteria	Pseudomonadales	Pseudomonadaceae	Pseudomonas	ARDS301	OR809650	NR_024911.1; NR_025102.1; NR_181728.1; ; NR_179384.1; NR_114911.1; NR_117821.1; NR_170438.1; NR_179315.1; NR_025587.1	100; 100; 100; ; 100; 100; 100; 100; 100; 100	Pseudomonas rhodesiae; Pseudomonas grimontii; Pseudomonas arenae; ; Pseudomonas petroselini; Pseudomonas extremaustralis; Pseudomonas marginalis; Pseudomonas fildesensis; Pseudomonas kitaguniensis; Pseudomonas meridiana
Bacteria	Pseudomonadota	Gammaproteobacteria	Pseudomonadales	Pseudomonadaceae	Pseudomonas	ARFN101	OR809835	NR_126220.1; NR_181703.1; NR_181838.1; ; NR_179985.1; NR_179483.1; NR_181528.1; NR_181890.1; NR_180948.1; NR_178482.1	100; 100; 100; ; 100; 100; 100; 99; 99; 99	Pseudomonas helmanticensis; Pseudomonas rustica; Pseudomonas germanica; ; Pseudomonas crudilactis; Pseudomonas neuropathica; Pseudomonas yamanorum; Pseudomonas zeiradicis; Pseudomonas viciae; Pseudomonas spelaei
Bacteria	Pseudomonadota	Gammaproteobacteria	Pseudomonadales	Pseudomonadaceae	Pseudomonas	ARFS101	OR809841	NR_028906.1; NR_117177.1; NR_116299.1; ; NR_180948.1; NR_029042.2; NR_152639.1; NR_156815.1; NR_126220.1; NR_114216.1	100; 100; 100; ; 99; 99; 99; 99; 99; 99	Pseudomonas frederiksbergensis; Pseudomonas frederiksbergensis; Pseudomonas brassicacearum; ; Pseudomonas viciae; Pseudomonas lini; Pseudomonas caspiana; Pseudomonas silesiensis; Pseudomonas helmanticensis; Pseudomonas mandelii
Bacteria	Pseudomonadota	Gammaproteobacteria	Pseudomonadales	Pseudomonadaceae	Pseudomonas	DRDN104	OR809745	NR_028929.1; NR_117826.1; NR_037135.1; ; NR_116299.1; NR_181890.1; NR_181810.1; NR_156815.1; NR_114216.1; NR_028906.1	100; 100; 100; ; 100; 99; 99; 99; 99; 99	Pseudomonas kilonensis; Pseudomonas corrugata; Pseudomonas corrugata; ; Pseudomonas brassicacearum; Pseudomonas zeiradicis; Pseudomonas canavaninivorans; Pseudomonas silesiensis; Pseudomonas mandelii; Pseudomonas frederiksbergensis
Bacteria	Pseudomonadota	Gammaproteobacteria	Pseudomonadales	Pseudomonadaceae	Pseudomonas	GRAS302	OR809404	NR_114225.1; NR_113583.1; NR_024901.1; ; NR_178976.1; NR_156987.1; NR_156986.1; NR_113600.1; NR_043425.1; NR_179365.1	100; 100; 100; ; 100; 100; 100; 100; 99; 99	Pseudomonas mucidolens; Pseudomonas synxantha; Pseudomonas libanensis; ; Pseudomonas paracarnis; Pseudomonas paralactis; Pseudomonas lactis; Pseudomonas azotoformans; Pseudomonas synxantha; Pseudomonas lactucae
Bacteria	Pseudomonadota	Gammaproteobacteria	Pseudomonadales	Pseudomonadaceae	Pseudomonas	GRBS106	OR809494	NR_025588.1; NR_025103.1; NR_178482.1; ; NR_179227.1; NR_178481.1; NR_178342.1; NR_181703.1; NR_179728.1; NR_179103.1	100; 100; 100; ; 100; 100; 100; 99; 99; 99	Pseudomonas proteolytica; Pseudomonas brenneri; Pseudomonas spelaei; ; Pseudomonas edaphica; Pseudomonas karstica; Pseudomonas yamanorum; Pseudomonas rustica; Pseudomonas laurylsulfativorans; Pseudomonas laurylsulfativorans
Bacteria	Pseudomonadota	Gammaproteobacteria	Pseudomonadales	Pseudomonadaceae	Pseudomonas	GRCS202	OR809585	NR_181265.1; NR_180737.1; NR_181730.1; ; NR_180078.1; NR_179480.1; NR_179168.1; NR_146827.1; NR_169411.1; NR_181427.1	100; 99; 99; ; 99; 99; 99; 99; 99; 99	Pseudomonas pratensis; Pseudomonas akapageensis; Pseudomonas harudinis; ; Pseudomonas ovata; Pseudomonas arcuscaelestis; Pseudomonas defluvii; Pseudomonas cerasi; Pseudomonas qingdaonensis; Pseudomonas palmensis
Bacteria	Pseudomonadota	Gammaproteobacteria	Enterobacterales	Yersiniaceae	Rahnella	GRAN304	OR809398	NR_180980.1; NR_181934.1; NR_156932.1; ; NR_146846.1; NR_044152.1; NR_116785.1; NR_116783.1; NR_115975.1; NR_115974.1	100; 100; 99; ; 99; 99; 99; 99; 99; 99	Rahnella aceris; Rahnella aceris; Rouxiella silvae; ; Rahnella inusitata; Yersinia massiliensis; Yersinia enterocolitica; Yersinia aleksiciae; Yersinia enterocolitica; Yersinia enterocolitica
Bacteria	Pseudomonadota	Gammaproteobacteria	Enterobacterales	Yersiniaceae	Rahnella	GRCS103	OR809583	NR_181675.1; NR_146845.1; NR_146849.1; ; NR_042062.1; NR_122057.1; NR_121703.1; NR_025341.1; NR_114576.1; NR_181674.1	100; 100; 100; ; 99; 99; 99; 99; 99; 99	Rahnella ecdela; Rahnella bruchi; Rahnella variigena; ; Serratia liquefaciens; Serratia liquefaciens; Serratia liquefaciens; Serratia proteamaculans; Serratia grimesii; Rahnella rivi
Bacteria	Pseudomonadota	Alphaproteobacteria	Hyphomicrobiales	Rhizobiaceae	Rhizobium	ARDN301	OR809637	NR_116445.1; NR_174205.1; NR_118559.1; ; NR_178777.1; NR_174322.1; NR_117203.1; NR_041396.1; NR_181268.1; NR_178307.1	98; 98; 98; ; 98; 98; 98; 98; 98; 98	Rhizobium rosettiformans; Rhizobium rhizophilum; Rhizobium skierniewicense; ; Agrobacterium arsenijevicii; Agrobacterium fabacearum; Rhizobium nepotum; Agrobacterium tumefaciens; Rhizobium rhizolycopersici; Agrobacterium rosae
Bacteria	Pseudomonadota	Alphaproteobacteria	Hyphomicrobiales	Rhizobiaceae	Rhizobium	DRDS302	OR809762	NR_116445.1; NR_174205.1; NR_118559.1; ; NR_178777.1; NR_174322.1; NR_117203.1; NR_041396.1; NR_181268.1; NR_178307.1	98; 98; 98; ; 98; 98; 98; 98; 98; 98	Rhizobium rosettiformans; Rhizobium rhizophilum; Rhizobium skierniewicense; ; Agrobacterium arsenijevicii; Agrobacterium fabacearum; Rhizobium nepotum; Agrobacterium tumefaciens; Rhizobium rhizolycopersici; Agrobacterium rosae
Bacteria	Pseudomonadota	Alphaproteobacteria	Hyphomicrobiales	Rhizobiaceae	Rhizobium	GRFN302	OR809878	NR_174205.1; NR_118559.1; NR_179408.1; ; NR_174322.1; NR_117203.1; NR_116445.1; NR_041396.1; NR_178307.1; NR_115516.1	98; 98; 98; ; 98; 98; 98; 98; 98; 98	Rhizobium rhizophilum; Rhizobium skierniewicense; Agrobacterium arsenijevicii; ; Agrobacterium fabacearum; Rhizobium nepotum; Rhizobium rosettiformans; Agrobacterium tumefaciens; Agrobacterium rosae; Agrobacterium tumefaciens
Bacteria	Pseudomonadota	Gammaproteobacteria	Xanthomonadales	Xanthomonadaceae	Stenotrophomonas	ARGN203	OR809918	NR_116366.1; NR_148818.1; NR_181111.1; ; NR_121739.1; NR_180613.1; NR_157765.1; NR_116793.1; NR_112030.1; NR_028930.1	99; 99; 99; ; 98; 98; 98; 98; 98; 98	Stenotrophomonas chelatiphaga; Stenotrophomonas tumulicola; Stenotrophomonas nematodicola; ; Stenotrophomonas rhizophila; Stenotrophomonas cyclobalanopsidis; Stenotrophomonas bentonitica; Stenotrophomonas pavanii; Stenotrophomonas maltophilia; Stenotrophomonas rhizophila
Bacteria	Pseudomonadota	Gammaproteobacteria	Xanthomonadales	Xanthomonadaceae	Stenotrophomonas	GRFN301	OR809877	NR_121739.1; NR_028930.1; NR_181111.1; ; NR_157765.1; NR_148818.1; NR_179509.1; NR_116366.1; NR_180613.1; NR_116793.1	100; 99; 99; ; 99; 99; 98; 98; 98; 98	Stenotrophomonas rhizophila; Stenotrophomonas rhizophila; Stenotrophomonas nematodicola; ; Stenotrophomonas bentonitica; Stenotrophomonas tumulicola; Stenotrophomonas lactitubi; Stenotrophomonas chelatiphaga; Stenotrophomonas cyclobalanopsidis; Stenotrophomonas pavanii
					25

## Sheet: Table S2
Table S2. Expression levels of tomato genes.
For each tomato gene (column A), protein description (column B), Gene Ontology category (column C) from the reference genome (S. lycopersicum version ITAG5.0; https://phytozome-next.jgi.doe.gov/), and protein description obtained by homology search against SwissProt and TREMBL protein databases (column D) are reported. Expression levels are reported as reads per million (RPM) for each shoot sampl…
Gene ID	Protein description	Gene Ontology category	Protein description (SwissProt and TREMBL)	Mean RPM												Standard deviation RPM
				Mock_NS_1DAS	Chryseobacterium_NS_1DAS	Pseudomonas_NS_1DAS	Mock_CS_1DAS	Chryseobacterium_CS_1DAS	Pseudomonas_CS_1DAS	Mock_NS_14DAS	Chryseobacterium_NS_14DAS	Pseudomonas_NS_14DAS	Mock_CS_14DAS	Chryseobacterium_CS_14DAS	Pseudomonas_CS_14DAS	Mock_NS_1DAS	Chryseobacterium_NS_1DAS	Pseudomonas_NS_1DAS	Mock_CS_1DAS	Chryseobacterium_CS_1DAS	Pseudomonas_CS_1DAS	Mock_NS_14DAS	Chryseobacterium_NS_14DAS	Pseudomonas_NS_14DAS	Mock_CS_14DAS	Chryseobacterium_CS_14DAS	Pseudomonas_CS_14DAS	Mock_NS_1DAS_R1	Mock_NS_1DAS_R2	Mock_NS_1DAS_R3	Chryseobacterium_NS_1DAS_R1	Chryseobacterium_NS_1DAS_R3	Pseudomonas_NS_1DAS_R1	Pseudomonas_NS_1DAS_R2	Pseudomonas_NS_1DAS_R3	Mock_CS_1DAS_R1	Mock_CS_1DAS_R2	Mock_CS_1DAS_R3	Chryseobacterium_CS_1DAS_R1	Chryseobacterium_CS_1DAS_R2	Chryseobacterium_CS_1DAS_R3	Pseudomonas_CS_1DAS_R1	Pseudomonas_CS_1DAS_R2	Pseudomonas_CS_1DAS_R3	Mock_NS_14DAS_R1	Mock_NS_14DAS_R2	Mock_NS_14DAS_R3	Chryseobacterium_NS_14DAS_R1	Chryseobacterium_NS_14DAS_R2
Solyc00G000001			NTF2 domain-containing protein	0	0	0	0	0	0	0	0	0	0	0	0	0	0	0	0	0	0	0	0	0	0	0	0	0	0	0	0	0	0	0	0	0	0	0	0	0	0	0	0	0	0	0	0	0	0
Solyc00G000002	photosystem II reaction center protein I	GO:0009523 GO:0009539 GO:0015979 GO:0016020	Photosystem II reaction center protein I	11655.3	11812.7	15151.4	10332.3	8196.28	12272.9	10332.3	8208.83	12272.9	9861.41	7272.45	7509.83	2977.22	245.469	2093.9	778.367	1126.13	630.139	778.367	55.6461	630.139	761.3	92.6542	1974.58	10903.9	10491.9	13570.1	11273.8	12351.6	16122.4	14984.2	14347.5	9921.59	10280.9	10794.2	8171.2	8632.6	7785.05	13313	11926.5	11579.3	8521.97	8787.9	12274.4	7377.1	6447.06
Solyc00G000003	ATP synthase subunit alpha	GO:0005524 GO:0015986 GO:0015991 GO:0015992 GO:0016820 GO:0033178 GO:0045261 GO:0046034 GO:0046933 GO:0046961	ATP synthase subunit alpha, chloroplastic	28657.2	34166.2	40451.2	26502.9	19744.4	30723.3	26502.9	20174.7	30723.3	17967	12756.7	12660.6	7969.05	1437.3	6510.55	1635.21	1331.82	1251.63	1635.21	1519.94	1251.63	3313.67	571.427	5901.23	24559.1	24531	36881.6	32524.9	35807.6	42613.1	42099.7	36640.8	24102	27822.5	27584.1	18883.8	22077	18272.5	33578.5	30312.1	28279.4	14742.3	13698.2	25460.5	12700.7	11150.2
Solyc00G000004	ATPase, F0 complex, subunit B/B', bacterial/chloroplast	GO:0015078 GO:0015986 GO:0045263	ATP synthase subunit b, chloroplastic	1871.41	2161.41	2599.13	1627.18	1193.1	1791.01	1627.18	1258.28	1791.01	1101.49	830.453	822.993	349.496	49.6566	276.049	128.398	89.3558	190.896	128.398	2.5358	190.896	159.471	78.6223	366.352	1452.29	1505.22	2656.72	2081.64	2241.18	2866.36	2679.96	2251.08	1570.69	1777.39	1533.47	1062.74	1380.26	1136.29	1825.55	1808.86	1738.64	970.309	915.493	1418.67	858.749	690.267
Solyc00G000005			ATP synthase CF0 subunit I	1879.42	2391.09	2687.67	1870.01	1381	2150.63	1870.01	1426.07	2150.63	1590.5	1139.47	1141.44	559.664	99.5187	682.483	159.405	242.783	115.209	159.405	98.8446	115.209	225.288	36.4418	408.867	1656.15	1537.48	2444.63	2219.52	2562.65	2769.08	2977.6	2316.33	1675.2	1917.94	2016.88	1290.86	1582.18	1269.97	2356.97	2117.84	1977.1	1209.04	1184.02	2378.43	1074.74	1022.62
Solyc00G000006		GO:0015078 GO:0015986	ATP synthase subunit a, chloroplastic	24403.6	26306.3	32088.3	26290.1	21810.4	30485.2	26290.1	21842.6	30485.2	14704.1	10882.6	11376.9	6798.78	1760.78	4712.31	1760.96	1898.33	1234.16	1760.96	518.436	1234.16	1506.11	67.5805	4002.17	23185.2	22751.2	27274.5	25158.7	27453.9	31891.9	33469.1	30903.7	23742.3	26331	28796.9	21745.9	23040	20645.3	33434.4	30255.7	27765.5	11970	11996.8	20145.3	11205.5	8982.6
Solyc00G000007	ribosomal protein S2	GO:0003735 GO:0005622 GO:0005840 GO:0006412 GO:0015935	Small ribosomal subunit protein uS2c	1409.87	1649.07	1871.51	1338.35	1189.7	1476.36	1338.35	1161.1	1476.36	1391.22	1240.28	1126.38	383.095	92.4864	199.41	39.0484	104.087	461.175	39.0484	98.1907	461.175	147.893	222.37	230.866	1329.45	1258.76	1641.41	1715.87	1582.28	2068.89	1886.62	1659.01	1270.22	1547.93	1196.91	1246.89	1404.08	918.128	1674.11	1442.89	1312.09	1265.83	1286.67	1621.16	1270.91	1253.62
Solyc00G000008	D-directed R polymerase family protein	GO:0003677 GO:0003899 GO:0006351	DNA-directed RNA polymerase subunit beta''	89.0586	110.642	116.329	95.9288	68.4521	92.9361	95.9288	68.3223	92.9361	103.432	100.131	93.8979	27.2913	3.61091	17.2053	4.83587	11.439	52.4492	4.83587	10.5479	52.4492	25.4933	29.1945	14.3867	86.2487	79.3964	101.531	112.987	108.297	130.083	127.072	91.8315	83.4085	122.381	81.9971	68.7117	73.5174	63.1271	114.728	84.5935	79.4869	86.6348	102.643	121.018	105.387	95.8704
Solyc00G000009			Unknown protein	0	0	0	0	0	0	0	0	0	0	0	0	0	0	0	0	0	0	0	0	0	0	0	0	0	0	0	0	0	0	0	0	0	0	0	0	0	0	0	0	0	0	0	0	0	0
Solyc00G000010	R polymerase subunit beta	GO:0003677 GO:0003899 GO:0006351 GO:0032549	DNA-directed RNA polymerase subunit beta	1630.59	1530.36	1831.56	1289.15	1218.65	1282.15	1289.15	1177.96	1282.15	2424.78	2441.46	2100.96	167.86	25.6874	185.666	72.9635	196.164	554.862	72.9635	217.66	554.862	82.1663	125.557	153.382	1619.56	1575.52	1696.69	1723.53	1337.18	1976.14	1917.53	1601.01	1291.32	1560.36	1015.78	1300.03	1290.18	1065.73	1394.17	1244.3	1207.98	2253.47	2622.06	2398.8	2518.86	2373.93
Solyc00G000011			Unknown protein	0	0	0	0	0	0	0	0	0	0	0	0	0	0	0	0	0	0	0	0	0	0	0	0	0	0	0	0	0	0	0	0	0	0	0	0	0	0	0	0	0	0	0	0	0	0
Solyc00G000012			Cytochrome P450 like_TBP	316.448	240.026	360.214	377.797	6394.46	13644.7	377.797	8993.44	13644.7	1249.72	6057.55	3529.49	10021.1	27903.5	141.945	2769.57	267.758	442.515	2769.57	374.401	442.515	1879.13	22363.3	60.8293	370.259	315.104	263.98	208.739	271.313	455.858	390.374	234.412	361.772	474.226	297.392	1196.5	17708.4	278.502	424.952	523.76	39985.3	1085.82	1333.32	1330	4592.17	9251.95
Solyc00G000013			Regulator of rDNA transcription protein 15	0	0	0	0	0	0	0	0	0	0	0	0	0	0	0	0	0	0	0	0	0	0	0	0	0	0	0	0	0	0	0	0	0	0	0	0	0	0	0	0	0	0	0	0	0	0
Solyc00G000014			Regulator of rDNA transcription protein 15	0	0	0	0	0	0	0	0	0	0	0	0	0	0	0	0	0	0	0	0	0	0	0	0	0	0	0	0	0	0	0	0	0	0	0	0	0	0	0	0	0	0	0	0	0	0
Solyc00G000015			rRNA intron-encoded homing endonuclease	40.771	29.9808	26.5206	52.8673	891.665	3536.27	52.8673	1210.61	3536.27	231.441	1371.61	818.181	1331.48	7346.93	62.0625	590.678	313.846	124.688	590.678	62.6093	124.688	431.759	4962.89	7.4328	47.0447	50.4498	24.8186	14.3627	45.5988	31.6725	29.7646	18.1246	40.1969	53.5416	64.8634	253.775	2370.16	51.0587	77.0971	70.7945	10460.9	178.083	216.691	299.55	1045.52	2053.45
Solyc00G000016			Cytochrome P450 like_TBP	7.91301	6.86244	11.2235	6.5829	262.477	1769.31	6.5829	385.011	1769.31	24.4112	1513.04	323.912	431.208	3730.01	13.5284	2355.19	412.179	502.272	2355.19	478.983	502.272	109.866	993.828	2.27604	6.96959	6.61636	10.1531	5.7451	7.97979	13.5739	8.01354	12.0831	5.02461	8.6049	6.11919	17.407	757.954	12.0684	10.096	11.3991	5286.44	20.2148	13.4784	39.5406	202.427	4231.99
Solyc00G000017			Cytochrome P450 like_TBP	0	0	0	0	0	9.08901	0	0	9.08901	1.06587	8.39548	1.35071	0.529905	17.7833	0.120456	7.51386	0.554895	2.35054	7.51386	0.63601	2.35054	1.13512	19.6722	0	0	0	0	0	0	0	0	0	0	0	0	0	0	0	0.917822	0.599954	25.7493	0.962608	1.0368	1.1982	2.08687	6.39136
Solyc00G000018	Chloroplast Ycf2;ATPase, AAA type, core	GO:0005524 GO:0009507	Protein Ycf2	2813.57	2638.15	3173.26	3598.17	3687.02	3866.21	3598.17	3405.04	3866.21	4889.88	5718.45	4329.91	479.39	128.664	349.11	332.266	314.208	2137.24	332.266	419.015	2137.24	501.278	724.139	272.794	2743.4	2791.28	2906.03	2791.16	2485.13	3159.33	3442.39	2918.07	3208.71	3730.7	3855.09	4250.96	3713.15	3096.94	4041.17	3869.7	3687.74	4582.98	4816.96	5269.68	5357.01	6010.62
Solyc00G000019	ribosomal protein L2	GO:0003723 GO:0003735 GO:0005622 GO:0005840 GO:0006412 GO:0015934 GO:0016740	Large ribosomal subunit protein uL2cz	5515.25	6389.47	7223.04	6301.58	5366.09	7180.89	6301.58	5286.47	7180.89	5106.86	4936.39	4587.91	1583.67	51.2721	933.148	440.269	590.892	601.974	440.269	718.853	601.974	651.33	55.6917	853.971	5161.85	5178.13	6205.78	6330.14	6448.81	7204.36	7729.63	6735.11	5739.11	6954.68	6210.97	5525.34	6049.14	4523.8	7690.43	6889.87	6962.38	4595.49	4541.18	6183.91	4743.47	4625.52
Solyc00G000020	structural constituent of ribosome	GO:0003723 GO:0003735 GO:0005840 GO:0006412 GO:0015934 GO:0015935	Small ribosomal subunit protein uS3c	5364.1	6053.25	7462.49	5125.95	4210.73	5485.88	5125.95	4377.05	5485.88	5009.38	4375.17	4094.19	1166.34	56.9227	723.533	236.742	168.254	607.962	236.742	19.5779	607.962	440.551	466.079	1069.59	4890.04	4700.93	6501.35	6419.19	5687.31	7985.99	7846.4	6555.07	5027.62	6052.12	4298.12	3878.09	5293.26	3460.85	5627.17	5374.99	5455.49	4553.14	4631.38	5843.62	4526.43	4102.34
Solyc00G000021		GO:0003677 GO:0003735 GO:0003899 GO:0005622 GO:0005840 GO:0006351 GO:0006412 GO:0015934 GO:0046983	DNA-directed RNA polymerase subunit alpha	13631.3	14718.7	17135.5	13901.7	12065.3	14671.8	13901.7	11844.3	14671.8	14884.5	13347.1	12373	2853.93	68.0147	1982.37	737.562	1154.97	2939.96	737.562	12.4024	2939.96	1206.42	972.552	1793.62	12818.8	12802.7	15272.5	15345.2	14092.3	17546.6	18041.9	15818	13229.8	15177.1	13298.2	12507.4	13641.1	10047.4	15684.7	14213.5	14117.3	13510.2	13986.4	17157	13578.2	12521.6
Solyc00G000022	photosynthetic electron transfer B	GO:0009055 GO:0009767 GO:0016020 GO:0016491 GO:0022904 GO:0042651 GO:0045156	Cytochrome b	74518.1	76168.7	92049.9	77003	66238.1	86573.2	77003	67851.5	86573.2	50391	40087	38057.2	15841.6	6355.71	10072.9	5580.59	4990.54	3870.07	5580.59	86.9872	3870.07	6264.68	1506.58	9680.76	66893.2	67825.2	88835.9	75088.4	77248.9	94758.4	96170.5	85220.8	74289.8	79442.4	77276.7	63011.4	71784.1	63918.9	94431.1	87138.5	78150.1	43387.6	45850.3	61934.9	43339.2	33643.2
Solyc00G000023	photosystem II reaction center protein B	GO:0009521 GO:0009522 GO:0009523 GO:0009579 GO:0009767 GO:0009772 GO:0015979 GO:0016020 GO:0016021 GO:0016168 GO:0019684 GO:0042301 GO:0045156 GO:0050821	Photosystem II CP47 reaction center-like protein	196049	202487	246071	194604	162569	211847	194604	163378	211847	118633	86829.2	87538.1	42733.3	24683.2	26634.2	8424.85	9280.9	5662	8424.85	3986.13	5662	11903.8	3760.82	27212.7	168410	177107	242630	209263	195710	261846	257323	219043	188853	208989	185971	160952	177781	148975	233064	218692	183785	103365	103146	149387	91389.4	77107.2
Solyc00G000024	plastid-encoded CLP P	GO:0004252 GO:0006508	ATP-dependent Clp protease proteolytic subunit	322.427	293.62	264.518	215.024	183.444	179.586	215.024	224.319	179.586	311.088	278.14	253.966	81.0552	51.5916	90.8786	69.0582	51.5511	77.8023	69.0582	58.3166	77.8023	54.3502	159.041	28.9544	495.712	207.588	263.98	429.925	157.316	323.512	152.257	317.785	192.945	242.85	209.276	101.693	145.999	302.639	188.154	211.784	138.822	368.679	206.323	358.262	303.64	199.958
Solyc00G000025	photosystem II reaction center protein E	GO:0009523 GO:0009767 GO:0015979 GO:0016021 GO:0019684 GO:0020037 GO:0046872	Cytochrome b559 subunit alpha	786.458	711.358	790.704	557.456	485.48	550.985	557.456	562.395	550.985	379.61	281.883	295.372	117.639	164.278	134.541	121.264	6.49311	15.6897	121.264	5.46952	15.6897	38.3162	76.1831	44.6355	891.236	494.573	973.566	945.069	477.647	973.929	628.491	769.693	532.608	697.953	441.805	331.649	445.246	679.544	580.982	652.15	419.825	358.09	257.126	523.613	281.728	160.697
Solyc00G000026	DH dehydrogenase subunit J	GO:0008137 GO:0055114	NAD(P)H-quinone oxidoreductase subunit J, chloroplastic	37.2565	25.6486	37.4472	27.8201	26.5417	47.8835	27.8201	23.7798	47.8835	23.44	14.7901	18.7807	9.54593	24.3029	12.2693	3.68908	3.53779	2.03302	3.68908	4.21633	2.03302	4.20754	2.49486	6.75754	18.2952	31.4277	62.0465	23.9379	27.3593	45.2464	32.0542	35.041	30.1476	32.5074	20.8052	32.0655	28.9928	18.5668	37.6307	70.1946	35.8251	13.4765	19.6992	37.1442	13.5647	11.8697
Solyc00G000027	photosystem II reaction center protein G	GO:0008137 GO:0048038 GO:0051536 GO:0051539 GO:0055114	NAD(P)H-quinone oxidoreductase subunit K, chloroplastic	7735.84	8764.6	10587.1	8159.74	6133.53	9059.18	8159.74	6539.78	9059.18	5497.72	4152.14	4274.95	1840.73	624.786	1625.34	609.11	587.762	327.352	609.11	400.257	327.352	972.033	171.238	1443.95	7006.18	6804.1	9397.22	8549.66	8979.54	10707.6	10861.8	10192.1	7462.55	9080.09	7936.58	5321.04	7477.03	5602.53	9283.77	9388.68	8505.1	4735.07	4393.95	7364.14	4187.31	3526.2
Solyc00G000028	ATP synthase subunit beta	GO:0005524 GO:0015986 GO:0015991 GO:0015992 GO:0016820 GO:0033178 GO:0045261 GO:0046034 GO:0046933 GO:0046961	H(+)-transporting two-sector ATPase	39428.5	42987.8	53067.7	28058.4	21944.5	31545.7	28058.4	22820.7	31545.7	22241.7	16695	17283.8	6837.09	2031.19	6299.38	2152.16	952.88	420.882	2152.16	368.971	420.882	2833.8	1374.58	7074.6	33048	34601.9	50635.6	42367.2	43608.4	56049	55192.7	47961.4	26859.5	31275	26040.8	20192.1	25947.5	19693.8	33351.8	32078.9	29206.4	19090.4	18139.8	29494.9	17116.5	14363.2
Solyc00G000029	ribulose-bisphosphate carboxylases	GO:0000287 GO:0015977 GO:0016984	Ribulose bisphosphate carboxylase large chain	702184	785755	910787	720146	627621	841655	720146	627017	841655	493684	395799	392047	150720	42630.9	86510.3	62755.2	36688.2	25489.2	62755.2	3468.65	25489.2	60837.5	18019.8	104986	646840	657964	801747	716520	854990	969795	910853	851713	677443	701677	781318	628828	624076	629958	888022	848617	788327	425195	464952	590904	420679	324419
Solyc00G000030		GO:0000287 GO:0005506 GO:0009055 GO:0009522 GO:0009579 GO:0015979 GO:0016021 GO:0020037 GO:0031361	Cytochrome f	553084	616793	719175	565559	504189	671822	565559	500910	671822	408311	329286	333681	112159	38981.4	69858.6	53964.1	18659.1	6417.87	53964.1	10637.8	6417.87	50261.3	19920.9	83792.8	503141	516091	640019	554270	679317	749659	732382	675484	524490	553042	619145	510745	498701	503120	695138	687728	632600	355733	381620	487580	345180	269160
Solyc00G000031			Unknown protein	0	0	0	0	0	0	0	0	0	0	0	0	0	0	0	0	0	0	0	0	0	0	0	0	0	0	0	0	0	0	0	0	0	0	0	0	0	0	0	0	0	0	0	0	0	0
Solyc00G000032		GO:0009523 GO:0009767 GO:0015979 GO:0019684 GO:0020037	Cytochrome b559 subunit alpha	91.5313	95.5494	111.204	75.3496	77.7212	91.8284	75.3496	90.0133	91.8284	52.8239	29.4827	40.2451	26.7346	4.40658	29.2881	13.1908	12.9893	7.38615	13.1908	18.0759	7.38615	4.40026	6.46008	10.3943	76.6655	63.6825	134.246	91.9216	99.1773	123.296	107.61	102.706	53.2608	112.82	59.968	53.1371	115.971	64.0554	78.9327	101.392	95.1603	31.7661	40.4351	86.2704	41.7375	15.5219
Solyc00G000033	ribosomal protein L33	GO:0003735 GO:0005622 GO:0005840 GO:0006412	Large ribosomal subunit protein bL33c	2.15992	3.53376	2.73015	4.31372	4.48235	5.26096	4.31372	3.51698	5.26096	2.00375	1.37127	1.02559	2.36114	1.86742	2.5056	0.627815	0.995553	0.565476	0.627815	0.63601	0.565476	0.397831	1.16567	0.690214	1.7424	2.48114	2.25624	4.78758	2.27994	1.13116	3.43437	3.62493	5.02461	6.6927	1.22384	6.41309	5.17728	1.85668	6.42476	5.99954	3.3586	4.81304	0	1.1982	2.08687	0.913051
Solyc00G000034		GO:0004252 GO:0006508	ATP-dependent Clp protease proteolytic subunit	104.977	118.667	133.816	83.6792	76.6031	105.418	83.6792	72.3034	105.418	116.885	124.109	109.211	21.7449	12.467	14.203	16.8828	11.8757	32.8368	16.8828	16.6296	32.8368	14.4484	14.2349	14.4258	102.801	108.343	103.787	124.477	112.857	135.739	132.796	132.914	87.4282	97.5223	66.0872	85.2025	78.6947	65.9121	108.303	112.791	95.1603	101.074	128.563	121.018	123.126	107.74
Solyc00G000035	ribosomal protein S18	GO:0003735 GO:0005622 GO:0005840 GO:0006412	Small ribosomal subunit protein bS18c	0	0	0	0	0	0	0	0	0	0	0	0	0	0	0	0	0	0	0	0	0	0	0	0	0	0	0	0	0	0	0	0	0	0	0	0	0	0	0	0	0	0	0	0	0	0
Solyc00G000036			Unknown protein	0	0	0	0	0	0	0	0	0	0	0	0	0	0	0	0	0	0	0	0	0	0	0	0	0	0	0	0	0	0	0	0	0	0	0	0	0	0	0	0	0	0	0	0	0	0
Solyc00G000037	Ycf1 protein	GO:0016651 GO:0048038 GO:0051287 GO:0055114,GO:0008137 GO:0016020 GO:0016651 GO:0051539 GO:0055114,GO:0003735 GO:0005622 GO:0005840 GO:0006412	NAD(P)H-quinone oxidoreductase subunit 1, chloroplastic	23620.2	24359.6	30707.6	15755.3	11944.9	16896.2	15755.3	12891.8	16896.2	17027.7	13711.4	14234	2668.63	756.499	1883.35	3016.83	1264.11	869.185	3016.83	676.54	869.185	714.661	567.781	3896.05	21350.5	20647.2	28862.9	25053.4	23665.8	31049.2	33980.8	27092.7	16055.6	17909.7	13300.7	10051.2	14940.6	10843	15853.5	17952.4	16882.6	16273.9	15638	19171.2	16782.6	10752.1
Solyc00G000038	iron-sulfur cluster binding;electron carriers;4 iron, 4 sulfur cluster binding	GO:0009055 GO:0009522 GO:0009773 GO:0015979 GO:0016651 GO:0042651 GO:0042773 GO:0051539 GO:0055114	Photosystem I iron-sulfur center	444.649	414.572	473.18	320.506	265.353	389.545	320.506	257.4	389.545	392.712	286.363	320.31	98.2597	39.3109	109.393	53.0089	50.1868	25.3906	53.0089	22.3418	25.3906	31.4596	4.33575	29.3073	338.896	340.743	654.309	386.837	442.308	435.497	514.011	470.032	281.378	359.494	320.645	281.26	291.999	222.801	416.691	403.769	348.175	358.09	304.819	515.226	257.729	253.828
Solyc00G000039	Cytochrome C assembly protein	GO:0017004 GO:0020037	Cytochrome c biogenesis protein CcsA	22.6282	20.1538	36.4552	17.7367	9.29446	18.3706	17.7367	9.81898	18.3706	18.4426	17.2422	17.183	2.86009	14.1621	8.27501	11.2419	15.3524	2.61405	11.2419	19.7131	2.61405	4.39145	4.02678	8.78489	17.424	13.2327	37.2279	27.768	12.5397	28.279	41.2125	39.8742	12.0591	19.122	22.0291	8.24541	10.3546	9.28339	14.6852	10.1992	30.2274	16.3643	11.4048	27.5586	12.5212	9.13051
Solyc00G000040	DH-Ubiquinone oxidoreductase (complex I), chain 5 protein		NAD(P)H-quinone oxidoreductase subunit 5, chloroplastic	386.824	465.322	540.587	227.221	183.529	263.628	227.221	195.13	263.628	330.096	273.627	292.354	40.8904	18.613	66.8443	86.1975	58.8883	20.5515	86.1975	44.8686	20.5515	54.1713	29.7118	76.8872	369.388	355.63	435.454	440.457	490.187	495.448	606.74	519.573	195.96	240.937	244.767	160.327	200.879	189.381	265.251	275.979	249.656	273.381	313.113	403.793	263.99	192.654
Solyc00G000041	Ycf1 protein		Protein TIC 214	0	0	0	0	0	0	0	0	0	0	0	0	0	0	0	0	0	0	0	0	0	0	0	0	0	0	0	0	0	0	0	0	0	0	0	0	0	0	0	0	0	0	0	0	0	0
Solyc00G000042			Enhancer of mRNA-decapping protein 4	0	0	0	0	0	0	0	0	0	0	0	0	0	0	0	0	0	0	0	0	0	0	0	0	0	0	0	0	0	0	0	0	0	0	0	0	0	0	0	0	0	0	0	0	0	0
Solyc00G000043	ATP synthase subunit C family protein	GO:0015078 GO:0015986 GO:0015991 GO:0033177 GO:0045263	ATP synthase subunit 9, mitochondrial	4007.78	4354.79	4717.46	4229.95	4217.43	4925.12	4229.95	4164.02	4925.12	9403.19	9884.86	10112.1	348.436	132.833	1100.18	582.534	278.951	393.123	582.534	394.104	393.123	285.45	326.03	354.868	3939.56	4165.83	3917.95	3911.45	4798.13	4748.61	4778.36	4625.41	4436.73	4083.51	4169.61	4324.26	4225.7	4102.33	4757.99	5102.61	4914.75	10509.8	9390.28	8309.52	10014.9	9248.3
Solyc00G000044			NADH-ubiquinone oxidoreductase chain 3	14.8291	10.1225	12.8013	16.7995	14.3998	17.0506	16.7995	14.7285	17.0506	30.6232	24.877	19.9111	1.31005	2.42769	5.77298	7.85498	2.50785	10.1447	7.85498	1.74134	10.1447	16.5615	4.33798	2.36076	11.3256	17.368	15.7937	13.4052	6.83982	11.3116	12.5927	14.4997	21.1034	13.3854	15.9099	13.7423	15.5319	13.9251	16.5208	15.5988	19.0321	33.6913	34.2143	23.964	21.9122	33.7829
Solyc00G000045	ATPase, F0 complex, subunit A protein	GO:0015078 GO:0015986	ATP synthase subunit a	3529.09	3658.44	4043.13	3467.98	3193.33	3929.37	3467.98	3200.01	3929.37	5620.1	5784.22	5403.22	583.521	19.4599	302.36	110.244	492.55	322.212	110.244	261.135	322.212	57.9757	93.9406	267.383	3698.24	3165.1	3723.92	3544.73	3772.16	3954.54	3951.82	4223.04	3377.54	3276.56	3749.84	3179.98	3159.18	3240.83	4208.22	3803.71	3776.19	5412.75	5480.52	5967.03	5711.78	5911.1
Solyc00G000046			Unknown protein	4.55	3.53376	4.24746	4.04957	7.01715	2.45219	4.04957	5.94495	2.45219	6.87989	3.35124	3.63284	3.18158	1.38636	2.48314	1.0073	2.92433	3.15777	1.0073	1.33891	3.15777	1.03123	2.53338	0.521797	5.22719	1.65409	6.76871	4.78758	2.27994	3.39348	5.72396	3.62493	6.02953	0	6.11919	9.16156	7.2482	4.6417	0.917822	4.19968	2.23907	9.62608	6.22079	4.7928	4.17375	3.65221
Solyc00G000047			Cytochrome c oxidase polypeptide II	1572.17	1551.52	1817.69	1610.09	1708.37	1876.07	1610.09	1726.57	1876.07	3112.72	3077.78	3083.68	115.245	81.8007	388.636	66.095	281.912	186.767	66.095	46.0689	186.767	95.4309	70.433	148.071	1503.69	1484.55	1728.28	1429.57	1673.47	1859.63	1765.27	1828.17	1785.75	1482.91	1561.62	1671.99	1675.37	1777.77	1905.4	1919.25	1803.57	3389.34	3280.43	2668.39	3065.62	3149.11
Solyc00G000048		GO:0003735 GO:0004129 GO:0005507 GO:0005840 GO:0006412 GO:0016020 GO:0016021 GO:0019843 GO:0022900	Small ribosomal subunit protein uS3m	8883.67	8439.48	9850.02	9168.09	9326.72	10029.1	9168.09	9278.29	10029.1	11998.6	12508.3	11301.2	613.826	809.887	1061.49	1220.8	591.826	1468.44	1220.8	529.824	1468.44	1640.26	574.706	721.198	8517.71	8760.89	9372.41	8516.15	8362.81	9853.54	10455.4	9241.15	9629.16	9414.72	8460.39	9423.58	9395.74	9160.85	10321.8	10455.4	9310.04	12337.8	12849	10809	11594.7	13894.8
Solyc00G000049			Mediator of RNA polymerase II transcription subunit 20A	0	0	0	0	0	0	0	0	0	0	0	0	0	0	0	0	0	0	0	0	0	0	0	0	0	0	0	0	0	0	0	0	0	0	0	0	0	0	0	0	0	0	0	0	0	0
Solyc00G000050		GO:0003723	Small subunit ribosomal protein S3	275.883	219.961	279.709	289.33	327.913	312.897	289.33	332.917	312.897	461.76	528.079	388.345	8.27027	6.94352	29.0028	80.0341	55.287	231.033	80.0341	7.55074	231.033	250.546	29.5973	33.4457	278.784	267.963	280.901	251.827	188.095	268.085	291.922	279.119	301.476	310.733	255.782	317.906	325.133	340.701	337.759	305.376	295.557	493.818	454.118	437.343	454.939	613.571
Solyc00G000051			Protein transport protein SEC23	56.0269	57.567	62.4686	61.0569	63.8815	71.4704	61.0569	60.0922	71.4704	105.973	113.469	131.703	3.19272	3.26992	19.588	5.99036	20.9211	25.1449	5.99036	13.6502	25.1449	29.5628	24.6155	3.36386	58.3703	61.2014	48.5091	47.8758	67.2582	70.1319	64.1083	53.1656	56.2756	66.927	59.968	71.4602	57.9856	62.1987	64.2476	77.394	72.7697	103.962	126.489	87.4686	114.778	118.697
Solyc00G000052			ATP synthase subunit beta	31.8662	34.5173	32.859	32.0991	28.5847	38.7604	32.0991	26.3863	38.7604	63.638	75.5647	75.2934	13.4156	1.46153	3.01249	10.4891	19.0907	12.2993	10.4891	7.09266	12.2993	7.59874	12.8785	1.33937	28.7496	36.39	30.4592	32.5556	36.479	31.6725	35.4885	31.416	36.1772	34.4196	25.7006	32.9816	16.5673	36.2052	42.2198	35.9972	38.0641	61.6069	62.2079	67.0992	68.8669	87.6529
Solyc00G000053			Domain X domain-containing protein	40.4497	36.4097	37.535	37.969	34.4239	40.596	37.969	31.9385	40.596	75.2617	86.2069	86.1614	9.38457	1.46153	1.99344	7.98223	19.746	10.03	7.98223	15.6931	10.03	2.40513	9.78855	2.08503	38.3327	44.6605	38.356	30.6405	42.1789	33.9348	41.2125	37.4576	34.1673	43.0245	36.7151	39.3947	34.1701	29.7069	47.7268	35.9972	38.0641	77.0087	75.6863	73.0902	93.9093	86.7399
Solyc00G000054			NTF2 domain-containing protein	0	0	0	0	0	0	0	0	0	0	0	0	0	0	0	0	0	0	0	0	0	0	0	0	0	0	0	0	0	0	0	0	0	0	0	0	0	0	0	0	0	0	0	0	0	0
Solyc01G000001			Unknown protein	0	0	0	0	0	0	0	0	0	0	0	0	0	0	0	0	0	0	0	0	0	0	0	0	0	0	0	0	0	0	0	0	0	0	0	0	0	0	0	0	0	0	0	0	0	0
Solyc01G000002	glutamate decarboxylase 4	GO:0003824 GO:0004351 GO:0006536 GO:0016831 GO:0019752 GO:0030170	Glutamate decarboxylase	198.678	159.728	206.581	268.331	263.096	346.608	268.331	235.691	346.608	123.708	159.856	128.837	74.0517	4.0124	17.7904	27.6862	21.026	5.11026	27.6862	8.26164	5.11026	35.3095	13.7019	25.0828	167.27	241.497	187.268	154.16	165.296	212.658	198.049	209.037	253.24	232.332	319.421	317.906	213.304	258.078	357.951	343.773	338.099	117.438	109.901	143.784	141.907	191.741
Solyc01G000003			Protein XRI1	35.7364	40.0573	38.4252	49.4063	42.9859	49.5749	49.4063	47.988	49.5749	26.7864	28.0977	30.9718	19.0763	14.576	11.9799	6.14523	13.3045	7.36605	6.14523	18.2733	7.36605	5.95027	4.45985	2.18189	42.6887	27.2925	37.2279	40.2157	39.8989	33.9348	36.6333	44.7074	31.1526	58.3221	58.7442	32.9816	66.2692	29.7069	38.5485	65.395	44.7813	14.4391	38.3615	27.5586	30.2597	32.8699
Solyc01G000004	sodium proton exchanger, putative (NHX7) (SOS1)	GO:0006812 GO:0015299 GO:0016021 GO:0055085	Cyclic nucleotide-binding domain-containing protein	581.812	515.934	637.408	381.225	353.815	417.07	381.225	349.324	417.07	687.275	757.739	676.821	37.2357	8.94811	49.3839	53.4079	7.69647	15.6986	53.4079	0.570622	15.6986	36.3211	30.0887	60.8092	606.354	577.278	561.803	531.422	500.447	605.171	637.649	669.403	386.895	378.616	378.166	362.798	355.162	343.486	413.02	412.768	425.423	716.181	715.391	630.253	812.838	754.181
Solyc01G000005		GO:0004672 GO:0004713 GO:0005524 GO:0006468 GO:0016021	Transmembrane 9 superfamily member	229.762	181.455	209.881	134.021	148.669	158.027	134.021	144.214	158.027	333.101	425.909	345.583	30.5318	3.94825	44.6715	17.1333	8.19101	32.7614	17.1333	0.150025	32.7614	19.3797	20.4809	24.279	234.352	256.384	198.549	171.395	191.515	209.265	219.8	200.579	152.748	106.127	143.189	157.579	113.9	174.528	150.523	158.988	164.571	348.464	368.063	282.775	431.983	439.178
Solyc01G000006			CASP-like protein	8.26365	12.4025	5.95231	23.804	14.5028	30.7532	23.804	14.425	30.7532	32.357	60.9135	39.2821	13.0376	5.98801	12.4706	20.6664	13.0002	16.5335	20.6664	17.8379	16.5335	9.00876	6.85191	3.26794	6.96959	9.92454	7.89683	13.4052	11.3997	1.13116	3.43437	13.2914	19.0935	22.9464	29.3721	14.6585	18.6382	10.2117	35.7951	23.9981	32.4665	30.8035	20.736	45.5316	46.9547	51.1309
Solyc01G000007			CASP-like protein	0	0	0	0	0	0	0	0	0	0	0	0	0	0	0	0	0	0	0	0	0	0	0	0	0	0	0	0	0	0	0	0	0	0	0	0	0	0	0	0	0	0	0	0	0	0
Solyc01G000008		GO:0003676 GO:0046872	C2H2-type domain-containing protein	41.7478	29.2736	36.3417	35.1284	36.4878	48.2876	35.1284	39.6151	48.2876	47.0421	45.7337	54.4727	10.4479	8.2452	7.55716	14.7093	17.0169	10.3759	14.7093	8.49847	10.3759	4.26046	5.3936	6.25556	51.4007	38.8711	34.9717	27.768	30.7792	40.7218	32.0542	36.2493	31.1526	27.7269	46.5058	30.2332	30.0282	49.202	46.8089	43.1967	54.8571	51.9809	50.8031	38.3424	62.6062	35.609
Solyc01G000009	Microtubule associated protein (MAP65/ASE1) family protein	GO:0000226 GO:0000910 GO:0008017	65-kDa microtubule-associated protein 6	296.354	262.116	320.786	290.183	272.806	284.833	290.183	260.792	284.833	338.624	377.627	349.722	2.80994	35.502	10.3521	10.0787	17.9813	14.3776	10.0787	25.4209	14.3776	23.0244	50.6181	29.471	306.662	293.601	288.798	270.02	254.213	312.2	346.872	303.285	257.26	279.181	334.108	296.835	258.864	262.72	264.333	269.979	320.187	331.137	350.438	334.298	387.115	367.047
Solyc01G000010	Dse I-like superfamily protein	GO:0046856	Type iv inositol polyphosphate 5-phosphatase 9	0	0	0	0	0	0	0	0	0	0	0	0	0	0	0	0	0	0	0	0	0	0	0	0	0	0	0	0	0	0	0	0	0	0	0	0	0	0	0	0	0	0	0	0	0	0
Solyc01G000011	2-oxoglutarate (2OG) and Fe(II)-dependent oxygenase superfamily protein	GO:0005506 GO:0016491 GO:0016705 GO:0031418 GO:0055114	procollagen-proline 3-dioxygenase	180.343	129.497	186.041	116.638	111.823	133.393	116.638	115.971	133.393	170.815	174.269	163.76	20.6199	7.74397	8.55132	12.5894	27.0081	9.47625	12.5894	31.6548	9.47625	14.8121	40.8808	31.1317	187.308	193.529	160.193	124.477	134.516	191.166	202.628	164.33	128.63	101.347	119.936	103.526	97.3329	134.609	131.249	128.99	139.942	162.681	170.035	179.73	163.82	170.741
Solyc01G000012	dolichol-phosphate mannosyltransferase-related		Dolichol-phosphate mannosyltransferase subunit 3	48.4057	54.9908	45.7254	92.8525	80.0514	105.729	92.8525	81.1405	105.729	92.6463	105.135	95.6541	12.8973	12.6987	14.3743	12.2205	7.43371	22.0623	12.2205	8.70672	22.0623	12.9605	24.4892	4.76783	47.9159	61.2014	36.0998	45.0033	64.9783	37.3283	51.5156	48.3323	71.3494	116.644	90.5639	77.8733	88.0138	74.2671	100.043	99.5923	117.551	87.5974	108.864	81.4776	91.8225	107.74
Solyc01G000013	xyloglucan endotransglucosylase/hydrolase 28	GO:0004553 GO:0005618 GO:0005975 GO:0006073 GO:0010411 GO:0016762 GO:0042546 GO:0048046	Xyloglucan endotransglucosylase/hydrolase	142.358	96.4157	144.802	209.718	215.353	244.364	209.718	214.464	244.364	147.803	155.376	147.759	31.0547	14.337	21.377	21.2845	16.9582	31.705	21.2845	13.682	31.705	16.5723	2.33091	27.2578	131.551	148.868	146.655	94.7941	98.0374	134.608	149.968	149.83	195.96	205.562	227.634	217.129	224.694	204.235	265.251	223.783	244.058	142.466	129.6	171.343	172.167	162.523
Solyc01G000014	zinc finger protein 4	GO:0003676 GO:0046872	Zinc finger protein 4	102.264	93.5884	113.892	175.047	205.08	206.334	175.047	193.559	206.334	149.844	137.915	142.628	9.49657	16.1252	32.8805	8.78651	36.635	19.8484	8.78651	43.7531	19.8484	5.56761	19.1254	10.1873	105.415	97.5914	103.787	100.539	86.6377	124.428	91.5833	125.664	196.965	165.405	162.77	228.123	188.453	198.665	207.428	194.385	217.189	181.933	151.373	116.225	145.038	140.61
Solyc01G000015		GO:0016021	Cytochrome b561 domain-containing protein	3.86884	3.62499	8.49791	19.0546	21.6596	20.6069	19.0546	24.244	20.6069	19.8903	23.4361	14.9591	5.08188	3.45472	7.52126	6.22274	1.23957	3.28135	6.22274	1.70627	3.28135	6.36646	2.38187	2.7457	3.48479	2.48114	5.64059	3.83007	3.41991	11.3116	5.72396	8.45816	17.0837	22.9464	17.1337	16.4908	28.9928	19.4951	21.1099	22.7982	17.9125	26.953	20.736	11.982	16.695	24.6524
Solyc01G000016	Cytochrome b561/ferric reductase transmembrane protein family	GO:0016021	Cytochrome b561 domain-containing protein	10.2483	9.55254	13.6326	15.6161	10.2423	16.7821	15.6161	9.40837	16.7821	12.3033	7.25112	7.58016	5.5332	9.04489	9.33813	2.45874	3.50734	1.1051	2.45874	2.07472	1.1051	3.97693	4.0905	2.18268	8.71199	10.7516	11.2812	13.4052	5.69985	10.1804	12.5927	18.1246	18.0886	15.2976	13.4622	11.91	11.39	7.42671	18.3564	9.59926	22.3907	4.81304	9.33118	22.7658	9.39093	4.56526
Solyc01G000017	UDP-Glycosyltransferase / trehalose-phosphatase family protein	GO:0003824 GO:0005992 GO:0008152	Alpha,alpha-trehalose-phosphate synthase [UDP-forming] 6	497.046	589.278	619.393	449.273	415.858	449.649	449.273	416.735	449.649	1450.95	1439.77	1455.64	21.4305	16.7691	214.32	20.5622	109.778	61.9159	20.5622	39.7619	61.9159	8.02451	50.0463	63.7475	472.19	405.252	613.696	581.212	597.344	635.712	594.147	628.321	495.426	443.631	408.762	414.103	437.998	395.473	412.102	456.565	480.28	1539.21	1607.04	1206.59	1416.99	1445.36
Solyc01G000018	MAC/Perforin domain-containing protein		MACPF domain-containing protein	277.075	208.403	234.698	184.563	173.61	191.928	184.563	177.045	191.928	282.401	281.359	236.132	33.5017	0.555856	22.6935	55.7301	8.536	41.4184	55.7301	2.36544	41.4184	17.2518	14.2265	34.6486	285.753	292.774	252.698	211.611	205.194	216.052	198.049	289.994	187.92	179.747	186.023	166.74	210.198	143.893	185.4	195.585	194.799	285.895	258.163	303.145	243.121	255.654
Solyc01G000019	S-adenosyl-L-methionine-dependent methyltransferases superfamily protein	GO:0008168	S-adenosylmethionine-dependent methyltransferase	11.4124	14.5226	8.53271	1.46957	2.41607	2.11773	1.46957	3.6241	2.11773	7.96374	5.96677	8.65015	3.65879	2.54539	2.99908	3.83298	4.85482	3.45409	3.83298	6.49281	3.45409	1.99083	3.73155	2.99567	7.84079	4.96227	21.4342	21.0654	7.97979	7.91812	8.01354	9.66647	1.00492	0.956101	2.44767	0	7.2482	0	2.75347	3.59972	0	4.81304	8.29439	10.7838	9.39093	1.8261
Solyc01G000020			aspartate kinase	248.078	258.195	347.942	209.963	207.044	246.19	209.963	215.286	246.19	220.908	215.728	195.441	19.1785	17.4162	41.1271	12.2131	28.1847	32.4231	12.2131	20.4753	32.4231	35.7452	13.3676	54.9692	181.209	191.875	371.151	263.317	253.073	328.036	383.505	332.285	174.856	223.728	231.305	190.56	222.623	207.948	245.976	233.982	258.612	197.335	196.992	268.397	202.427	226.437
Solyc01G000021	semialdehyde dehydrogenase family protein	GO:0003942 GO:0004073 GO:0005737 GO:0008652 GO:0009086 GO:0009088 GO:0009089 GO:0009097 GO:0016620 GO:0046983 GO:0050661 GO:0051287 GO:0055114	aspartate-semialdehyde dehydrogenase	249.93	260.567	315.59	170.927	163.24	199.928	170.927	161.031	199.928	285.518	311.331	294.039	25.6861	16.2788	16.0702	24.5774	18.201	38.2574	24.5774	25.3902	38.2574	23.9553	19.232	35.242	233.481	236.535	279.773	238.422	282.712	317.856	315.962	312.952	134.659	205.562	172.561	167.657	169.815	152.248	202.839	209.984	186.962	290.708	267.494	298.352	323.466	283.046
Solyc01G000022	Sec14p-like phosphatidylinositol transfer family protein		CRAL-TRIO domain-containing protein	36.7669	50.8184	55.365	18.6445	20.3652	26.698	18.6445	17.2636	26.698	49.2879	57.7917	56.2453	3.65712	3.06092	13.9472	8.14146	1.13027	11.6261	8.14146	0.103044	11.6261	7.41957	4.65107	9.69542	33.9767	41.3523	34.9717	46.9183	54.7185	59.9515	46.9365	59.2071	20.0984	16.2537	19.5814	26.5685	19.6737	14.8534	22.0277	31.1976	26.8688	37.5417	45.6191	64.7028	62.6062	48.3917
Solyc01G000023	Sec14p-like phosphatidylinositol transfer family protein		CRAL-TRIO domain-containing protein	126.388	132.119	152.63	116.853	121.405	127.156	116.853	118.435	127.156	178.144	216.007	164.328	27.9253	14.2779	18.0189	25.4668	16.2691	29.0419	25.4668	6.50147	29.0419	17.8703	21.8437	13.7976	125.453	139.771	113.94	114.902	149.336	159.494	131.651	166.747	106.522	111.864	132.174	127.346	91.1202	145.749	128.495	116.391	136.583	166.531	168.998	198.901	194.079	210.002
Solyc01G000024	flavin-binding, kelch repeat, f box 1	GO:0005515 GO:0042752	PAS domain-containing protein	298.665	325.338	369.152	240.99	222.611	273.538	240.99	234.513	273.538	91.7704	130.927	96.8778	25.5522	5.57953	7.37456	31.5747	33.3354	5.17258	31.5747	32.8292	5.17258	4.83222	3.5161	35.589	308.404	288.639	298.951	306.405	344.271	383.463	344.582	379.409	254.245	244.762	223.962	198.806	244.368	224.658	275.347	276.579	268.688	83.7469	93.3118	98.2524	166.95	117.784
Solyc01G000025			Unknown protein	0	0	0	0	0	0	0	0	0	0	0	0	0	0	0	0	0	0	0	0	0	0	0	0	0	0	0	0	0	0	0	0	0	0	0	0	0	0	0	0	0	0	0	0	0	0
Solyc01G000026	DYMIN-like 1C	GO:0003924 GO:0005525	Dynamin-related protein 1C	47.7672	62.0349	52.037	21.4645	29.8782	26.8934	21.4645	29.2427	26.8934	20.4066	23.3187	25.4273	2.36525	2.09879	4.78559	1.37155	2.23753	5.34593	1.37155	1.97601	5.34593	3.30413	2.30231	7.32299	42.6887	52.1039	48.5091	72.7712	51.2986	59.9515	52.6604	43.4991	28.1378	19.122	17.1337	31.1493	26.9219	31.5635	28.4525	27.5979	24.6297	17.327	25.92	17.973	21.9122	24.6524
Solyc01G000027		GO:0005737 GO:0006629 GO:0016021 GO:0016627	Steroid 5-alpha reductase C-terminal domain-containing protein	8.09237	1.70995	6.21441	1.54254	2.7923	2.73134	1.54254	0.981898	2.73134	18.4943	16.3283	20.3264	0.495812	0.253732	14.1407	2.18121	8.8529	7.70502	2.18121	6.72638	7.70502	3.79032	1.13454	3.28005	8.71199	9.92454	5.64059	0	3.41991	4.52464	6.86875	7.24985	0	0.956101	3.67151	6.41309	1.03546	0.928339	1.83564	2.99977	3.3586	34.6539	12.4416	8.3874	18.7819	14.6088
Solyc01G000028	microtubule-associated proteins 70-2	GO:0007010 GO:0008017	Microtubule-associated protein 70-2	729.351	647.004	805.966	455.557	443.521	488.464	455.557	473.346	488.464	724.561	754.861	721.59	17.758	10.3553	71.303	29.6086	19.6035	54.4476	29.6086	0.669577	54.4476	29.0638	36.7716	79.498	703.057	717.875	767.12	645.366	648.643	742.041	872.331	803.525	502.461	471.358	392.852	383.869	455.601	491.091	474.514	502.761	488.117	675.751	691.544	806.388	755.449	724.963
Solyc01G000029	Ankyrin repeat family protein	GO:0005515	PGG domain-containing protein	203.278	244.95	250.243	187.892	201.119	225.962	187.892	195.862	225.962	310.485	379.787	317.064	29.8267	5.02953	13.983	10.5261	12.6586	6.89323	10.5261	17.5234	6.89323	22.5977	22.6913	25.7238	216.928	194.356	198.549	228.846	261.053	246.593	234.682	269.453	210.029	174.966	178.68	211.632	179.134	212.59	238.634	223.183	216.07	321.511	315.187	294.757	378.768	390.786
Solyc01G000030	S-adenosyl-L-methionine-dependent methyltransferases superfamily protein	GO:0008168	S-adenosylmethionine-dependent methyltransferase	9.87221	14.6824	12.7363	7.70122	7.56463	8.24639	7.70122	6.76617	8.24639	11.7042	21.0412	10.2567	1.60106	4.46561	3.87716	5.60761	2.59254	0.0161609	5.60761	3.61431	0.0161609	1.88194	0.633576	2.41965	8.71199	10.7516	10.1531	13.4052	15.9596	16.9674	9.15833	12.0831	4.01969	10.5171	8.56686	9.16156	5.17728	8.35505	6.42476	5.99954	12.3149	13.4765	7.25759	14.3784	20.8687	15.5219
Solyc01G000031	S-adenosyl-L-methionine-dependent methyltransferases superfamily protein	GO:0008168	S-adenosylmethionine-dependent methyltransferase	0	0	0	0	0	0	0	0	0	0	0	0	0	0	0	0	0	0	0	0	0	0	0	0	0	0	0	0	0	0	0	0	0	0	0	0	0	0	0	0	0	0	0	0	0	0
Solyc01G000032	EF hand calcium-binding protein family	GO:0005509	EF-hand domain-containing protein	6.91872	7.6375	3.8734	6.05941	6.30739	6.20903	6.05941	6.71261	6.20903	14.3366	24.5768	20.5512	3.11322	2.09072	2.3051	9.61644	5.9198	2.78131	9.61644	7.9984	2.78131	2.8194	7.20635	1.9983	10.4544	5.78932	4.51247	9.57516	5.69985	6.78696	0	4.83323	12.0591	0	6.11919	5.49694	4.14183	9.28339	3.67129	5.99954	8.95627	14.4391	16.5888	11.982	19.8253	18.261
Solyc01G000033	Rubisco methyltransferase family protein	GO:0005515	Histone-lysine N-methyltransferase setd3-like	98.4411	90.2598	107.321	87.2208	79.7339	80.2414	87.2208	79.748	80.2414	98.5377	112.643	102.656	8.5482	5.08051	6.88855	14.1351	9.86264	7.13552	14.1351	13.9188	7.13552	13.448	1.12503	8.53325	100.188	99.2454	95.89	99.5817	80.9378	102.936	103.031	115.998	79.3888	74.5758	107.698	79.7056	88.0138	71.4821	83.5218	82.1937	75.0087	104.924	91.2382	99.4506	102.257	128.74
Solyc01G000034	nudix hydrolase homolog 17	GO:0016787	Nudix hydrolase domain-containing protein	3.61192	6.58876	2.29712	3.11189	3.49885	5.54184	3.11189	3.87403	5.54184	8.66362	11.238	5.62759	0.871638	2.57179	4.5165	2.0027	4.50879	2.48981	2.0027	1.27202	2.48981	0.694392	1.96468	2.1988	6.09839	2.48114	2.25624	8.61765	4.55988	3.39348	2.28958	1.20831	4.01969	2.8683	2.44767	2.74847	3.10637	4.6417	4.58911	4.19968	7.83673	8.66348	4.14719	13.1802	9.39093	10.9566
Solyc01G000035	Caleosin-related family protein		Peroxygenase 5	66.3447	61.8298	71.0796	85.0031	77.4722	112.07	85.0031	74.9813	112.07	114.587	105.424	92.3952	18.2526	3.78985	4.31612	30.5218	13.606	0.832641	30.5218	14.3542	0.832641	10.6588	9.53164	4.62532	69.6959	66.1636	63.1746	68.9412	54.7185	53.1645	76.701	83.3733	90.4429	67.8831	96.6831	82.4541	76.6238	73.3388	106.467	112.191	117.551	110.7	119.232	113.829	109.561	73.0441
Solyc01G000036			EF-hand domain-containing protein	443.441	511.353	553.948	333.081	278.133	366.495	333.081	299.015	366.495	827.397	860.845	752.028	49.9015	47.0262	53.8026	71.0282	20.1072	19.0034	71.0282	10.8762	19.0034	8.83667	20.0956	55.7345	430.372	465.627	434.326	477.801	544.905	567.842	535.762	558.239	297.457	365.23	336.555	236.368	288.892	309.137	383.65	391.17	324.665	781.638	813.887	886.668	902.573	778.833
Solyc01G000037		GO:0005515	C2 domain-containing protein	31.1785	46.692	56.955	6.51566	9.21492	12.3087	6.51566	8.78352	12.3087	178.778	281.414	206.906	1.88508	1.84102	60.1048	118.006	59.4561	14.6319	118.006	79.4149	14.6319	3.25934	2.83587	12.9771	29.6208	41.3523	22.5624	36.3856	56.9985	44.1153	67.5427	59.2071	4.01969	5.7366	9.7907	10.0777	8.28366	9.28339	11.9317	13.7989	11.1953	181.933	117.158	237.244	289.032	159.784
Solyc01G000038	plant UBX domain-containing protein 2	GO:0005515	UBX domain-containing protein	80.3602	87.3193	82.7562	107.904	76.4379	118.81	107.904	78.9268	118.81	133.67	182.24	155.75	22.1031	10.8009	29.8774	38.9899	32.9899	14.3128	38.9899	44.8762	14.3128	15.1685	8.76357	3.53538	96.7031	74.4341	69.9433	76.6013	98.0374	85.9682	80.1354	82.165	95.4675	107.083	121.16	71.4602	90.0847	67.7688	111.974	114.591	129.866	121.289	111.974	167.748	169.037	151.567
Solyc01G000039			Protein TIFY	1020.98	1293.17	1398.45	1660.49	1508.69	2063	1660.49	1493	2063	2070.28	2094.23	1991.81	318.098	95.0571	359.338	146.004	328.863	81.7942	146.004	20.9675	81.7942	76.6592	34.3631	194.79	1095.97	1110.72	856.242	1197.85	1388.48	1637.92	1164.25	1393.18	1850.06	1605.29	1526.12	1540.06	1467.24	1518.76	2042.16	2140.63	2006.2	2056.13	2436.48	1718.22	2108.79	2232.41
Solyc01G000040	RNI-like superfamily protein	GO:0005515	F-box protein family	25.2406	40.9236	41.0706	29.0575	34.6268	43.1035	29.0575	34.9913	43.1035	94.2551	94.7529	81.462	7.6536	0.405896	16.5043	1.76688	13.9212	11.6783	1.76688	15.1919	11.6783	12.8676	12.0151	9.09731	25.2648	25.6384	24.8186	43.0882	38.759	50.9022	25.1854	47.124	23.1132	33.4635	30.5959	33.8978	39.3474	30.6352	45.8911	41.9968	41.4227	77.0087	109.901	95.856	93.9093	96.7835
Solyc01G000041	Dynein light chain type 1 family protein	GO:0005875 GO:0007017	Dynein light chain	28.1298	28.1336	36.7385	10.6918	13.4163	19.6543	10.6918	15.0855	19.6543	31.074	24.5465	37.6432	3.77774	12.2946	1.16591	5.17217	9.17058	6.72251	5.17217	9.26934	6.72251	4.15907	7.39197	4.96915	22.6512	25.6384	36.0998	27.768	28.4992	31.6725	43.5021	35.041	17.0837	7.6488	7.34302	10.0777	13.4609	16.7101	9.17822	16.1988	33.586	30.8035	30.0671	32.3514	19.8253	23.7393
Solyc01G000042	PLANT CADMIUM RESISTANCE 2		Protein PLANT CADMIUM RESISTANCE 2	33.4587	71.0635	42.5391	19.034	11.381	14.0983	19.034	12.0327	14.0983	130.184	180.358	128.742	4.6247	4.13268	56.0486	92.7596	37.4808	7.14311	92.7596	51.9063	7.14311	5.36889	6.70038	19.6223	33.9767	31.4277	34.9717	73.7288	68.3982	28.279	38.9229	60.4154	22.1083	10.5171	24.4767	10.0777	8.28366	15.7818	7.34258	20.3984	14.5539	112.625	85.0175	192.91	123.126	130.566
Solyc01G000043	Protein of unknown function (DUF677)		UPF0496 protein At3g19330-like	71.3203	77.5384	71.6113	65.9528	53.3707	80.8002	65.9528	56.236	80.8002	112.059	115.927	103.277	17.6514	7.9834	18.1583	17.1922	14.8761	19.4964	17.1922	16.5395	19.4964	5.62613	17.9035	3.50901	74.9231	73.607	65.4309	77.5588	77.5179	79.1812	59.5292	76.1235	67.3297	58.3221	72.2064	47.6401	64.1983	48.2736	83.5218	73.7943	85.0845	120.326	91.2382	124.613	135.647	104.088
Solyc01G000044	Peptidase M20/M25/M40 family protein	GO:0008152 GO:0016787	IAA-amino acid hydrolase ILR1	159.976	170.649	192.334	243.814	217.691	273.359	243.814	226.676	273.359	259.131	251.06	250.532	44.2331	6.96186	21.2887	7.50339	10.5139	25.8848	7.50339	14.8058	25.8848	28.4474	35.5798	16.4883	186.437	151.349	142.143	153.203	188.095	186.641	194.615	195.746	227.112	239.981	264.349	199.722	218.481	234.87	301.964	263.98	254.134	257.979	280.972	238.442	258.772	243.785
Solyc01G000045		GO:0008152 GO:0008667 GO:0016491 GO:0019290 GO:0055114	Secoisolariciresinol dehydrogenase	0	0	0	0	0	0	0	0	0	0	0	0	0	0	0	0	0	0	0	0	0	0	0	0	0	0	0	0	0	0	0	0	0	0	0	0	0	0	0	0	0	0	0	0	0	0
Solyc01G000046	protein containing PDZ domain, a K-box domain, and a TPR region	GO:0003824 GO:0005515 GO:0006281	PDZ domain-containing protein	538.46	529.364	675.441	580.974	511.713	653.194	580.974	514.711	653.194	505.405	468.626	420.035	78.648	34.1181	105.032	70.5182	41.3382	15.494	70.5182	27.0921	15.494	110.944	44.8377	81.8383	484.386	450.74	680.255	492.163	566.565	668.516	746.404	611.404	560.746	542.109	640.067	505.718	510.48	518.942	650.736	678.548	630.297	466.865	425.087	624.262	498.763	388.047
Solyc01G000047			NKAP family protein CG6066 isoform X1	94.0048	85.0168	106.564	106.043	102.679	128.89	106.043	108.669	128.89	108.816	120.176	122.108	10.9167	19.4519	24.516	11.9498	14.4316	31.8293	11.9498	3.64288	31.8293	13.0725	6.11672	10.823	100.188	89.3209	92.5057	70.8562	99.1773	111.985	89.2937	118.414	106.522	96.5662	115.041	90.6995	108.723	108.616	127.577	115.791	143.3	103.962	87.0911	135.397	106.431	126.001
Solyc01G000048	Lysyl-tR synthetase, class II	GO:0000166 GO:0003676 GO:0004812 GO:0004824 GO:0005524 GO:0005737 GO:0006418 GO:0006430	Lysine--tRNA ligase	137.2	137.339	181.11	194.962	190.661	223.152	194.962	198.04	223.152	167.278	175.368	157.309	18.1383	15.5785	15.081	7.20302	21.403	49.3672	7.20302	8.66082	49.3672	13.1156	7.33759	25.3115	122.839	124.057	164.705	137.882	136.796	173.068	186.601	183.663	193.95	181.659	209.276	175.902	212.269	183.811	217.524	236.982	214.95	160.756	156.557	184.523	182.602	175.306
Solyc01G000049	Protein of Unknown Function (DUF239)		Carboxyl-terminal peptidase	942.248	821.754	1041.3	709.09	661.117	794.163	709.09	681.098	794.163	1025.96	866.222	918.661	62.7512	72.1978	35.087	99.0558	101.003	97.8135	99.0558	128.535	97.8135	45.6101	86.9752	109.945	953.963	926.291	946.491	899.108	744.4	1065.55	1078.39	979.938	763.74	716.119	647.41	621.154	703.075	659.121	782.903	748.742	850.845	1007.85	1003.62	1066.4	925.529	921.269
Solyc01G000050	cytosolic DP+-dependent isocitrate dehydrogenase	GO:0004450 GO:0006102 GO:0016616 GO:0055114	Isocitrate dehydrogenase [NADP]	1831.15	1961.33	2088.24	2881.12	2928.68	3275.01	2881.12	2918	3275.01	1860.79	1874.98	1650.09	226.525	63.4732	260.598	139.119	74.0697	190.538	139.119	75.5636	190.538	77.0128	82.303	128.549	1606.49	1566.42	2320.54	1932.27	1990.39	2111.88	2179.68	1973.17	2451	2955.31	3237.05	2950.02	2947.95	2888.06	3306.91	3303.95	3214.18	1771.2	1656.8	2154.36	1899.06	2000.5
Solyc01G000051	Protein of unknown function (DUF1639)		DUF1639 domain-containing protein	195.177	188.75	210.874	171.708	191.563	198.588	171.708	188.399	198.588	325.005	345.148	331.542	1.74926	11.3754	8.00629	52.2335	19.8689	29.6877	52.2335	10.2257	29.6877	30.3777	10.5649	11.3811	200.376	200.145	185.011	190.546	186.955	204.74	215.221	212.662	171.842	198.869	144.413	197.89	187.418	189.381	190.907	194.385	210.472	332.1	326.591	316.325	314.075	315.916
Solyc01G000052	APR-like 5	GO:0045454	5'-adenylylsulfate reductase-like 5	236.869	222.949	246.067	283.308	293.095	318.237	283.308	292.141	318.237	397.466	454.432	389.578	22.1004	1.7908	37.4904	35.858	17.091	35.6172	35.858	6.04014	35.6172	10.7483	4.42078	11.6391	258.746	218.34	233.52	214.484	231.414	262.429	223.234	252.537	274.344	269.62	305.959	295.002	281.644	302.639	325.827	313.176	315.708	398.52	434.418	359.46	431.983	495.787
Solyc01G000053		GO:0016788	GDSL esterase/lipase At1g09390-like	4.68521	2.57624	3.10721	1.63178	4.73663	3.00876	1.63178	5.73071	3.00876	8.01754	6.2946	5.99047	2.62752	0.905296	3.6444	3.09138	4.11923	1.46176	3.09138	0.502228	1.46176	2.21562	0.377819	1.09695	4.35599	7.44341	2.25624	2.87255	2.27994	2.26232	3.43437	3.62493	0	0	4.89535	2.74847	3.10637	8.35505	5.50693	2.39981	1.11953	4.81304	7.25759	11.982	8.3475	2.73915
Solyc01G000054	Mitochondrial substrate carrier family protein		Mitochondrial dicarboxylate/tricarboxylate transporter DTC	1505.6	1400.05	1861.63	1572.77	1410.12	1842.86	1572.77	1395.54	1842.86	1588.3	1614.01	1544.16	219.118	0.991536	199.925	77.2217	98.0439	175.074	77.2217	131.868	175.074	178.628	64.9167	241.85	1410.47	1479.58	1626.75	1272.54	1527.56	1851.71	1925.54	1807.63	1470.2	1577.57	1670.54	1439.28	1395.8	1395.29	1775.07	1876.06	1877.46	1553.65	1407.97	1803.29	1642.37	1526.62
Solyc01G000055	related to AP2 11	GO:0003677 GO:0003700 GO:0006355	Ethylene-responsive transcription factor	0	0	0	0	0	0	0	0	0	0	0	0	0	0	0	0	0	0	0	0	0	0	0	0	0	0	0	0	0	0	0	0	0	0	0	0	0	0	0	0	0	0	0	0	0	0
Solyc01G000056			Angiotensin-converting enzyme 2	177.407	178.332	180.374	471.854	484.292	542.688	471.854	476.328	542.688	261.914	315.005	270.811	42.2654	8.78417	35.1584	14.202	33.7336	32.0766	14.202	36.5697	32.0766	9.16563	12.6821	1.51855	175.111	181.123	175.986	174.268	182.395	182.117	171.719	187.288	507.485	397.738	510.34	500.221	450.424	502.232	534.173	553.157	540.735	256.054	299.635	230.054	327.639	317.742
Solyc01G000057		GO:0004842 GO:0008270 GO:0009405 GO:0016567	RBR-type E3 ubiquitin transferase	0	0	0	0	0	0	0	0	0	0	0	0	0	0	0	0	0	0	0	0	0	0	0	0	0	0	0	0	0	0	0	0	0	0	0	0	0	0	0	0	0	0	0	0	0	0
Solyc01G000058	myb domain protein 5	GO:0003677	Transcription repressor MYB5-like	0	0	0	0	0	0	0	0	0	0	0	0	0	0	0	0	0	0	0	0	0	0	0	0	0	0	0	0	0	0	0	0	0	0	0	0	0	0	0	0	0	0	0	0	0	0
Solyc01G000059			Unknown protein	0	0	0	0	0	0	0	0	0	0	0	0	0	0	0	0	0	0	0	0	0	0	0	0	0	0	0	0	0	0	0	0	0	0	0	0	0	0	0	0	0	0	0	0	0	0
Solyc01G000060	(1 of 1) PTHR31060:SF8 - F8M12.23 PROTEIN		BTB/POZ domain-containing protein	25.8696	21.1573	28.3071	49.8961	42.5723	54.6988	49.8961	42.3287	54.6988	50.2151	57.4971	56.5354	4.73666	22.4945	10.1866	2.57922	8.80234	10.184	2.57922	12.4483	10.184	9.89479	9.62199	3.63471	31.3632	24.8114	21.4342	17.2353	25.0793	24.8855	28.6198	31.416	47.2313	44.9367	57.5203	43.0593	46.5956	38.0619	45.8911	43.1967	75.0087	38.5043	57.0239	55.1172	59.4759	58.4353
Solyc01G000061			Cytokinin riboside 5'-monophosphate phosphoribohydrolase	41.5271	51.2972	54.1795	39.2905	35.7642	40.7381	39.2905	30.7423	40.7381	90.3496	102.543	125.98	3.40161	2.52705	5.62898	19.2545	23.3488	10.9084	19.2545	21.2472	10.9084	5.47732	2.78263	6.63133	38.3327	51.2768	34.9717	47.8758	54.7185	38.4594	72.1219	51.9573	40.1969	37.2879	40.3866	45.8078	28.9928	32.4919	35.7951	44.9965	41.4227	92.4104	83.9807	94.6578	114.778	80.3485
Solyc01G000062	calcium ion binding		O-fucosyltransferase family protein	480.177	392.342	506.354	267.236	300.779	341.48	267.236	301.835	341.48	587.716	637.203	652.246	40.4478	69.3107	49.0768	50.1189	68.3246	39.0125	50.1189	39.7972	39.0125	7.50656	35.0853	59.72	475.674	463.972	500.884	410.774	373.91	494.317	520.88	503.865	286.403	261.972	253.334	298.667	334.453	269.218	343.266	291.578	389.598	591.042	537.061	635.046	609.367	607.179
Solyc01G000063	MuDR family transposase	GO:0008270	SWIM-type domain-containing protein	33.9499	33.4912	39.39	33.1722	38.1105	39.8841	33.1722	42.5073	39.8841	59.864	53.5173	47.5446	10.7822	7.33366	10.4526	7.63174	7.81305	11.1704	7.63174	10.947	11.1704	15.0691	6.43017	3.28127	45.3023	30.6007	25.9467	37.3431	29.6392	41.8529	40.0677	36.2493	33.1624	29.6391	36.7151	29.317	32.0992	52.9153	37.6307	46.1964	35.8251	67.3826	64.2815	47.928	45.9112	61.1745
Solyc01G000064			Unknown protein	0	0	0	0	0	0	0	0	0	0	0	0	0	0	0	0	0	0	0	0	0	0	0	0	0	0	0	0	0	0	0	0	0	0	0	0	0	0	0	0	0	0	0	0	0	0
Solyc01G000065		GO:0005515 GO:0016702 GO:0046872 GO:0055114,GO:0005515	Hcr9-9E	295.161	558.797	365.034	445.339	359.296	475.305	445.339	327.311	475.305	948.43	1477.65	1308.42	115.41	7.72268	287.744	19.0397	141.03	139.555	19.0397	193.766	139.555	142.188	27.0004	136.584	439.955	272.925	172.602	512.271	605.324	283.921	341.148	470.032	300.472	532.548	502.997	423.264	414.183	240.44	458.911	488.962	478.041	1043.47	625.189	1176.63	1456.64	1493.75
Solyc01G000066	calmodulin-binding family protein	GO:0005515	IQ domain-containing protein IQM2-like	68.7148	73.0471	78.0137	113.031	103.268	115.569	113.031	99.4752	115.569	113.01	115.192	92.7772	11.1072	14.1943	16.1652	15.1736	14.8786	20.951	15.1736	18.0025	20.951	9.04644	4.43133	4.65307	70.5671	76.9152	58.6621	70.8562	75.238	79.1812	83.5698	71.2902	121.595	106.127	111.369	110.855	101.475	97.4756	118.399	124.19	104.117	125.139	119.232	94.6578	123.126	97.6965
Solyc01G000067			Unknown protein	0	0	0	0	0	0	0	0	0	0	0	0	0	0	0	0	0	0	0	0	0	0	0	0	0	0	0	0	0	0	0	0	0	0	0	0	0	0	0	0	0	0	0	0	0	0
Solyc01G000068		GO:0016787	Serine/threonine-protein phosphatase	301.91	294.285	336.049	323.592	289.352	357.617	323.592	276.449	357.617	397.369	391.857	394.585	65.2295	20.6407	23.8695	16.21	10.1235	21.0476	16.21	13.708	21.0476	1.2307	24.7327	22.2405	313.632	301.045	291.054	309.278	279.292	343.873	331.99	332.285	332.629	334.635	303.512	315.158	301.318	251.58	380.896	360.572	331.382	419.697	372.211	400.199	400.68	401.743
Solyc01G000069		GO:0003676 GO:0005524	RNA helicase	320.149	344.466	415.621	392.853	343.202	405.738	392.853	332.489	405.738	420.036	437.531	400.508	39.1478	6.12259	10.1739	42.9411	5.85878	14.2973	42.9411	8.11877	14.2973	27.7071	19.0881	49.6141	320.601	334.126	305.72	338.961	349.971	430.972	430.442	385.45	420.057	398.694	359.808	364.63	343.772	321.205	397.417	405.569	414.227	409.109	429.234	421.766	426.766	484.83
Solyc01G000070	Galactose oxidase/kelch repeat superfamily protein	GO:0005515	F-box domain-containing protein	156.872	138.229	171.807	204.85	200.461	206.623	204.85	198.54	206.623	169.964	184.371	168.483	5.44779	11.5595	21.2965	12.0854	28.5119	12.7141	12.0854	1.34757	12.7141	19.3368	16.2993	16.8231	177.725	153.003	139.887	122.562	153.896	161.756	180.877	172.788	211.034	197.913	205.605	204.303	203.985	193.095	198.25	218.983	202.636	153.055	193.881	162.955	190.949	191.741
Solyc01G000071	Protein of unknown function, DUF538		DUF538 domain-containing protein	33.6823	29.3648	41.6262	44.9933	56.058	66.5648	44.9933	47.8988	66.5648	85.6063	108.833	96.2443	9.00389	6.48741	5.11763	14.4877	8.46327	9.40823	14.4877	6.65624	9.40823	11.8615	10.2625	6.21942	48.7871	33.0818	19.178	26.8105	31.9191	33.9348	37.7781	53.1656	34.1673	42.0684	58.7442	72.3763	46.5956	49.202	63.3298	63.5951	72.7697	90.4852	86.0543	80.2794	125.212	97.6965
Solyc01G000072			Bifunctional inhibitor/plant lipid transfer protein/seed storage helical domain-containing protein	641.779	692.853	815.25	603.161	466.045	667.634	603.161	479.648	667.634	455.119	364.739	389.584	142.046	2.20955	105.078	76.9587	65.4635	38.5717	76.9587	84.0919	38.5717	42.9845	46.3288	89.1455	625.521	516.903	782.914	660.686	725.02	710.369	866.607	868.774	587.879	602.343	619.262	438.839	595.388	363.909	622.284	688.747	691.872	389.856	399.167	576.334	393.376	277.568
Solyc01G000073	transferases, transferring hexosyl groups	GO:0004584 GO:0006506	GPI mannosyltransferase 2	89.8817	76.421	90.5304	63.6317	74.1008	69.1337	63.6317	73.5888	69.1337	145.892	152.219	149.898	4.46401	13.7826	8.19614	23.1496	7.32055	24.9715	23.1496	8.17375	24.9715	13.6022	27.14	7.96539	80.1503	99.2454	90.2495	83.3039	69.5381	76.9189	106.466	88.2065	74.3642	60.2343	56.2965	75.1248	76.6238	70.5538	67.9189	59.9954	79.4869	136.69	152.409	148.577	174.254	154.306
Solyc01G000074	R-binding KH domain-containing protein	GO:0003723	Splicing factor 1 helix-hairpin domain-containing protein	107.991	120.263	131.385	134.451	151.357	172.6	134.451	138.626	172.6	147.643	182.398	148.433	38.7926	7.67246	17.1604	28.0846	23.0882	29.7626	28.0846	29.7959	29.7626	45.4265	34.8776	11.7016	110.642	117.44	95.89	119.69	120.837	128.952	141.954	123.247	140.689	141.503	121.16	176.818	131.503	145.749	204.674	161.988	151.137	154.017	160.704	128.207	174.254	213.654
Solyc01G000075			6,7-dimethyl-8-ribityllumazine synthase	266.077	338.789	342.021	132.551	138.114	144.651	132.551	139.376	144.651	465.602	492.329	461.808	12.1157	32.118	69.1933	34.8602	35.8955	6.81437	34.8602	11.1228	6.81437	15.944	16.9538	42.9435	281.397	238.189	278.645	320.768	356.81	334.823	325.121	366.118	122.6	145.327	129.727	135.591	145.999	132.753	156.948	115.791	161.213	487.08	521.51	388.217	498.763	454.7
Solyc01G000076	histone mono-ubiquitination 2	GO:0005515 GO:0008270	E3 ubiquitin protein ligase	253.374	255.573	289.303	315.582	316.311	350.568	315.582	304.978	350.568	310.722	361.08	300.595	60.2607	22.3468	27.4162	26.9415	34.4582	22.2861	26.9415	14.9746	22.2861	36.5437	10.0786	20.1393	274.428	255.557	230.136	272.892	238.254	302.02	297.646	268.245	291.427	312.645	342.674	338.978	305.46	304.495	409.349	305.376	336.98	291.67	342.143	298.352	361.029	388.047
Solyc01G000077	Family of unknown function (DUF716)		Transmembrane protein 45A-like	0	0	0	0	0	0	0	0	0	0	2.63213	1.96322	0	0	0	1.34049	1.95089	0	1.34049	1.4058	0	2.06308	2.37237	0	0	0	0	0	0	0	0	0	0	0	0	0	0	0	0	0	0	0	0	0	3.13031	3.65221
Solyc01G000078			Dirigent protein	7.74439	3.35131	5.81619	7.64452	5.7599	9.43143	7.64452	5.89139	9.43143	10.2456	25.202	24.6917	1.40499	4.83301	6.15168	7.0221	8.16521	13.1051	7.0221	11.2114	13.1051	7.85379	6.4897	2.202	14.8104	1.65409	6.76871	6.70261	0	3.39348	8.01354	6.04154	6.02953	9.56101	7.34302	5.49694	6.21274	5.57004	8.2604	6.59949	13.4344	17.327	6.22079	7.1892	25.0425	18.261
Solyc01G000079			Thioredoxin domain-containing protein	0	0	0	0	0	0	0	0	0	0	3.24772	3.07054	0	0	0	2.89788	2.0046	0	2.89788	1.20513	0	2.69285	0.529132	0	0	0	0	0	0	0	0	0	0	0	0	0	0	0	0	0	0	0	0	0	4.17375	0
Solyc01G000080	rR processing protein-related		rRNA-processing protein EBP2 homolog	15.8568	11.8325	18.8917	17.3534	15.5458	26.4296	17.3534	14.1572	26.4296	22.042	26.2552	25.6915	5.64696	3.55628	4.36824	2.5796	8.25025	4.92863	2.5796	3.41255	4.92863	9.20175	9.50254	3.54116	11.3256	18.195	18.0499	13.4052	10.2597	20.3609	20.6062	15.708	19.0935	13.3854	19.5814	18.3231	13.4609	14.8534	23.8634	25.1981	30.2274	22.14	17.6256	26.3604	25.0425	29.2176
Solyc01G000081	chromomethylase 3	GO:0003682 GO:0008168	DNA (cytosine-5-)-methyltransferase	82.4892	73.3427	122.449	32.7686	25.8412	26.4917	32.7686	30.9744	26.4917	64.1495	41.1123	62.0968	11.4801	4.04945	19.6039	8.61987	7.66283	1.81463	8.61987	10.0775	1.81463	9.78743	6.76902	26.1148	90.6047	71.1259	85.737	97.6667	49.0187	121.034	133.941	112.373	27.1329	43.0245	28.1483	15.5747	42.4537	19.4951	31.206	26.9979	21.2711	46.2052	61.1711	85.0722	31.3031	47.4787
Solyc01G000082	2A phosphatase associated protein of 46 kD	GO:0009966	PP2A regulatory subunit TAP46	323.592	326.113	356.12	457.872	438.907	525.954	457.872	430.696	525.954	440.833	479.244	476.776	60.2361	12.7383	51.4105	14.6667	15.4095	47.1326	14.6667	4.7298	47.1326	19.6709	47.3724	18.0963	324.086	330.818	315.873	310.235	341.991	376.676	338.858	352.826	468.293	451.279	454.044	455.33	402.793	458.6	523.159	536.359	518.344	417.772	499.737	404.992	463.286	492.135
Solyc01G000083	Protein kinase family protein	GO:0004672 GO:0005524 GO:0006468	non-specific serine/threonine protein kinase	772.432	787.421	874.443	1079.1	1011.72	1205.46	1079.1	1001.32	1205.46	967.774	1021.27	949.327	165.903	61.1322	17.7238	50.1783	96.3566	35.806	50.1783	135.6	35.806	64.3725	13.33	55.0811	743.132	813.813	760.352	792.823	782.019	904.928	846.001	872.399	1128.53	1066.05	1042.71	1032.51	998.18	1004.46	1288.62	1207.11	1120.65	966.459	950.744	986.118	1060.13	1039.05
Solyc01G000084	DnaJ/Hsp40 cysteine-rich domain superfamily protein	GO:0031072 GO:0051082	Protein EMBRYO SAC DEVELOPMENT ARREST 3, chloroplastic	248.222	248.21	303.911	280.506	265.803	310.082	280.506	286.018	310.082	324.149	369.859	311.909	36.3749	0.662209	40.9572	68.4707	35.6798	38.4748	68.4707	47.5135	38.4748	43.5475	16.0275	32.1559	261.36	187.739	295.567	236.507	259.913	296.364	342.293	273.078	264.294	272.489	304.735	225.374	315.814	256.222	322.156	303.577	304.513	300.334	300.671	371.442	401.723	291.263
Solyc01G000085	homolog of yeast CDT1 A		CDT1 Geminin-binding domain-containing protein	19.8073	21.2485	27.373	17.491	17.2156	20.1665	17.491	14.3714	20.1665	22.2596	13.2476	16.7589	5.47552	5.03798	4.91154	6.68137	6.67509	3.22629	6.68137	1.3729	3.22629	8.62748	2.33749	4.01715	22.6512	19.8491	16.9218	16.2778	26.2193	30.5413	28.6198	22.9579	11.0541	18.1659	23.2529	22.9039	17.6028	11.1401	22.0277	22.7982	15.6735	25.0278	16.5888	25.1622	17.7384	16.4349
Solyc01G000086			Unknown protein	0	0	0	0	0	0	0	0	0	0	0	0	0	0	0	0	0	0	0	0	0	0	0	0	0	0	0	0	0	0	0	0	0	0	0	0	0	0	0	0	0	0	0	0	0	0
Solyc01G000087	Cation efflux family protein	GO:0006812 GO:0008324 GO:0016021 GO:0055085	Cation efflux protein cytoplasmic domain-containing protein	179.429	200.766	203.119	233.702	231.403	289.408	233.702	233.96	289.408	230.805	440.38	270.459	59.0699	39.3545	29.1432	48.7288	32.3152	54.3781	48.7288	42.6623	54.3781	64.8197	49.0079	13.0514	202.989	185.258	150.04	178.098	223.434	219.445	159.126	230.787	208.019	218.947	274.139	226.291	224.694	243.225	335.005	238.782	294.437	203.11	228.096	261.208	390.246	487.569
Solyc01G000088	60S acidic ribosomal protein family		60S acidic ribosomal protein P1	324.775	345.88	435.899	434.003	424.61	532.041	434.003	431.696	532.041	670.544	728.896	724.639	20.0348	35.0377	34.4999	67.1837	120.533	152.981	67.1837	166.883	152.981	66.8145	109.633	59.0163	344.995	288.639	340.692	312.15	379.61	433.234	441.89	432.575	350.718	483.787	467.506	410.438	440.069	423.323	400.171	622.752	573.201	683.452	696.728	631.451	691.799	688.441
Solyc01G000089	rR processing protein-related		rRNA-processing protein EBP2 homolog	35.5116	28.7036	37.353	73.09	53.7553	84.6711	73.09	55.8968	84.6711	42.8227	55.4771	43.7447	13.3144	16.0966	12.6572	5.15419	2.6577	11.2143	5.15419	2.74255	11.2143	11.0016	5.05019	4.55616	27.8784	38.0441	40.6123	27.768	29.6392	31.6725	32.0542	48.3323	52.2559	67.8831	99.1308	49.4724	48.6665	63.1271	75.2614	77.994	100.758	53.9061	29.0304	45.5316	60.5194	50.2178
Solyc01G000090			Unknown protein	0	0	1.94124	0	0	1.27907	0	0	1.27907	0	0	0	0.529905	0.481064	0	0	0	0	0	0	0	0	0	1.12078	0	0	0	0	0	2.26232	1.14479	2.41662	0	0	0	0	0	0	0.917822	1.79986	1.11953	0	0	0	0	0
Solyc01G000091	P-loop containing nucleoside triphosphate hydrolases superfamily protein	GO:0005525	Gtp-binding protein brassinazole insensitive pale green 2, chloroplastic	17.3824	22.9125	21.1873	22.7671	32.2188	30.3106	22.7671	32.2955	30.3106	20.6242	29.4359	25.9544	5.20361	8.17809	4.06966	0.615079	7.47616	3.51003	0.615079	10.4416	3.51003	7.87488	6.75024	2.82947	20.0376	14.0598	18.0499	28.7255	17.0995	29.4102	16.0271	18.1246	25.123	16.2537	26.9244	32.0655	32.0992	32.4919	41.302	30.5976	19.0321	20.2148	24.8832	16.7748	29.2162	30.1307
Solyc01G000092		GO:0005515 GO:0005634 GO:0006511 GO:0007275 GO:0008270,	RING-type E3 ubiquitin transferase	636.629	755.526	749.574	932.89	836.223	994.173	932.89	806.335	994.173	1054.43	1156.09	1065.76	117.41	0.859057	44.2129	45.7895	59.6776	39.1404	45.7895	84.3959	39.1404	55.0468	18.6408	66.9933	621.165	655.847	632.874	750.693	760.36	731.861	754.418	762.443	990.853	877.7	930.116	896.001	818.011	794.658	1008.69	987.524	986.309	1069.46	1004.66	1089.16	1109.17	1200.66
Solyc01G000093			Unknown protein	68.5957	85.6546	76.5368	62.6268	67.7972	70.2181	62.6268	65.9657	70.2181	140.155	156.402	134.966	11.1904	4.42894	12.5776	18.273	18.8807	20.356	18.273	22.9875	20.356	6.26886	5.47908	8.53623	67.9535	76.9152	60.9184	88.0915	83.2178	66.7385	69.8323	93.0398	71.3494	60.2343	56.2965	71.4602	54.8792	77.0522	63.3298	76.7941	70.5306	145.354	149.299	125.811	139.821	153.393
Solyc01G000094	embryo defective 1379	GO:0006281 GO:0030915	Non-structural maintenance of chromosomes element 1 homolog	10.9897	10.875	15.0259	10.9973	7.37449	11.8866	10.9973	7.85518	11.8866	21.3198	11.7894	12.8888	1.42186	0.738829	3.02137	6.62704	0.194134	2.88938	6.62704	0.0997958	2.88938	3.83391	4.16849	2.36411	9.58319	13.2327	10.1531	11.4902	10.2597	16.9674	16.0271	12.0831	6.02953	8.6049	18.3576	6.41309	8.28366	7.42671	5.50693	15.5988	14.5539	22.14	23.8464	17.973	13.5647	17.348
Solyc01G000095	histone-lysine N-methyltransferase ASHH3	GO:0005515 GO:0005634 GO:0018024	Histone-lysine N-methyltransferase ASHH3	45.7986	51.5022	65.7407	24.3144	30.1877	33.3411	24.3144	29.7069	33.3411	49.6537	47.0113	39.3545	3.71272	0.799695	2.72508	9.96765	0.811067	3.05282	9.96765	1.06918	3.05282	6.12339	10.9057	10.2709	52.2719	38.8711	46.2528	51.7059	51.2986	73.5254	57.2396	66.457	30.1476	21.9903	20.8052	31.1493	26.9219	32.4919	33.9594	33.5974	32.4665	51.9809	46.6559	50.3244	54.2587	51.1309
Solyc01G000096	Peptidase family C54 protein		Cysteine protease	333.101	276.366	365.532	437.443	423.927	517.888	437.443	426.09	517.888	510.956	579.663	517.508	77.9081	3.8518	30.3539	29.2804	26.9037	36.6722	29.2804	10.6853	36.6722	13.6912	24.3999	45.1317	327.571	345.705	326.026	270.02	282.712	392.513	311.383	392.7	419.052	433.114	460.163	419.6	421.431	430.749	560.79	499.161	493.714	543.874	504.921	484.073	593.716	546.005
Solyc01G000097	Mannose-binding lectin superfamily protein		Jacalin-type lectin domain-containing protein	27.7886	22.776	26.2948	21.7648	21.5127	26.4092	21.7648	23.5656	26.4092	34.1752	34.0218	33.0536	5.28577	6.60914	10.182	7.60757	14.7048	2.04083	7.60757	8.49955	2.04083	7.48852	2.89643	2.57355	21.78	32.2548	29.3311	18.1928	27.3593	19.2297	35.4885	24.1662	30.1476	14.3415	20.8052	17.407	24.851	22.2801	14.6852	27.5979	36.9446	23.1026	36.2879	43.1352	32.3466	27.3915
Solyc01G000098		GO:0005515	F-box domain-containing protein	10.718	11.5362	9.75011	15.9647	11.0554	15.3043	15.9647	9.71186	15.3043	19.5399	20.8299	22.2688	4.18254	2.96559	5.43121	8.18793	3.57945	4.0216	8.18793	0.904659	4.0216	6.75139	3.88643	0.894078	11.3256	14.0598	6.76871	10.5327	12.5397	5.6558	10.3031	13.2914	12.0591	16.2537	19.5814	13.7423	8.28366	11.1401	16.5208	12.599	16.793	21.1774	13.4784	23.964	30.2597	15.5219
Solyc01G000099	ribonuclease P family protein / Rpp14 family protein	GO:0004540 GO:0008033	Ribonuclease P/MRP protein subunit POP5	24.7722	28.5211	30.4363	28.2395	23.9363	28.3451	28.2395	25.3687	28.3451	39.8903	46.0818	40.0706	3.71084	11.1477	5.9844	10.0028	15.3448	7.47443	10.0028	19.9839	7.47443	18.7217	3.5161	2.8811	18.2952	28.9466	27.0748	29.683	27.3593	38.4594	27.475	25.3745	26.128	26.7708	31.8198	21.0716	23.8155	26.9218	31.206	34.7973	19.0321	35.6165	37.3247	46.7298	41.7375	57.5222
Solyc01G000100	10-formyltetrahydrofolate synthetase	GO:0004329 GO:0005524 GO:0009396	formate--tetrahydrofolate ligase	1682.2	1529.93	1979.9	1023.1	958.801	1144.22	1023.1	955.387	1144.22	1460.13	1583.42	1581.16	54.646	58.7917	45.124	92.2356	53.3881	85.8948	92.2356	37.061	85.8948	68.2498	66.9622	228.867	1673.57	1484.55	1888.47	1566.5	1493.36	1952.38	2049.18	1938.13	966.734	1048.84	1053.72	965.629	953.656	957.118	1049.99	1232.9	1149.76	1501.67	1412.12	1466.6	1644.46	1477.32
Solyc01G000101		GO:0004601 GO:0006979 GO:0020037 GO:0055114	Peroxidase	371.009	234.325	329.762	266.448	290.975	389.218	266.448	302.246	389.218	328.731	462.276	661.934	109.832	16.5395	109.377	112.396	99.8199	64.6144	112.396	22.6589	64.6144	248.481	257.753	70.1095	438.213	346.532	328.282	232.676	235.974	262.429	380.071	346.785	272.334	202.693	324.317	268.434	225.73	378.762	438.719	352.773	376.163	453.389	248.832	283.973	430.94	368.873
Solyc01G000102		GO:0004601 GO:0006979 GO:0020037 GO:0055114	Peroxidase	423.161	375.746	394.541	373.242	421.22	536.213	373.242	436.23	536.213	1297.13	2222.89	1711.56	135.226	98.0715	71.9548	149.436	250.603	94.7286	149.436	276.824	94.7286	111.548	51.753	23.8766	458.25	374.652	436.582	345.663	405.829	279.397	428.152	476.074	345.693	251.454	522.578	391.199	303.389	569.072	480.021	494.962	633.656	1316.85	1357.17	1217.37	2118.18	2394.02
Solyc01G000103	Peroxidase superfamily protein	GO:0004601 GO:0006979 GO:0020037 GO:0055114	Peroxidase	0	0	0	0	0	0	0	0	0	0	0	0	0	0	0	0	0	0	0	0	0	0	0	0	0	0	0	0	0	0	0	0	0	0	0	0	0	0	0	0	0	0	0	0	0	0
Solyc01G000104	Late embryogenesis abundant (LEA) hydroxyproline-rich glycoprotein family		NDR1	108.081	195.659	166.211	119.342	87.6816	144.166	119.342	98.0827	144.166	217.245	215.647	160.593	35.3006	3.74071	108.362	62.9959	55.1255	105.02	62.9959	34.1978	105.02	19.5101	19.2477	44.565	132.422	120.749	71.0714	183.843	207.474	140.264	161.416	196.954	96.4725	136.722	124.831	66.8794	128.397	67.7688	129.413	154.188	148.898	180.97	131.673	339.091	215.991	152.48
Solyc01G000105	Late embryogenesis abundant (LEA) hydroxyproline-rich glycoprotein family		NDR1	39.2548	46.7373	44.6335	68.8704	51.8275	72.2994	68.8704	54.3793	72.2994	107.587	101.23	85.484	10.2812	5.97591	26.0864	34.5625	10.2471	29.3069	34.5625	10.1708	29.3069	24.2771	20.0447	3.85883	52.2719	46.3145	19.178	47.8758	45.5988	45.2464	35.4885	53.1656	81.3986	55.4538	69.7587	46.724	64.1983	44.5603	59.6585	74.3943	82.8455	100.111	86.0543	136.595	65.7365	103.175
Solyc01G000106	Plastid-lipid associated protein PAP / fibrillin family protein		Plastid lipid-associated protein/fibrillin conserved domain-containing protein	397.142	468.422	529.522	162.676	109.764	168.244	162.676	117.007	168.244	259.798	188.576	146.997	29.3481	26.3386	86.6962	69.7369	13.9565	8.27713	69.7369	15.9726	8.27713	28.0674	18.1836	66.2556	370.259	359.765	461.4	479.716	457.128	537.301	543.776	507.49	144.709	176.879	166.442	95.2802	126.326	107.687	165.208	188.385	151.137	226.213	194.918	358.262	183.645	121.436
Solyc01G000107	P-loop containing nucleoside triphosphate hydrolases superfamily protein	GO:0003676 GO:0005524	DEAD-box ATP-dependent RNA helicase	76.8458	76.9917	76.8221	73.1176	78.1988	76.3136	73.1176	78.8196	76.3136	104.792	99.0544	103.867	9.31971	2.80939	2.98329	6.80048	18.8331	11.82	6.80048	10.4383	11.82	17.6544	8.07771	0.0918668	74.0519	75.2611	81.2245	59.366	94.6175	80.3124	81.2802	68.8736	78.3839	82.2246	58.7442	76.9571	88.0138	69.6254	76.1793	74.3943	78.3673	107.812	104.717	101.847	99.1265	92.2182
Solyc01G000108			Unknown protein	7.16093	5.72247	10.4241	4.33787	5.33522	7.04769	4.33787	4.3382	7.04769	12.1264	9.51546	13.9086	1.40454	0.0264002	3.27942	0.46002	5.41435	3.85043	0.46002	5.15389	3.85043	3.06762	4.18682	2.40909	6.96959	6.61636	7.89683	5.7451	5.69985	6.78696	16.0271	8.45816	1.00492	9.56101	2.44767	7.32925	3.10637	5.57004	5.50693	7.7994	7.83673	13.4765	14.5152	8.3874	9.39093	9.13051
Solyc01G000109	glucan synthase-like 12	GO:0000148 GO:0003843 GO:0006075 GO:0016020	1,3-beta-glucan synthase	1328.56	1296.26	1529.7	800.424	811.76	894.344	800.424	783.84	894.344	1397.31	1460.56	1355.19	100.811	54.0534	33.2914	155.348	100.96	16.1042	155.348	106.498	16.1042	35.7995	51.5164	126.484	1266.72	1400.19	1318.77	1332.86	1259.67	1516.89	1621.02	1451.18	812.981	896.822	691.468	867.6	840.791	726.89	927.919	839.335	915.778	1388.08	1369.61	1434.25	1432.64	1627.97
Solyc01G000110			Unknown protein	0	0	0	0	0	0	0	0	0	0	0	0	0	0	0	0	0	0	0	0	0	0	0	0	0	0	0	0	0	0	0	0	0	0	0	0	0	0	0	0	0	0	0	0	0	0
Solyc01G000111			Unknown protein	0	0	0	0	0	0	0	0	0	3.24707	0	1.75135	0	0	2.13204	0	1.6458	0.913291	0	0.903576	0.913291	0	1.26386	0	0	0	0	0	0	0	0	0	0	0	0	0	0	0	0	0	0	0.962608	5.18399	3.5946	0	0
Solyc01G000112		GO:0003824	RING-type E3 ubiquitin transferase	13.1536	8.59502	13.1149	23.2827	25.0943	30.7072	23.2827	24.8152	30.7072	14.3453	13.8432	10.2438	6.26926	3.69635	3.96089	2.78103	2.95856	7.96986	2.78103	0.0329043	7.96986	2.22306	3.77529	2.6208	13.068	17.368	9.02495	11.4902	5.69985	12.4428	16.0271	10.8748	23.1132	21.0342	25.7006	25.6524	31.0637	18.5668	25.699	30.5976	35.8251	18.2896	10.368	14.3784	16.695	13.6958
Solyc01G000113			Bifunctional inhibitor/plant lipid transfer protein/seed storage helical domain-containing protein	362.735	416.806	583.958	258.941	231.295	344.245	258.941	249.831	344.245	461.768	440.115	491.508	50.7557	38.1174	26.289	5.98483	112.327	11.2088	5.98483	68.2256	11.2088	24.38	12.643	115.328	400.751	336.607	350.845	399.284	434.328	665.122	535.762	550.989	280.373	272.489	223.962	194.225	271.29	228.371	329.498	378.571	324.665	437.024	489.369	458.911	445.548	433.699
Solyc01G000114			Unknown protein	0	0	0	0	0	0	0	0	0	0	0	0	0	0	0	0	0	0	0	0	0	0	0	0	0	0	0	0	0	0	0	0	0	0	0	0	0	0	0	0	0	0	0	0	0	0
Solyc01G000115	fatty acid desaturase 2	GO:0006629 GO:0016717 GO:0055114	Delta(12)-fatty-acid desaturase	2635.49	2623.4	3071.86	1436.15	1475.6	1700.47	1436.15	1532.69	1700.47	3224.57	3409	3337.49	72.6716	55.8248	244.422	255.642	348.205	52.3588	255.642	47.5762	52.3588	207.639	44.066	255.497	2608.37	2809.47	2488.63	2545.08	2701.73	3085.81	2983.33	3146.44	1457.14	1517.33	1333.98	1361.41	1588.39	1476.99	1613.53	1704.47	1783.42	3240.14	3460.83	2972.73	3228.39	3701.51
Solyc01G000116	Major facilitator superfamily protein	GO:0005215 GO:0006810 GO:0016020	Protein NRT1/ PTR FAMILY 7.1	3.64136	0	0	0	0	0	0	0	0	0	0	0	0	0	0	0	0	0	0	0	0	3.15541	0	2.10234	7.84079	0.827045	2.25624	0	0	0	0	0	0	0	0	0	0	0	0	0	0	0	0	0	0	0
Solyc01G000117			Enoyl-[acyl-carrier-protein] reductase [NADH], chloroplastic	140.056	136.496	179.22	99.8356	83.2251	112.074	99.8356	85.443	112.074	136.821	94.2317	113.724	24.4621	0.850667	13.7972	20.8037	4.37399	13.9543	20.8037	5.88537	13.9543	28.1753	9.58921	23.7058	116.741	124.057	179.371	140.755	132.236	174.199	200.339	163.122	110.541	111.864	77.1017	78.7894	99.4039	71.4821	120.235	107.392	108.595	132.84	125.453	152.171	104.344	70.305
Solyc01G000118		GO:0005634 GO:0006281 GO:0030915	Non-structural maintenance of chromosomes element 4	0	0	0	0	0	0	0	0	0	0	0	0	0	0	0	0	0	0	0	0	0	0	0	0	0	0	0	0	0	0	0	0	0	0	0	0	0	0	0	0	0	0	0	0	0	0
Solyc01G000119			Bromo domain-containing protein	0	0	0	0	0	0	0	0	0	0	0	0	0	0	0	0	0	0	0	0	0	0	0	0	0	0	0	0	0	0	0	0	0	0	0	0	0	0	0	0	0	0	0	0	0	0
Solyc01G000120	alpha/beta-Hydrolases superfamily protein		AB hydrolase-1 domain-containing protein	40.7534	45.301	47.9242	60.5229	57.8127	60.2898	60.5229	56.4859	60.2898	65.5973	62.4669	69.3834	4.01298	3.37955	7.64053	18.1331	4.7158	6.88877	18.1331	6.53004	6.88877	9.76016	4.04243	3.6282	33.9767	36.39	51.8934	45.0033	45.5988	44.1153	54.95	44.7074	60.2953	56.4099	64.8634	60.4663	60.0565	52.9153	59.6585	62.9951	58.2157	56.7939	70.5023	69.4956	55.3022	83.0877
Solyc01G000121	(1 of 1) PF02696 - Uncharacterized ACR, YdiU/UPF0061 family (UPF0061)		Selenoprotein O	93.048	88.9147	97.5355	122.683	122.193	137.812	122.683	113.204	137.812	138.742	171.297	145.761	17.5184	2.34263	20.4915	20.3174	29.0315	18.3281	20.3174	18.7831	18.3281	37.5986	8.99927	4.31162	98.4454	89.3209	91.3776	95.7516	82.0778	106.329	105.321	80.9567	118.581	140.547	108.921	140.172	106.652	119.756	141.345	134.39	137.703	150.167	115.085	150.973	190.949	172.567
Solyc01G000122	Pentatricopeptide repeat (PPR) superfamily protein	GO:0005515	Pentatricopeptide repeat-containing protein, chloroplastic	62.6498	72.4311	60.8182	106.799	88.0759	104.878	106.799	86.7641	104.878	108.863	109.887	96.358	7.49343	13.0617	15.0663	13.7482	13.1045	13.6338	13.7482	13.9528	13.6338	11.0732	12.4501	6.24352	70.5671	58.7202	58.6621	83.3039	61.5583	74.6566	60.674	47.124	100.492	97.5223	122.384	90.6995	89.0493	84.4789	99.1248	116.991	98.5189	94.3356	124.416	107.838	110.604	123.262
Solyc01G000123	GroES-like zinc-binding alcohol dehydrogenase family protein	GO:0008270 GO:0016491 GO:0055114	Enoyl reductase (ER) domain-containing protein	319.505	421.754	408.021	228.783	195.851	253.702	228.783	211.322	253.702	644.393	740.554	623.75	29.7316	14.7645	28.1806	82.2707	59.9482	30.0648	82.2707	70.4266	30.0648	22.5631	27.2176	55.4958	301.435	296.082	360.998	377.261	466.247	438.89	396.098	389.075	234.147	229.464	222.738	164.908	199.843	222.801	258.826	261.58	240.7	635.322	675.992	621.866	760.666	650.093
Solyc01G000124		GO:0004672 GO:0004713 GO:0005524 GO:0006468 GO:0048544	Receptor-like serine/threonine-protein kinase	111.378	147.987	144.647	92.9797	73.8947	87.3588	92.9797	74.1958	87.3588	216.163	327.274	242.466	7.93489	18.2317	41.3053	53.7613	44.6414	18.9321	53.7613	62.7789	18.9321	12.7133	18.9395	20.241	95.8319	110.824	127.477	139.797	156.176	147.051	164.85	122.039	89.438	109.952	79.5494	73.2925	70.4111	77.9805	86.2753	100.792	75.0087	222.363	172.109	254.018	289.032	304.046
Solyc01G000125	lipoxygenase 2	GO:0005515 GO:0016491 GO:0016702 GO:0046872 GO:0055114	Lipoxygenase	291.701	257.398	199.583	226.83	224.572	199.938	226.83	227.836	199.938	463.603	480.229	383.899	51.6438	25.5151	102.597	118.398	30.7634	20.5043	118.398	23.6155	20.5043	23.5976	30.3628	46.5563	299.692	278.714	296.695	229.804	284.992	271.478	133.941	193.329	196.965	178.791	304.735	218.045	178.099	277.573	203.757	179.986	216.07	417.772	391.91	581.127	478.938	362.481
Solyc01G000126	lipoxygenase 2	GO:0005515 GO:0016491 GO:0016702 GO:0046872 GO:0055114	Lipoxygenase	189.406	275.09	215.914	75.9362	50.1552	76.2818	75.9362	41.7931	76.2818	848.422	1901.24	1018.69	26.7933	30.4999	71.5489	259.373	301.662	52.8809	259.373	262.366	52.8809	55.2268	29.3931	43.8672	186.437	162.928	218.855	259.487	290.692	227.363	198.049	222.329	53.2608	80.3124	94.2355	66.8794	36.241	47.3453	87.1931	92.3929	49.2595	871.161	768.268	905.839	1606.89	2000.5
Solyc01G000127		GO:0016491 GO:0055114	Fe2OG dioxygenase domain-containing protein	0	0	0	0	0	0	0	0	0	1.91847	0	0	0	0	2.53535	0	0	1.4004	0	0	1.4004	0	0	0	0	0	0	0	0	0	0	0	0	0	0	0	0	0	0	0	0	0.962608	0	4.7928	0	0
Solyc01G000128		GO:0016491 GO:0055114,GO:0004096 GO:0016491 GO:0020037 GO:0055114,	Carrier domain-containing protein	32.4001	13.0863	57.5034	14.9383	8.27524	14.7949	14.9383	10.1225	14.7949	29.4133	25.2282	34.3928	6.96439	2.20842	9.54053	3.52239	14.9854	2.80104	3.52239	18.0759	2.80104	3.3139	2.55023	22.2714	26.136	24.8114	46.2528	18.1928	7.97979	55.4269	67.5427	49.5407	21.1034	11.4732	12.2384	4.58078	7.2482	12.9968	21.1099	13.199	10.0758	40.4296	23.8464	23.964	27.1294	27.3915
Solyc01G000129		GO:0016491 GO:0055114	Fe2OG dioxygenase domain-containing protein	0	0	0	0	0	0	0	0	0	0	0	0	0	0	0	0	0	0	0	0	0	0	0	0	0	0	0	0	0	0	0	0	0	0	0	0	0	0	0	0	0	0	0	0	0	0
Solyc01G000130		GO:0005515	C2 domain-containing protein	0	0	0	0	0	0	0	0	0	0	0	0	0	0	0	0	0	0	0	0	0	0	0	0	0	0	0	0	0	0	0	0	0	0	0	0	0	0	0	0	0	0	0	0	0	0
Solyc01G000131	D(P)-binding Rossmann-fold superfamily protein	GO:0016491	Gfo/Idh/MocA-like oxidoreductase N-terminal domain-containing protein	163.178	149.833	199.495	132.46	128.766	140.418	132.46	135.431	140.418	184.145	191.067	180.571	19.527	14.7022	16.9508	7.41526	22.0753	23.8759	7.41526	0.660252	23.8759	4.29775	9.42025	25.7013	157.687	151.349	180.499	150.33	149.336	187.773	219.8	190.913	154.758	130.03	112.593	115.436	132.538	138.323	168.879	115.791	136.583	164.606	194.918	192.91	199.297	189.002
Solyc01G000132		GO:0003824 GO:0004096 GO:0008152 GO:0016491 GO:0020037 GO:0055114	Carrier domain-containing protein	0	0	0	0	0	0	0	0	0	0	0	0	0	0	0	0	0	0	0	0	0	0	0	0	0	0	0	0	0	0	0	0	0	0	0	0	0	0	0	0	0	0	0	0	0	0
Solyc01G000133	ETHYLENE-INSENSITIVE3-like 3	GO:0003700 GO:0005634,	ETHYLENE INSENSITIVE 3-like 3 protein	21.2754	16.3238	26.1526	20.9967	19.2705	23.0276	20.9967	16.9958	23.0276	30.3833	32.3585	26.829	7.071	1.81462	9.80135	9.70293	6.08542	4.06724	9.70293	6.72638	4.06724	8.32106	2.1668	4.91447	23.5224	25.6384	14.6655	20.1078	12.5397	28.279	32.0542	18.1246	11.0541	28.683	23.2529	23.8201	14.4964	19.4951	28.4525	21.5983	19.0321	34.6539	37.3247	19.1712	37.5637	38.3482
Solyc01G000134		GO:0004252 GO:0006508	Subtilisin-type protease	0	0	0	0	0	0	0	0	0	0	0	0	0	0	0	0	0	0	0	0	0	0	0	0	0	0	0	0	0	0	0	0	0	0	0	0	0	0	0	0	0	0	0	0	0	0
Solyc01G000135		GO:0008152 GO:0016758,GO:0005515	Glycosyltransferase	49.2674	89.4394	71.4268	137.302	195.54	156.981	137.302	185.204	156.981	36.0126	52.25	34.6086	27.6018	2.22493	6.04694	16.1185	7.84218	9.64458	16.1185	7.89753	9.64458	8.19353	9.31893	20.1217	51.4007	51.2768	45.1247	84.2614	94.6175	72.3943	77.8458	64.0404	146.719	128.117	137.07	216.213	161.531	208.876	160.619	153.588	156.735	39.4669	29.0304	39.5406	59.4759	33.7829
Solyc01G000136		GO:0006457	IRK-interacting protein	286.819	295.974	359.408	359.882	330.778	405.144	359.882	339.505	405.144	184.802	156.501	148.955	71.5845	9.51311	45.5999	7.05616	30.025	7.65714	7.05616	23.3031	7.65714	7.36964	5.51756	39.5327	297.079	274.579	288.798	255.657	336.291	402.693	346.872	328.66	396.944	385.309	297.392	313.325	398.651	280.358	409.349	409.768	396.315	162.681	154.483	237.244	163.82	149.74
Solyc01G000137	(1 of 1) PTHR12972 - DOWNSTREAM NEIGHBOR OF SON		Protein downstream neighbor of Son	140.812	129.108	163.411	172.012	160.583	183.161	172.012	164.834	183.161	207.238	187.822	177.139	21.005	20.0056	20.2155	19.4129	20.6043	20.0325	19.4129	0.326878	20.0325	40.6486	1.63328	17.437	124.581	145.56	152.296	146.5	111.717	135.739	187.746	166.747	174.856	153.932	187.247	152.082	162.567	167.101	201.003	188.385	160.093	191.559	200.102	230.054	205.557	190.828
Solyc01G000138	DEA(D/H)-box R helicase family protein	GO:0003676 GO:0004386 GO:0005524	RNA helicase	224.541	201.699	227.015	162.155	166.231	179.691	162.155	165.976	179.691	334.486	280.498	250.462	26.1899	0.690437	9.56974	35.4624	12.1995	13.4183	35.4624	17.0482	13.4183	12.1849	7.60843	13.9567	214.315	213.378	245.93	222.144	181.255	239.806	235.827	205.412	166.817	143.415	176.233	166.74	139.787	192.166	166.126	185.986	186.962	338.838	341.107	323.514	268.163	320.481
Solyc01G000139	ABC-2 type transporter family protein	GO:0005524 GO:0016020 GO:0016887	ABC transporter domain-containing protein	614.059	756.893	743.765	2009.48	1919.51	2147.94	2009.48	1777.13	2147.94	955.794	1044.72	879.123	378.49	100.753	36.544	212.997	42.1526	139.345	212.997	48.7739	139.345	187.103	133.889	78.9488	615.937	601.262	624.977	784.206	729.58	785.025	741.825	704.444	2009.84	2169.39	1849.22	2204.27	1791.34	1762.92	2432.23	2077.04	1934.55	926.992	943.486	996.902	1102.91	1222.58
Solyc01G000140	calcium-dependent protein kinase 20	GO:0004672 GO:0004713 GO:0005509 GO:0005524 GO:0006468	Calcium-dependent protein kinase	0	0	0	0	0	0	0	0	0	0	0	0	0	0	0	0	0	0	0	0	0	0	0	0	0	0	0	0	0	0	0	0	0	0	0	0	0	0	0	0	0	0	0	0	0	0
Solyc01G000141	Plant invertase/pectin methylesterase inhibitor superfamily protein	GO:0004857	Pectinesterase inhibitor domain-containing protein	0	0	0	0	0	0	0	0	0	0	0	0	0	0	0	0	0	0	0	0	0	0	0	0	0	0	0	0	0	0	0	0	0	0	0	0	0	0	0	0	0	0	0	0	0	0
Solyc01G000142	Sucrose-6F-phosphate phosphohydrolase family protein	GO:0000287 GO:0003824 GO:0005986 GO:0008152 GO:0016791 GO:0050307	Sucrose-phosphatase	45.1886	46.692	43.3996	46.9513	51.9941	67.0317	46.9513	54.6292	67.0317	56.6166	63.5316	60.9584	16.0377	14.6615	12.9391	12.8884	11.594	2.16001	12.8884	6.76362	2.16001	6.55174	5.89989	1.64829	44.4311	59.5473	31.5873	36.3856	56.9985	30.5413	54.95	44.7074	47.2313	45.8928	47.7296	46.724	60.0565	49.202	80.7684	49.7962	70.5306	45.2426	53.9135	70.6938	62.6062	51.1309
Solyc01G000143	Plant invertase/pectin methylesterase inhibitor superfamily protein	GO:0004857	Pectinesterase inhibitor domain-containing protein	0	0	0	0	0	0	0	0	0	0	0	0	0	0	0	0	0	0	0	0	0	0	0	0	0	0	0	0	0	0	0	0	0	0	0	0	0	0	0	0	0	0	0	0	0	0
Solyc01G000144			Transmembrane protein	0	0	0	0	0	0	0	0	0	0	0	0	0	0	0	0	0	0	0	0	0	0	0	0	0	0	0	0	0	0	0	0	0	0	0	0	0	0	0	0	0	0	0	0	0	0
Solyc01G000145		GO:0016020 GO:0016757	Beta-1,3-glucosyltransferase	0	0	0	0	0	0	0	0	0	0	0	0	0	0	0	0	0	0	0	0	0	0	0	0	0	0	0	0	0	0	0	0	0	0	0	0	0	0	0	0	0	0	0	0	0	0
Solyc01G000146	(1 of 3) PTHR33264:SF5 - EXPRESSED PROTEIN-RELATED		Pollen preferential protein	51.4754	63.5179	64.8365	63.4909	58.3091	61.2076	63.4909	59.5209	61.2076	46.1445	37.3392	58.7927	3.97376	3.37955	6.66953	2.08254	16.2592	6.53292	2.08254	22.7626	6.53292	4.06518	4.88797	7.36298	36.5903	51.2768	66.559	39.2582	87.7776	45.2464	75.5562	73.7068	63.3101	65.9709	61.1919	55.8855	55.9147	63.1271	62.4119	62.9951	58.2157	38.5043	50.8031	49.1262	39.6506	35.609
Solyc01G000147	methionine aminopeptidase 2B	GO:0004177 GO:0006508 GO:0008235	Methionine aminopeptidase 2	361.317	371.778	439.934	593.037	626.295	694.264	593.037	625.201	694.264	571.088	637.281	583.872	56.5461	3.19582	52.4288	23.1278	24.3092	31.6899	23.1278	9.7116	31.6899	71.277	18.7744	42.6913	378.971	322.548	382.432	375.346	368.21	389.119	452.193	478.49	579.84	564.099	635.171	628.483	573.643	676.759	665.421	710.945	706.426	530.397	552.613	630.253	615.628	634.571
Solyc01G000148		GO:0005515 GO:0008270	RING-type E3 ubiquitin transferase	247.686	236.309	285.909	138.582	151.142	154.196	138.582	152.962	154.196	225.883	229.789	240.83	8.48405	2.97951	12.8133	12.5419	29.9841	10.5577	12.5419	30.2118	10.5577	11.506	17.9601	25.9829	265.716	263	214.342	229.804	242.813	307.676	256.433	293.619	151.743	136.722	127.279	147.501	157.389	148.534	140.427	163.187	158.974	240.652	217.728	219.271	225.382	220.045
Solyc01G000149			Fasciclin-like arabinogalactan protein 17	1538.9	1491.85	1836.81	1389.81	1382.95	1682.09	1389.81	1368.53	1682.09	1621.17	1550.3	1694.43	232.941	35.1185	143.313	34.1902	114.194	60.0859	34.1902	135.001	60.0859	174.295	105.394	187.067	1515.89	1584.62	1516.19	1571.28	1412.42	1800.81	1827.09	1882.55	1397.85	1351.93	1419.65	1411.8	1268.43	1468.63	1732.85	1631.87	1681.54	1756.76	1471.22	1635.54	1588.11	1541.23
Solyc01G000150		,GO:0004672 GO:0004713 GO:0005509 GO:0005524 GO:0006468	Calcium-dependent protein kinase	861.199	755.96	1072.1	336.285	330.097	436.023	336.285	346.271	436.023	544.822	563.66	534.087	71.6948	19.152	45.4279	35.1714	26.3587	12.7258	35.1714	34.6838	12.7258	14.2396	2.8399	160.986	816.313	865.917	901.366	716.222	795.699	1133.42	1049.77	1033.1	349.713	316.469	342.674	297.751	296.141	396.401	435.048	422.967	450.052	525.584	512.178	596.703	526.936	567.005
Solyc01G000151	Pentatricopeptide repeat (PPR) superfamily protein	GO:0005515	Pentatricopeptide repeat-containing protein	23.359	21.1573	31.2933	34.3955	28.1368	36.2023	34.3955	27.5467	36.2023	15.353	21.1484	16.9787	7.81612	2.42366	2.08052	9.32083	2.16192	4.83042	9.32083	1.03844	4.83042	4.98204	10.1145	5.33132	29.6208	19.022	21.4342	17.2353	25.0793	36.1971	27.475	30.2077	22.1083	38.244	42.8343	29.317	30.0282	25.0652	40.3842	32.3975	35.8251	17.327	15.552	13.1802	10.4344	27.3915
Solyc01G000152		GO:0006457 GO:0051087 GO:0051259	Co-chaperone protein HscB, mitochondrial	54.6499	53.3947	73.663	48.5804	42.8844	49.818	48.5804	36.3838	49.818	73.9641	93.72	85.9606	9.66402	8.52312	10.5681	10.6859	14.2327	14.0842	10.6859	18.2371	14.0842	7.31835	11.7568	11.3569	54.0143	63.6825	46.2528	49.7908	56.9985	64.4761	75.5562	80.9567	39.1919	47.805	58.7442	55.8855	39.3474	33.4202	52.3159	54.5958	42.5423	77.0087	62.2079	82.6758	81.3881	99.5226
Solyc01G000153	(1 of 2) PTHR34560:SF1 - POLYKETIDE CYCLASE/DEHYDRASE AND LIPID TRANSPORT SUPERFAMILY PROTEIN	GO:0008289	START domain-containing protein	317.829	331.038	358.464	601.058	594.336	693.701	601.058	564.895	693.701	356.947	388.278	342.918	96.9607	2.83471	29.1402	53.1386	32.6359	9.03631	53.1386	2.6605	9.03631	27.7575	33.0964	20.7279	315.374	348.186	289.926	306.405	355.67	363.102	337.714	374.576	605.968	588.958	608.247	653.219	592.281	537.508	725.998	675.548	679.557	333.063	348.364	389.415	445.548	340.568
Solyc01G000154	SET domain protein 25	GO:0005515	[histone H3]-lysine(4) N-trimethyltransferase	869.799	798.661	921.628	1431.49	1418.82	1577.62	1431.49	1378.82	1577.62	1347.31	1499.55	1286.31	210.963	14.2883	77.5458	63.1164	33.9763	91.9273	63.1164	44.9444	91.9273	29.6669	31.6871	61.7355	870.327	903.134	835.936	800.484	796.839	969.404	872.331	923.148	1468.19	1418.85	1407.41	1498.83	1413.4	1344.24	1739.27	1486.69	1506.89	1385.19	1398.64	1258.11	1553.68	1514.75
Solyc01G000155	(1 of 1) PTHR31182:SF2 - F26K24.5 PROTEIN		C2 NT-type domain-containing protein	229.406	287.742	316.43	81.8861	95.3728	98.9739	81.8861	103.206	98.9739	276.858	326.786	306.512	8.32111	8.16782	26.6491	29.3148	6.39975	6.02583	29.3148	7.04785	6.02583	5.13496	16.301	44.3458	216.057	243.151	229.008	312.15	263.333	282.79	313.673	352.826	81.3986	90.8295	73.4302	79.7056	110.794	95.6189	97.2892	105.592	94.0408	297.446	246.758	286.37	346.421	293.09
Solyc01G000156	Immunoglobulin E-set superfamily protein		MD-2-related lipid-recognition domain-containing protein	558.958	387.031	560.191	580.913	524.738	597.195	580.913	514.55	597.195	811.863	886.403	876.215	83.7043	52.5163	152.311	51.8941	82.6221	125.735	51.8941	68.3564	125.735	58.32	126.714	99.6199	641.202	573.142	462.528	388.752	385.31	565.58	593.002	521.989	620.037	592.782	529.921	545.113	507.374	521.727	658.997	529.159	603.429	872.123	924.824	638.64	915.094	917.617
Solyc01G000157			Unknown protein	0	0	0	0	0	0	0	0	0	0	0	0	0	0	0	0	0	0	0	0	0	0	0	0	0	0	0	0	0	0	0	0	0	0	0	0	0	0	0	0	0	0	0	0	0	0
Solyc01G000158	RING/U-box superfamily protein	GO:0005515 GO:0008270	Ring finger protein	0.942121	0	0.779823	2.84989	0	3.37001	2.84989	0	3.37001	0	0	0	2.11962	1.38636	0	0	0	0	0	0	0	0	0	0.503663	0.871199	0.827045	1.12812	0	0	1.13116	0	1.20831	2.00984	2.8683	3.67151	0	0	0	3.67129	4.19968	2.23907	0	0	0	0	0
Solyc01G000159	Tetratricopeptide repeat (TPR)-like superfamily protein	GO:0005515	Pentatricopeptide repeat-containing protein	17.9673	15.8224	17.9042	31.9553	31.9762	39.2727	31.9553	28.725	39.2727	11.5273	21.984	13.2264	4.14615	2.45006	6.05937	5.56469	1.60926	6.31185	5.56469	1.30601	6.31185	7.83146	4.86356	1.22056	23.5224	15.7139	14.6655	13.4052	18.2395	18.0986	11.4479	24.1662	35.1723	41.1123	19.5814	38.4786	25.8864	31.5635	33.9594	40.1969	43.6618	4.81304	16.5888	13.1802	19.8253	28.3046
Solyc01G000160		GO:0000166 GO:0003676 GO:0003700 GO:0006355	Nuclear transcription factor Y subunit	319.252	303.747	360.06	341.575	319.273	359.354	341.575	301.175	359.354	570.985	698.851	605.779	45.5274	26.6367	20.3773	57.1479	59.9812	43.1265	57.1479	76.9205	43.1265	68.0101	39.8477	29.0886	326.699	299.39	331.667	299.703	307.792	356.315	368.623	355.243	345.693	293.523	385.509	355.469	285.786	316.564	375.389	370.171	332.501	588.154	548.466	576.334	764.839	665.615
Solyc01G000161	syntaxin of plants 121	GO:0005515 GO:0016020 GO:0016192	t-SNARE coiled-coil homology domain-containing protein	87.9093	134.194	103.549	107.439	79.562	105.63	107.439	73.5352	105.63	113.02	301.259	127.584	21.2325	11.6185	18.701	105.371	25.9874	38.2275	105.371	26.6369	38.2275	17.9856	21.7001	23.5441	119.354	86.8398	57.534	111.072	157.316	97.2798	74.4115	138.956	97.4774	106.127	118.712	91.6156	75.5884	71.4821	110.139	111.591	95.1603	93.373	115.085	130.604	185.732	325.959
Solyc01G000162	Tetratricopeptide repeat (TPR)-like superfamily protein	GO:0005515	Trafficking protein particle complex subunit 8	578.365	532.647	632.998	410.32	394.084	441.263	410.32	378.12	441.263	771.074	790.535	732.955	56.2714	6.52112	49.6529	101.697	27.8503	35.0818	101.697	38.8246	35.0818	34.0023	56.2355	50.2415	613.324	618.63	503.141	505.569	559.725	658.335	636.504	604.154	405.988	423.553	401.419	426.013	364.481	391.759	472.679	430.167	420.945	743.134	828.402	741.686	796.143	889.312
Solyc01G000163	R helicase family protein	GO:0003676 GO:0004386 GO:0005524	RNA helicase	223.105	229.172	262.149	213.672	237.13	261.761	213.672	233.388	261.761	303.362	340.379	310.351	21.3141	1.18177	17.5188	14.349	13.8816	26.5685	14.349	7.51242	26.5685	20.3064	9.545	21.0105	208.216	258.038	203.061	250.869	207.474	280.528	267.881	238.037	229.122	216.079	195.814	244.614	222.623	244.153	265.251	259.18	260.851	323.436	295.488	291.163	324.509	352.438
Solyc01G000164	catalytics;transferases;[acyl-carrier-protein] S-malonyltransferases;binding	GO:0003824 GO:0008152 GO:0016740	Malonyl-CoA:ACP transacylase (MAT) domain-containing protein	178.815	175.344	257.373	101.832	89.8547	107.764	101.832	96.7616	107.764	198.359	192.622	187.226	15.4653	38.8265	24.5114	21.2558	9.77871	13.838	21.2558	13.6314	13.838	13.0418	17.4891	46.3897	185.565	133.154	217.727	187.673	163.016	255.642	295.356	221.12	76.374	152.02	77.1017	76.041	111.829	81.6939	102.796	82.7936	137.703	192.522	177.293	225.262	217.035	182.61
Solyc01G000165	F-box family protein	GO:0005515	F-box domain-containing protein	64.8968	62.7647	73.5434	65.8793	62.7044	92.3022	65.8793	63.8234	92.3022	137.601	152.886	140.918	12.9109	14.964	13.7248	11.9847	14.1432	21.2148	11.9847	15.6041	21.2148	14.967	8.22351	5.70805	67.0823	67.8177	59.7903	65.1111	60.4184	83.7059	58.3844	78.5401	57.2805	66.927	73.4302	60.4663	67.3047	60.3421	85.3575	85.1934	106.356	129.952	153.446	129.406	150.255	142.436
Solyc01G000166	Dof-type zinc finger D-binding family protein	GO:0003677 GO:0006355	Dof zinc finger protein	0	0	0	0	0	0	0	0	0	0	0	0	0	0	0	0	0	0	0	0	0	0	0	0	0	0	0	0	0	0	0	0	0	0	0	0	0	0	0	0	0	0	0	0	0	0
Solyc01G000167	Dof-type zinc finger D-binding family protein	GO:0003677 GO:0006355	Dof zinc finger protein	0	0	0	0	0	0	0	0	0	0	0	0	0	0	0	0	0	0	0	0	0	0	0	0	0	0	0	0	0	0	0	0	0	0	0	0	0	0	0	0	0	0	0	0	0	0
Solyc01G000168	plant U-box 22	GO:0004842 GO:0005488 GO:0016567	U-box domain-containing protein	13.5885	19.5152	9.32617	0.407946	4.64491	7.20257	0.407946	3.30275	7.20257	17.3611	13.1188	4.42789	5.95994	1.44319	6.01379	18.5458	2.12279	4.12056	18.5458	2.44316	4.12056	11.6654	1.46089	5.11714	16.5528	14.0598	10.1531	34.4706	4.55988	5.6558	11.4479	10.8748	0	0	1.22384	7.32925	1.03546	5.57004	12.8495	5.39958	3.3586	24.0652	12.4416	15.5766	2.08687	2.73915
Solyc01G000169	plant U-box 22	GO:0004842 GO:0005488 GO:0016567	U-box domain-containing protein	0	0	0	0	0	0	0	0	0	0	0	0	0	0	0	0	0	0	0	0	0	0	0	0	0	0	0	0	0	0	0	0	0	0	0	0	0	0	0	0	0	0	0	0	0	0
Solyc01G000170			Transposase (putative) gypsy type domain-containing protein	0	0	0	0	0	0	0	0	0	0	0	0	0	0	0	0	0	0	0	0	0	0	0	0	0	0	0	0	0	0	0	0	0	0	0	0	0	0	0	0	0	0	0	0	0	0
Solyc01G000171			Transposase (putative) gypsy type domain-containing protein	141.238	147.462	106.147	78.4459	41.4149	98.4307	78.4459	45.6315	98.4307	175.67	168.432	152.65	59.0033	3.34729	23.1942	20.9577	6.56497	20.804	20.9577	5.09458	20.804	28.1144	8.50976	22.2752	179.467	97.5914	146.655	151.288	143.636	89.3617	117.914	111.164	67.3297	77.4441	90.5639	32.9816	47.631	43.6319	147.769	71.3945	76.1283	179.045	196.992	150.973	179.471	144.262
Solyc01G000172			Unknown protein	38.3928	64.7476	28.6112	11.0057	10.4452	17.4543	11.0057	12.4612	17.4543	48.6779	74.9209	29.2133	11.0812	1.35996	13.8213	74.1938	10.879	4.13048	74.1938	8.0982	4.13048	20.8202	2.36026	18.6909	42.6887	36.39	36.0998	86.1765	43.3188	12.4428	27.475	45.9157	12.0591	3.8244	17.1337	6.41309	16.5673	8.35505	30.2881	11.9991	10.0758	60.6443	51.8399	33.5496	19.8253	45.6526
Solyc01G000173	BTB/POZ domain-containing protein		BTB/POZ domain-containing protein	101.433	90.5794	104.139	69.7419	74.0097	81.036	69.7419	73.9102	81.036	138.257	169.74	159.899	12.4849	11.3772	17.3175	30.6324	5.41705	14.9891	30.6324	7.30417	14.9891	14.1169	2.67273	7.17627	103.673	93.4561	107.171	84.2614	96.8974	114.247	108.755	89.4148	57.2805	73.6197	78.3256	74.2087	82.8366	64.9838	89.0288	68.9947	85.0845	124.176	157.593	133	134.603	190.828
Solyc01G000174	BEL1-like homeodomain 1	GO:0003677 GO:0006355	Homeobox domain-containing protein	525.193	786.121	680.658	1295.16	1360.03	1592.77	1295.16	1311.24	1592.77	1290.22	1537.33	1484.7	249.456	3.81448	128.575	163.514	48.6017	3.89532	163.514	16.6034	3.89532	24.8455	13.6335	131.26	551.469	499.535	524.575	800.484	771.759	752.222	601.016	688.736	1266.2	1262.05	1357.24	1457.6	1192.85	1429.64	1691.55	1540.68	1546.08	1394.82	1329.18	1146.68	1431.6	1725.67
Solyc01G000175		GO:0015743	Aluminum-activated malate transporter	8.4055	18.4212	9.17487	4.33572	0.920217	2.19689	4.33572	0.46417	2.19689	17.8998	13.0335	13.4827	1.90892	0.481064	8.72516	9.49961	4.48989	0.913291	9.49961	1.43871	0.913291	0	0.542627	5.57378	3.48479	11.5786	10.1531	22.0229	14.8196	16.9674	5.72396	4.83323	4.01969	2.8683	6.11919	1.83231	0	0.928339	3.67129	1.79986	1.11953	10.5887	15.552	27.5586	23.9991	7.30441
Solyc01G000176	Aluminium activated malate transporter family protein	GO:0015743	Aluminum-activated malate transporter	0	0	0	0	0	0	0	0	0	0	0	0	0	0	0	0	0	0	0	0	0	0	0	0	0	0	0	0	0	0	0	0	0	0	0	0	0	0	0	0	0	0	0	0	0	0
Solyc01G000177	UDP-Glycosyltransferase superfamily protein		digalactosyldiacylglycerol synthase	731.326	785.371	900.8	968.357	875.952	1120.78	968.357	887.457	1120.78	1055.33	1031.32	927.462	104.534	81.4608	59.5406	39.9894	59.6833	71.9979	39.9894	82.5153	71.9979	34.5361	97.0209	86.5702	710.027	689.756	794.195	730.585	840.157	939.994	836.843	925.564	1005.93	958.013	941.131	852.941	923.628	851.287	1057.33	1210.11	1094.9	986.674	1086.56	1092.76	1052.83	985.183
Solyc01G000178	NC domain-containing protein-related		LRAT domain-containing protein	247.134	264.739	285.247	365.621	341.248	412.392	365.621	357.5	412.392	677.351	765.462	851.854	36.2564	9.91094	95.2073	62.5452	86.4976	56.0026	62.5452	101.34	56.0026	15.364	57.6968	19.0748	249.163	240.67	251.57	260.444	269.033	261.298	283.908	310.535	375.841	348.977	372.046	308.745	342.736	372.264	414.856	418.168	404.152	786.451	634.521	611.082	746.058	714.919
Solyc01G000179	protein serine/threonine kinases;ATP binding;catalytics	GO:0004674 GO:0005524 GO:0006468	non-specific serine/threonine protein kinase	172.567	160.731	193.053	294.745	290.243	339.787	294.745	291.07	339.787	254.352	295.254	270.583	55.0189	2.12777	15.8783	23.0401	14.1621	53.8706	23.0401	2.89949	53.8706	37.4246	43.869	16.3528	189.921	181.123	146.655	143.627	177.835	208.133	172.864	198.163	271.329	284.918	327.988	288.589	260.935	321.205	370.8	322.775	325.784	272.418	242.611	248.027	292.162	273.915
Solyc01G000180		GO:0004672 GO:0004713 GO:0005524 GO:0006468	Protein kinase domain-containing protein	448.524	347.68	472.834	178.89	158.692	199.84	178.89	168.869	199.84	486.23	570.264	620.203	11.6644	39.0865	69.9362	39.5162	77.3107	26.9725	39.5162	34.4766	26.9725	40.3564	24.5803	66.3629	473.061	432.545	439.966	359.069	336.291	442.284	480.812	495.407	176.866	183.571	176.233	138.34	168.779	168.958	189.071	177.586	232.863	566.976	444.786	446.929	592.672	593.483
Solyc01G000181	ARM repeat superfamily protein	GO:0005488	Pre-rRNA-processing protein Ipi1 N-terminal domain-containing protein	30.421	40.9236	36.9124	54.9286	52.3974	59.047	54.9286	48.3629	59.047	46.7436	46.7575	47.3207	8.30151	10.7033	2.22856	10.1464	4.10768	4.0373	10.1464	2.24465	4.0373	8.44554	0.885486	5.2999	32.2344	33.0818	25.9467	43.0882	38.759	30.5413	35.4885	44.7074	57.2805	48.7611	58.7442	60.4663	46.5956	50.1303	62.4119	49.7962	64.9329	47.1678	48.7295	44.3334	41.7375	58.4353
Solyc01G000182			Unknown protein	0	0	0	0	0	0	0	0	0	0	0	0	0	0	0	0	0	0	0	0	0	0	0	0	0	0	0	0	0	0	0	0	0	0	0	0	0	0	0	0	0	0	0	0	0	0
Solyc01G000183	Coatomer, beta subunit	GO:0005198 GO:0005488 GO:0005737 GO:0006886 GO:0016192 GO:0030117 GO:0030126	Coatomer subunit beta	493.414	459.349	558.618	278.04	301.784	335.348	278.04	306.549	335.348	631.414	671.389	693.484	17.0388	38.6868	33.9132	17.8778	8.75877	21.3169	17.8778	12.1504	21.3169	20.7882	44.899	50.4423	496.583	468.108	515.55	443.33	475.367	561.055	574.685	540.114	284.393	265.796	283.93	292.254	317.885	295.212	328.58	311.376	366.087	618.957	605.49	669.794	670.93	653.745
Solyc01G000184			Unknown protein	0	0	0	0	0	0	0	0	0	0	0	0	0	0	0	0	0	0	0	0	0	0	0	0	0	0	0	0	0	0	0	0	0	0	0	0	0	0	0	0	0	0	0	0	0	0
Solyc01G000185	damaged D binding;D-directed D polymerases		Protein CHROMOSOME TRANSMISSION FIDELITY 7	7.88761	5.24371	7.80886	2.90085	1.30514	3.13131	2.90085	1.49963	3.13131	4.47868	4.92334	3.67059	0.603328	0.59473	4.82358	2.69059	1.93181	2.9239	2.69059	0.569119	2.9239	2.26414	2.75071	1.50424	6.96959	9.92454	6.76871	4.78758	5.69985	3.39348	9.15833	10.8748	2.00984	6.6927	0	0.916156	2.07091	0.928339	1.83564	4.19968	3.3586	3.85043	0	9.5856	6.26062	1.8261
Solyc01G000186	C2 calcium/lipid-binding plant phosphoribosyltransferase family protein	GO:0005515	C2 domain-containing protein	30.6938	39.3049	44.6386	31.8897	26.6543	19.5563	31.8897	31.2779	19.5563	22.0376	12.4884	15.5841	11.356	2.23886	2.71846	6.70358	0.332414	4.91984	6.70358	0.469323	4.91984	3.10563	4.9354	7.03627	30.492	19.8491	41.7404	42.1307	36.479	44.1153	58.3844	31.416	20.0984	53.5416	22.0291	17.407	39.3474	23.2085	17.4386	22.1983	19.0321	20.2148	20.736	25.1622	19.8253	10.9566
Solyc01G000187	Spc97 / Spc98 family of spindle pole body (SBP) component	GO:0000226 GO:0000922 GO:0005815	Gamma-tubulin complex component	39.165	49.2457	42.8995	44.7613	54.6228	60.2362	44.7613	50.3267	60.2362	61.3763	62.404	63.3005	5.63769	0.0993638	4.3989	2.06114	11.8343	7.55905	2.06114	2.11195	7.55905	14.173	6.01129	5.09641	30.492	43.0064	43.9966	33.5131	64.9783	28.279	41.2125	59.2071	55.2707	32.5074	46.5058	63.2148	48.6665	51.987	59.6585	60.5953	60.4548	63.5322	64.2815	56.3154	60.5194	62.0875
Solyc01G000188			Unknown protein	25.2379	27.9285	29.481	235.32	230.965	267.776	235.32	224.141	267.776	48.9039	66.8717	49.5042	38.3651	39.7637	11.1037	8.62384	1.58277	12.1902	8.62384	1.6712	12.1902	17.9883	15.1445	2.14684	19.1664	30.6007	25.9467	23.9379	31.9191	44.1153	28.6198	15.708	226.107	239.981	239.872	244.614	241.261	207.02	283.607	287.978	231.743	46.2052	39.3983	61.1082	75.1275	67.5658
Solyc01G000189			Unknown protein	11.9116	16.5974	12.6834	4.79463	3.8797	5.84899	4.79463	4.44532	5.84899	6.29195	4.67904	4.35196	0.736656	4.41281	1.28514	1.16556	3.14049	0.0323219	1.16556	4.08363	0.0323219	4.04301	1.77646	2.51237	12.1968	6.61636	16.9218	17.2353	15.9596	9.04928	21.751	7.24985	4.01969	6.6927	3.67151	2.74847	5.17728	3.71336	4.58911	9.59926	3.3586	7.70087	5.18399	5.991	5.21719	5.47831
Solyc01G000190			Late embryogenesis abundant protein LEA-2 subgroup domain-containing protein	0	0	0	0	0	0	0	0	0	0	0	0	0	0	0	0	0	0	0	0	0	0	0	0	0	0	0	0	0	0	0	0	0	0	0	0	0	0	0	0	0	0	0	0	0	0
Solyc01G000191			Late embryogenesis abundant protein LEA-2 subgroup domain-containing protein	0	0	0	0	0	0	0	0	0	0	0	0	0	0	0	0	0	0	0	0	0	0	0	0	0	0	0	0	0	0	0	0	0	0	0	0	0	0	0	0	0	0	0	0	0	0
Solyc01G000192	Late embryogenesis abundant (LEA) hydroxyproline-rich glycoprotein family		Late embryogenesis abundant protein LEA-2 subgroup domain-containing protein	192.002	211.161	181.608	78.3373	93.0961	105.483	78.3373	102.082	105.483	313.046	414.026	335.391	14.0247	7.48986	24.1967	48.834	54.8981	51.352	48.834	77.167	51.352	31.5094	31.7167	14.9919	216.057	241.497	118.452	212.569	209.754	149.313	167.14	228.37	76.374	80.3124	78.3256	75.1248	89.0493	115.114	111.057	107.992	97.3994	333.063	286.156	319.919	372.507	401.743
Solyc01G000193	Ribosomal R processing Brix domain protein		U3 small nucleolar ribonucleoprotein protein imp4	120.968	116.228	133.313	247.715	253.365	281.853	247.715	243.082	281.853	169.314	183.656	167.054	11.9793	15.5378	3.45023	2.83337	4.06156	19.0048	2.83337	1.02978	19.0048	15.8129	14.1446	8.82027	113.256	144.733	104.915	108.199	124.257	128.952	124.782	146.205	227.112	241.893	274.139	273.931	248.51	237.655	261.579	302.977	281.003	173.27	166.925	167.748	180.515	184.436
Solyc01G000194			Late embryogenesis abundant protein LEA-2 subgroup domain-containing protein	0	0	0	0	0	0	0	0	0	0	0	0	0	0	0	0	0	0	0	0	0	0	0	0	0	0	0	0	0	0	0	0	0	0	0	0	0	0	0	0	0	0	0	0	0	0
Solyc01G000195	Double Clp-N motif-containing P-loop nucleoside triphosphate hydrolases superfamily protein	GO:0019538	Clp R domain-containing protein	57.2407	66.5948	78.3934	94.2287	113.861	143.547	94.2287	113.989	143.547	133.002	124.616	117.911	23.2394	19.8457	20.2	18.5702	15.935	11.5887	18.5702	17.4992	11.5887	14.1095	14.4041	10.5999	57.4991	61.2014	53.0216	72.7712	60.4184	69.0008	75.5562	90.6232	107.527	95.6101	79.5494	113.603	112.865	115.114	154.194	124.19	152.257	116.476	155.52	127.009	138.777	131.479
Solyc01G000196	Putative lysine decarboxylase family protein		Cytokinin riboside 5'-monophosphate phosphoribohydrolase	0	0	0	0	0	0	0	0	0	0	0	0.65648	0	0	0	0	0.568605	0	0	0.702902	0	0	1.89175	0	0	0	0	0	0	0	0	0	0	0	0	0	0	0	0	0	0	0	0	0	0	0
Solyc01G000197	Tetratricopeptide repeat (TPR)-like superfamily protein	GO:0003824 GO:0005515	Pentatricopeptide repeat-containing protein	14.4745	13.8161	14.3958	7.25285	7.95767	8.15236	7.25285	8.72997	8.15236	27.5332	20.0074	20.2109	1.68441	5.31408	4.22281	1.65387	3.37302	5.81904	1.65387	3.91694	5.81904	3.72049	4.02503	0.359544	20.0376	13.2327	10.1531	10.5327	17.0995	10.1804	14.8823	18.1246	7.03445	8.6049	6.11919	6.41309	7.2482	10.2117	7.34258	4.79963	12.3149	30.8035	29.0304	22.7658	21.9122	19.1741
Solyc01G000198		GO:0016209 GO:0016491 GO:0051920 GO:0055114,GO:0016491 GO:0051920 GO:0055114	thioredoxin-dependent peroxiredoxin	219.56	242.829	280.249	158.413	165.497	180.079	158.413	165.334	180.079	377.468	409.551	386.358	15.8826	1.43072	40.7746	37.5909	40.186	9.22583	37.5909	49.8197	9.22583	16.7604	19.5315	30.6186	211.701	197.664	249.314	245.124	240.534	291.839	277.04	271.869	175.861	141.503	157.875	165.824	181.205	149.463	164.29	188.985	186.962	424.51	355.622	352.271	444.504	369.786
Solyc01G000199	E2F transcription factor 1	GO:0003690 GO:0003700 GO:0005667 GO:0005739 GO:0006355	E2F/DP family winged-helix DNA-binding domain-containing protein	143.131	123.09	152.789	122.598	123.308	127.058	122.598	114.418	127.058	175.908	154.406	151.668	13.1585	26.2965	51.281	26.3222	6.64553	15.4688	26.3222	9.37888	15.4688	13.1988	19.2279	15.149	134.165	124.884	170.346	137.882	108.297	173.068	149.968	135.331	112.551	124.293	130.951	141.088	121.148	107.687	134.002	104.992	142.181	141.503	151.373	234.847	184.688	141.523
Solyc01G000200			COPII coat assembly protein SEC16	73.5927	87.6835	94.6108	41.9513	38.4421	56.0777	41.9513	34.7592	56.0777	94.568	134.213	113.957	16.8933	5.52711	10.0704	4.43931	27.6644	13.1134	4.43931	26.4033	13.1134	12.4649	11.5894	10.7106	81.8927	80.2234	58.6621	96.7091	78.6579	100.673	74.4115	108.748	39.1919	40.1562	46.5058	45.8078	25.8864	43.6319	59.6585	58.1955	50.379	100.111	82.9439	100.649	129.386	135.132
Solyc01G000201			Unknown protein	0	0	0	0	0	0	0	0	0	0	0	0	0	0	0	0	0	0	0	0	0	0	0	0	0	0	0	0	0	0	0	0	0	0	0	0	0	0	0	0	0	0	0	0	0	0
Solyc01G000202	HVA22-like protein J		HVA22-like protein	27.7217	33.8101	29.2931	21.2025	21.5827	34.2219	21.2025	16.7994	34.2219	36.2686	43.0618	37.116	9.30272	2.36682	4.91568	4.6254	9.59798	5.40914	4.6254	3.14823	5.40914	5.40941	4.67023	3.16072	25.2648	33.0818	24.8186	45.9608	21.6594	32.8036	30.9094	24.1662	26.128	19.122	18.3576	31.1493	19.6737	13.9251	32.1238	33.5974	36.9446	33.6913	33.1775	41.937	40.6941	48.3917
Solyc01G000203	alpha/beta-Hydrolases superfamily protein		Lipid droplet-associated hydrolase	120.662	112.557	135.933	83.1615	78.5474	89.9636	83.1615	77.0522	89.9636	169.514	167.602	164.153	3.85466	11.2027	5.18483	2.38031	24.5337	27.4942	2.38031	34.1142	27.4942	11.0248	21.5507	11.8696	94.9607	124.884	142.143	116.817	108.297	131.215	132.796	143.789	92.4528	86.049	70.9825	81.5379	80.7656	73.3388	75.2614	89.3931	105.236	164.606	168.998	174.937	169.037	168.915
Solyc01G000204	Ovate family protein		Transcription repressor	23.814	32.7161	36.3282	6.12399	4.95493	7.95186	6.12399	6.51623	7.95186	30.1628	10.1207	20.1065	3.19659	4.04541	8.13366	2.36299	4.66896	3.11559	2.36299	6.39193	3.11559	1.48165	5.3027	6.44076	20.9088	22.3302	28.203	33.5131	31.9191	28.279	48.0812	32.6243	5.02461	4.7805	8.56686	1.83231	9.31911	3.71336	9.17822	10.1992	4.47813	25.0278	25.92	39.5406	12.5212	10.0436
Solyc01G000205	ovate family protein 15		Transcription repressor	43.8393	56.9284	69.0616	9.15717	6.95037	10.7641	9.15717	9.05132	10.7641	50.551	18.0343	32.907	4.41023	1.07176	13.3674	6.16981	0.994306	2.99848	6.16981	1.37073	2.99848	2.16961	1.7214	12.6142	29.6208	33.0818	68.8152	54.5784	59.2784	70.1319	77.8458	59.2071	12.0591	10.5171	4.89535	2.74847	13.4609	4.6417	9.17822	10.7992	12.3149	44.28	41.4719	65.901	20.8687	10.9566
Solyc01G000206			Condensin complex subunit 2	3.55305	4.2862	6.16753	4.2869	4.30033	3.19854	4.2869	5.53434	3.19854	6.48049	9.12068	4.68331	3.82921	0.196899	3.02412	1.31863	3.71095	1.00685	1.31863	4.78653	1.00685	2.27024	0.51934	1.3486	2.6136	5.78932	2.25624	2.87255	5.69985	5.6558	8.01354	4.83323	1.00492	5.7366	6.11919	1.83231	8.28366	2.78502	0.917822	4.19968	4.47813	9.62608	6.22079	3.5946	10.4344	9.13051
Solyc01G000207		GO:0003676 GO:0005634	poly(A)-specific ribonuclease	6.65509	3.62499	5.8071	4.65442	4.76828	6.30133	4.65442	5.3201	6.30133	8.85216	8.03028	7.12268	1.1832	1.55686	3.17823	2.13516	3.55355	2.12207	2.13516	3.11316	2.12207	1.25296	3.12128	1.56324	5.22719	9.0975	5.64059	3.83007	3.41991	5.6558	5.72396	6.04154	4.01969	3.8244	6.11919	3.66462	4.14183	6.49838	5.50693	7.7994	5.59767	10.5887	5.18399	10.7838	9.39093	9.13051
Solyc01G000208			Protein translocase subunit SecA	0	0	0	0	0	0	0	0	0	0	0	0	0	0	0	0	0	0	0	0	0	0	0	0	0	0	0	0	0	0	0	0	0	0	0	0	0	0	0	0	0	0	0	0	0	0
Solyc01G000209		GO:0005515	Pentatricopeptide repeat-containing protein	82.6459	86.6121	88.9619	98.2945	99.2389	128.731	98.2945	99.3859	128.731	123.056	148.283	107.712	17.8528	15.3233	7.80107	33.5203	8.3173	11.3646	33.5203	9.81205	11.3646	20.7659	16.7701	3.19229	83.6351	90.975	73.3277	90.0065	83.2178	108.591	87.0042	71.2902	114.561	94.654	85.6686	98.9449	108.723	90.0489	125.742	119.391	141.061	116.476	131.673	121.018	184.688	118.697
Solyc01G000210	ubiquitin E2 variant 1D-4		Ubiquitin-conjugating enzyme E2 variant 1D	697.621	734.508	829.857	638.155	620.209	742.969	638.155	615.614	742.969	1175.52	1392.8	1423.83	67.5315	31.0022	61.1974	129.962	151.364	113.866	129.962	203.431	113.866	75.5585	51.0704	68.2378	669.081	693.891	729.892	648.239	820.778	768.058	811.657	909.856	624.056	570.792	719.616	629.399	630.593	600.636	729.669	771.54	727.697	1237.91	1115.59	1173.04	1392.99	1262.75
Solyc01G000211			Protein GL2-INTERACTING REPRESSOR 1	13.737	14.8875	17.3699	17.2154	19.013	18.3046	17.2154	18.4418	18.3046	26.052	25.7734	21.3876	3.62934	6.38584	9.36439	4.84437	2.68333	3.28001	4.84437	1.47378	3.28001	8.48474	1.4	1.85668	10.4544	11.5786	19.178	17.2353	12.5397	19.2297	17.1719	15.708	16.0787	17.2098	18.3576	20.1554	15.5319	21.3518	14.6852	15.5988	24.6297	17.327	24.8832	35.946	31.3031	23.7393
Solyc01G000212	GTP binding	GO:0003924 GO:0005525 GO:0043234 GO:0051258	Protein ACCUMULATION AND REPLICATION OF CHLOROPLASTS 3	212.974	200.765	235.717	115.558	119.622	150.494	115.558	126.754	150.494	211.927	206.277	206.587	16.9078	25.2588	29.143	14.5842	14.6983	17.6782	14.5842	20.6749	17.6782	18.8026	10.1403	17.7389	189.921	219.994	229.008	225.974	175.555	247.724	234.682	224.745	111.546	126.205	108.921	105.358	126.326	127.182	156.03	165.587	129.866	206.961	185.587	243.235	204.514	192.654
Solyc01G000213	indeterminate(ID)-domain 5	GO:0003676 GO:0046872	C2H2-type domain-containing protein	241.855	194.724	251.698	138.432	143.763	154.133	138.432	143.268	154.133	472.952	410.774	417.971	23.5058	15.2478	29.4275	41.2354	15.8305	17.1842	41.2354	3.4342	17.1842	23.7643	8.18504	30.4531	258.746	242.324	224.496	187.673	201.775	274.872	230.103	250.12	123.605	155.844	135.846	144.753	158.425	128.111	174.386	154.788	133.224	440.875	498.7	479.28	421.549	365.221
Solyc01G000214	basic helix-loop-helix (bHLH) D-binding superfamily protein	GO:0046983	BHLH domain-containing protein	15.4982	11.4449	17.8664	33.4536	28.0506	28.9337	33.4536	32.4562	28.9337	49.3982	33.9645	47.5739	3.95381	3.90938	13.595	2.3306	15.9918	1.39574	2.3306	2.90924	1.39574	8.36261	5.95031	3.24737	18.2952	12.4057	15.7937	11.4902	11.3997	16.9674	14.8823	21.7496	26.128	27.7269	46.5058	19.2393	35.2055	29.7069	27.5347	32.3975	26.8688	61.6069	51.8399	34.7478	36.5203	31.9568
Solyc01G000215	Protein of unknown function (DUF1084)		THH1/TOM1/TOM3 domain-containing protein	101.678	115.179	134.307	221.104	205.303	215.27	221.104	198.933	215.27	208.341	197.694	196.061	5.98911	14.9269	21.7256	17.2798	14.651	21.7869	17.2798	14.9703	21.7869	33.9875	18.2996	16.3951	101.93	108.343	94.7619	107.242	123.117	140.264	144.244	118.414	240.176	237.113	186.023	218.045	193.63	204.235	203.757	231.582	210.472	184.821	212.544	227.658	204.514	178.045
Solyc01G000216	Succinyl-CoA ligase, alpha subunit	GO:0003824 GO:0008152 GO:0048037	Succinate--CoA ligase [ADP-forming] subunit alpha, mitochondrial	366.47	366.535	421.921	451.353	456.183	560.106	451.353	465.313	560.106	475.23	597.279	513.563	62.6401	37.589	80.1295	44.517	26.1915	76.1857	44.517	11.4902	76.1857	45.369	24.4232	31.9961	356.32	394.501	348.589	346.621	386.45	366.496	473.944	425.325	375.841	453.192	525.026	437.923	461.814	468.811	573.639	526.759	579.918	487.08	389.836	548.776	549.891	638.223
Solyc01G000217	nicotinamidase 2	GO:0003824 GO:0008152	Isochorismatase-like domain-containing protein	67.8367	53.0297	60.977	53.826	53.1205	51.7219	53.826	54.4864	51.7219	113.064	156.973	127.479	11.805	11.8359	8.05885	24.115	31.2512	8.70656	24.115	36.9458	8.70656	34.9778	10.4805	7.41015	64.4687	61.2014	77.8402	53.6209	52.4386	66.7385	61.8187	54.3739	48.2362	54.4977	58.7442	50.3886	66.2692	42.7036	53.2337	42.5967	59.3353	107.812	122.342	109.036	175.297	129.653
Solyc01G000218	F-box family protein	GO:0005515	F-box protein	69.2312	51.8212	76.6083	79.0404	69.2466	85.8807	79.0404	74.5528	85.8807	118.169	157.404	134.886	7.45379	2.24106	17.0889	18.8511	18.7731	6.34272	18.8511	22.5652	6.34272	14.0716	14.9249	12.7275	60.9839	71.1259	75.5839	60.3235	43.3188	85.9682	64.1083	79.7484	91.4479	69.7953	75.8779	58.634	68.3402	80.7655	81.6862	86.3933	89.5627	108.775	137.894	107.838	143.994	178.958
Solyc01G000219		GO:0003824 GO:0009058 GO:0030170	alanine transaminase	0	0	0	0	0	0	0	0	0	0	0	0	0	0	0	0	0	0	0	0	0	0	0	0	0	0	0	0	0	0	0	0	0	0	0	0	0	0	0	0	0	0	0	0	0	0
Solyc01G000220			Lipase	24.376	27.9059	31.9188	20.6842	21.8381	31.265	20.6842	24.5118	31.265	41.8703	78.1838	45.7017	10.0574	2.80719	17.8249	7.97619	4.57909	6.9928	7.97619	2.03965	6.9928	5.20992	3.98495	3.77397	20.0376	21.5032	31.5873	18.1928	37.619	44.1153	27.475	24.1662	20.0984	16.2537	25.7006	16.4908	34.1701	14.8534	29.3703	34.1974	30.2274	49.093	54.9503	21.5676	70.9537	86.7399
Solyc01G000221		GO:0004672 GO:0004713 GO:0005524 GO:0006468	Cysteine-rich receptor-like protein kinase 2	497.066	883.017	670.988	732.757	595.401	824.793	732.757	593.977	824.793	1019.19	1460.21	1067.36	130.805	83.9296	180.049	144.964	83.8711	47.0148	144.964	82.5528	47.0148	93.7867	46.6526	193.289	535.787	616.976	338.435	872.297	893.736	657.204	565.527	790.234	696.411	755.319	746.541	598.25	643.019	544.935	804.012	894.531	775.837	888.488	944.523	1224.56	1292.82	1543.97
Solyc01G000222		GO:0005525 GO:0005622 GO:0006886 GO:0007264 GO:0015031	ADP-ribosylation factor	1241.36	1294.56	1449.13	954.447	938.283	1096.46	954.447	969.044	1096.46	2016.75	2121.08	2195.78	50.1101	17.5395	37.6023	158.833	124.096	102.845	158.833	142.98	102.845	60.1415	33.9568	107.93	1250.17	1214.93	1258.98	1237.11	1352	1449.02	1400.08	1498.3	961.71	936.022	965.607	876.762	921.557	1016.53	996.755	1133.91	1158.72	2050.36	1976.14	2023.76	2095.22	1976.76
Solyc01G000223		GO:0003677 GO:0006352	TATA-box-binding protein	3.04584	5.42617	3.88249	2.68767	5.02983	3.86401	2.68767	4.3382	3.86401	4.95901	4.76597	5.40908	1.53445	3.08329	1.60457	2.20353	3.14563	3.94544	2.20353	3.24694	3.94544	1.93902	1.74073	1.20754	5.22719	1.65409	2.25624	2.87255	7.97979	4.52464	2.28958	4.83323	3.01476	3.8244	1.22384	6.41309	3.10637	5.57004	2.75347	6.59949	2.23907	5.77565	3.11039	5.991	7.30406	3.65221
Solyc01G000224	Domain of unknown function (DUF220)		DUF220 domain-containing protein	132.344	149.514	167.359	236.547	181.349	248.418	236.547	180.866	248.418	150.525	161.358	132.874	41.5435	58.7628	17.6022	13.5629	8.43776	17.8744	13.5629	10.1686	17.8744	5.26404	25.9106	17.5085	115.869	135.635	145.527	141.712	157.316	166.281	198.049	137.747	234.147	238.069	237.424	182.315	185.347	176.384	252.401	287.978	204.875	166.531	131.673	153.37	149.212	158.871
Solyc01G000225	equilibrative nucleotide transporter 1	GO:0005337 GO:0006810 GO:0016021	Equilibrative nucleotide transporter 1	254.969	279.033	307.709	183.855	162.647	201.636	183.855	169.761	201.636	397.383	465.006	437.82	17.9958	10.1027	31.0639	8.78678	27.7093	52.2287	8.78678	39.1731	52.2287	42.9429	29.2257	26.4038	275.299	244.805	244.802	271.935	286.132	263.56	307.949	351.618	174.856	193.132	183.576	148.417	177.063	162.459	198.25	196.185	210.472	433.174	381.542	377.433	454.939	471.135
Solyc01G000226			Transmembrane protein	0	0	0	0	0	0	0	0	0	2.87674	2.65561	4.16541	0	0	0.858869	0.865944	3.6185	2.16499	0.865944	0.401349	2.16499	0.543516	0.629546	0	0	0	0	0	0	0	0	0	0	0	0	0	0	0	0	0	0	1.92522	3.11039	3.5946	2.08687	3.65221
Solyc01G000227			F-box associated domain-containing protein	0	0	0	0	0	0	0	0	0	0	0	0	0	0	0	0	0	0	0	0	0	0	0	0	0	0	0	0	0	0	0	0	0	0	0	0	0	0	0	0	0	0	0	0	0	0
Solyc01G000228	TRICHOME BIREFRINGENCE-LIKE 27	GO:0006520 GO:0016597 GO:0016743	Trichome birefringence-like N-terminal domain-containing protein	0	0	0	0	0	0	0	0	0	1.38674	2.39472	3.66395	0	0	0.473267	0.667943	3.73886	1.43527	0.667943	4.85342	1.43527	2.1027	2.22618	0	0	0	0	0	0	0	0	0	0	0	0	0	0	0	0	0	0	1.92522	1.0368	1.1982	3.13031	1.8261
Solyc01G000229	RNase H family protein	GO:0003676 GO:0004523	RNase H type-1 domain-containing protein	410.078	421.936	454.992	504.737	509.806	568.422	504.737	518.264	568.422	549.22	584.126	497.453	10.9811	74.0568	4.68551	37.4556	30.381	18.5865	37.4556	23.6878	18.5865	41.0113	20.5883	23.2761	413.819	406.906	409.507	399.284	444.588	461.513	441.89	461.574	512.51	474.226	527.474	492.892	507.374	529.153	515.816	542.358	647.09	543.874	552.613	551.172	625.019	551.483
Solyc01G000230	Protein of unknown function (DUF1350)		Gut esterase 1	284.789	284.848	290.394	338.745	358.665	405.589	338.745	346.521	405.589	436.904	489.108	409.703	39.9297	43.7879	45.7586	42.4462	47.0674	15.1526	42.4462	26.9254	15.1526	3.60942	47.1456	3.2191	317.988	271.271	265.108	252.784	316.911	309.938	228.958	332.285	345.693	310.733	359.808	382.953	318.921	374.121	396.499	379.171	441.096	437.987	482.111	390.613	505.024	441.004
Solyc01G000231		GO:0003735 GO:0005622 GO:0005840 GO:0006412	40S ribosomal protein S27	1206.85	1282.45	1502.37	1245.31	1264.8	1506.27	1245.31	1287.5	1506.27	2463.99	2530.18	2657.69	59.2069	49.2449	105.832	211.004	228.139	328.313	211.004	230.188	328.313	94.8671	194.003	153.521	1166.53	1123.95	1330.05	1178.7	1386.2	1416.21	1523.72	1567.18	1208.92	1241.97	1285.03	1219.4	1236.34	1338.67	1339.1	1624.67	1555.03	2568.24	2356.64	2467.09	2452.08	2369.37
Solyc01G000232	transferases, transferring glycosyl groups		Transferase, transferring glycosyl groups	151.862	159.113	184.46	106.325	105.222	137.501	106.325	112.026	137.501	210.522	258.386	229.063	9.06286	12.2664	31.2523	48.8492	14.8463	29.0433	48.8492	16.5233	29.0433	8.88099	17.0848	17.1156	169.013	145.56	141.015	142.67	175.555	204.74	162.56	186.08	103.507	108.995	106.474	91.6156	110.794	113.257	127.577	133.79	151.137	180.97	207.36	243.235	314.075	238.306
Solyc01G000233	CYTOCHROME P450 51G1	GO:0004497 GO:0005506 GO:0016705 GO:0020037 GO:0055114	Sterol 14-demethylase	4641.64	2525.62	4098.6	3564.04	3271.96	4071.15	3564.04	3548.83	4071.15	3769.51	3387.29	3494.89	258.486	363.32	330.643	147.136	381.218	767.763	147.136	506.368	767.763	313.265	170.313	1098.99	5101.74	4855.58	3967.59	2488.58	2562.65	4206.79	3931.21	4157.79	3780.51	3703.93	3207.68	2718.24	3738	3359.66	3853.94	4436.66	3922.85	3629.03	4147.19	3532.29	3497.6	3444.03
Solyc01G000234	histone acetyltransferase of the CBP family 1	GO:0003712 GO:0004402 GO:0005515 GO:0005634 GO:0006355 GO:0008270 GO:0016573	histone acetyltransferase	1121.69	1199.14	1267.18	1320.96	1269.59	1433.1	1320.96	1220.93	1433.1	1526.59	1715.15	1524.63	141.613	21.1489	124.637	41.7548	85.5258	46.7018	41.7548	100.047	46.7018	90.4746	53.0788	72.7985	1132.56	1165.31	1067.2	1251.47	1146.81	1411.69	1222.64	1167.23	1376.74	1328.02	1258.1	1366.91	1268.43	1173.42	1452	1408.69	1438.6	1581.57	1614.29	1383.92	1679.93	1761.28
Solyc01G000235	glutaredoxin-related	GO:0009055 GO:0015035 GO:0035556 GO:0045454	DEP domain-containing protein	61.5203	63.6996	56.8592	114.46	86.5646	91.3277	114.46	85.8714	91.3277	183.337	223.938	195.893	6.78762	40.4582	24.9313	8.87368	19.3195	12.9959	8.87368	8.12353	12.9959	12.2262	17.9458	3.49444	74.9231	52.1039	57.534	61.281	66.1182	52.0334	41.2125	77.3318	125.615	105.171	112.593	87.951	80.7656	90.9773	93.6179	118.791	61.5743	182.896	158.63	208.487	230.6	227.35
Solyc01G000236	phytosulfokin receptor 1	GO:0004672 GO:0004713 GO:0005515 GO:0005524 GO:0006468	non-specific serine/threonine protein kinase	392.73	329.623	398.448	346.728	352.517	371.114	346.728	362.035	371.114	683.837	645.175	699.319	7.51274	24.7469	9.89641	75.7859	64.4095	29.3774	75.7859	56.1616	29.3774	17.1537	17.7661	38.1923	378.1	417.658	382.432	333.216	326.031	389.119	408.691	397.534	346.698	394.87	298.616	333.481	367.587	356.482	370.8	388.77	353.773	680.564	675.992	694.956	716.841	652.832
Solyc01G000237			Unknown protein	8.82165	0	5.8419	1.60977	0	3.14323	1.60977	0	3.14323	3.57228	6.9033	6.03445	2.11962	0.677964	1.38078	2.04342	2.39625	2.3895	2.04342	0.435336	2.3895	0.46892	0.522803	4.48754	4.35599	7.44341	14.6655	0	0	2.26232	8.01354	7.24985	1.00492	3.8244	0	0	0	0	3.67129	2.39981	3.3586	3.85043	2.0736	4.7928	8.3475	4.56526
Solyc01G000238			Unknown protein	7.04181	3.53376	7.46507	2.67139	4.39554	4.74311	2.67139	5.67715	4.74311	7.06602	8.16767	7.43536	3.78763	2.71589	2.53155	1.88264	1.317	2.14022	1.88264	1.70736	2.14022	0.265221	0.89859	2.15796	4.35599	6.61636	10.1531	4.78758	2.27994	4.52464	4.57917	13.2914	2.00984	4.7805	1.22384	1.83231	2.07091	9.28339	3.67129	7.19944	3.3586	8.66348	4.14719	8.3874	6.26062	8.21746
Solyc01G000239			Unknown protein	12.4965	4.19497	6.98515	8.78699	12.2136	11.376	8.78699	10.5331	11.376	12.7032	13.9232	12.7338	4.32925	1.07176	5.26855	6.27302	5.00066	5.93225	6.27302	6.05747	5.93225	9.0309	6.37012	4.22443	15.6816	8.27045	13.5374	3.83007	4.55988	7.91812	4.57917	8.45816	1.00492	14.3415	11.0145	15.5747	6.21274	14.8534	11.0139	10.7992	12.3149	8.66348	18.6624	10.7838	17.7384	17.348
Solyc01G000240	Protein prenylyltransferase superfamily protein	GO:0005515	Protein slow green 1, chloroplastic	11.8528	14.5685	14.8696	18.0753	16.653	19.1159	18.0753	17.1921	19.1159	10.9548	13.9806	12.4567	7.90167	3.82211	1.42251	1.4512	2.30629	6.56758	1.4512	2.91249	6.56758	6.8846	6.99773	1.6617	8.71199	9.92454	16.9218	8.61765	20.5194	13.5739	6.86875	24.1662	14.0689	9.56101	30.5959	15.5747	9.31911	25.0652	18.3564	22.1983	16.793	11.5513	9.33118	11.982	13.5647	12.7827
Solyc01G000241	CCCH-type zinc finger family protein	GO:0046872	C3H1-type domain-containing protein	251.663	250.056	285.934	290.102	288.969	308.985	290.102	285.036	308.985	383.576	421.188	401.385	28.1484	10.1973	37.3231	19.5704	23.947	16.068	19.5704	33.8196	16.068	14.8702	8.50076	20.2658	262.231	267.136	225.624	247.039	253.073	296.364	269.026	292.411	292.432	296.391	281.483	296.835	260.935	309.137	310.224	315.576	301.154	396.595	412.646	341.487	398.593	432.786
Solyc01G000242	Remorin family protein		Remorin C-terminal domain-containing protein	320.131	260.52	356.377	172.025	161.281	215.903	172.025	165.423	215.903	358.179	360.786	327.558	22.9028	36.6771	36.9118	18.9804	11.9807	28.8107	18.9804	16.3157	28.8107	30.2334	14.3998	48.4006	338.896	334.953	286.542	274.807	246.233	349.529	336.569	383.034	185.91	153.932	176.233	152.998	147.035	183.811	189.071	203.384	255.254	356.165	396.057	322.316	381.898	345.133
Solyc01G000243	(1 of 3) PF13891 - Potential D-binding domain (zf-C3Hc3H)	GO:0000123	KAT8 regulatory NSL complex subunit 2	54.4853	49.9514	59.4175	48.9418	41.2065	41.1066	48.9418	35.2412	41.1066	66.1895	55.9015	58.3188	4.02927	0.349063	4.83183	6.03728	12.4719	17.8114	6.03728	17.5078	17.8114	5.64053	17.3907	4.73444	63.5975	60.3743	39.4841	67.9837	31.9191	48.6399	81.2802	48.3323	62.3051	47.805	36.7151	53.1371	35.2055	35.2769	42.2198	40.7969	40.3032	60.6443	68.4287	69.4956	58.4325	60.2614
Solyc01G000244			UPF0664 stress-induced protein C29B12.11c-like	24.6142	23.5737	31.1099	12.4475	14.6256	11.7593	12.4475	13.693	11.7593	68.6303	60.4163	64.5992	1.12688	0.336965	16.7271	14.5171	4.1395	10.3371	14.5171	5.45869	10.3371	11.1522	8.97239	4.08391	14.8104	20.6761	38.356	27.768	19.3795	23.7544	30.9094	38.6659	16.0787	11.4732	9.7907	16.4908	13.4609	13.9251	15.603	9.59926	10.0758	87.5974	55.9871	62.3064	63.6497	73.0441
Solyc01G000245			Unknown protein	38.4502	36.2272	44.587	12.7126	18.2789	17.5326	12.7126	16.4245	17.5326	50.8272	64.1934	60.7327	4.28315	0.54193	4.53662	7.38477	13.668	15.3178	7.38477	19.3096	15.3178	12.3127	8.72135	4.32989	40.0751	25.6384	49.6372	32.5556	39.8989	62.2138	38.9229	32.6243	8.03937	10.5171	19.5814	21.9877	12.4255	20.4235	13.7673	19.7985	19.0321	52.9435	45.6191	53.919	67.8234	55.6961
Solyc01G000246	TCP family transcription factor		Transcription factor TCP7	311.244	251.311	329.389	131.641	149.841	161.601	131.641	153.301	161.601	400.262	400.294	440.927	7.60706	9.03242	64.5452	2.03773	3.60168	72.9916	2.03773	1.9286	72.9916	11.5982	20.815	40.86	281.397	318.412	333.923	203.951	298.672	307.676	322.831	357.659	124.61	118.556	151.756	142.92	145.999	160.603	149.605	173.987	161.213	472.641	379.468	348.676	400.68	398.09
Solyc01G000247	Major facilitator superfamily protein	GO:0016020 GO:0016021 GO:0022891 GO:0055085	Major facilitator superfamily (MFS) profile domain-containing protein	0	0	0	0	0	0	0	0	0	0	0	0	0	0	0	0	0	0	0	0	0	0	0	0	0	0	0	0	0	0	0	0	0	0	0	0	0	0	0	0	0	0	0	0	0	0
Solyc01G000248			Exodeoxyribonuclease 7 large subunit	0	0	0	0	0	0	0	0	0	0	0	0	0	0	0	0	0	0	0	0	0	0	0	0	0	0	0	0	0	0	0	0	0	0	0	0	0	0	0	0	0	0	0	0	0	0
Solyc01G000249	thioredoxin X	GO:0006662 GO:0015035 GO:0045454	Thioredoxin domain-containing protein	148.098	172.154	190.365	165.357	155.593	190.071	165.357	162.388	190.071	204.493	228.74	158.457	16.5924	9.4816	46.5219	44.9924	15.0726	22.2049	44.9924	17.1965	22.2049	43.2028	8.94662	21.2011	140.263	122.403	181.627	149.373	194.935	159.494	203.773	207.829	134.659	177.835	183.576	142.004	178.099	146.678	171.633	192.585	205.994	194.447	163.814	255.217	237.904	179.871
Solyc01G000250	(1 of 1) PF10238 - E2F-associated phosphoprotein (Eapp_C)		E2F-associated phosphoprotein	28.6036	33.4685	31.3644	24.4335	28.2723	29.4247	24.4335	30.9566	29.4247	54.9132	60.0754	57.5925	2.21198	1.42083	8.30506	9.78031	9.43536	6.53138	9.78031	13.285	6.53138	15.1445	4.01112	2.43985	27.0072	30.6007	28.203	31.598	35.339	23.7544	38.9229	31.416	24.1181	21.0342	28.1483	22.9039	33.1346	28.7785	30.2881	29.9977	27.9883	61.6069	45.6191	57.5136	63.6497	67.5658
Solyc01G000251	prefoldin 5	GO:0006457 GO:0016272 GO:0051082	Prefoldin subunit 5	137.398	153.435	167.829	186.544	178.732	187.29	186.544	183.811	187.29	195.763	195.004	206.333	11.9259	1.03144	10.3796	21.1119	5.47119	23.3253	21.1119	0.559374	23.3253	9.59711	28.5583	15.2228	116.741	127.365	168.09	148.415	158.456	180.986	154.547	167.955	181.891	180.703	197.038	168.573	188.453	179.169	202.839	178.786	180.245	205.036	184.55	197.703	219.122	179.871
Solyc01G000252	phosphotyrosyl phosphatase activator (PTPA) family protein	GO:0019211	Serine/threonine-protein phosphatase 2A activator	107.616	108.18	113.402	77.1346	84.9738	91.8703	77.1346	83.9433	91.8703	171.344	177.693	170.189	14.6397	9.05516	19.3603	3.3826	17.4248	3.74537	3.3826	19.588	3.74537	13.2343	9.76836	3.19008	110.642	105.035	107.171	114.902	101.457	135.739	104.176	100.29	82.4036	84.1368	64.8634	87.0348	70.4111	97.4756	93.6179	84.5935	97.3994	193.484	157.593	162.955	175.297	176.219
Solyc01G000253	pyrimidine d	GO:0003824 GO:0004152 GO:0005737 GO:0006207 GO:0016020 GO:0016627 GO:0055114	Dihydroorotate dehydrogenase (quinone), mitochondrial	121.963	122.406	154.457	218.909	231.481	249.26	218.909	225.372	249.26	129.517	156.076	142.686	24.0522	0.87852	25.8661	11.9556	12.3509	3.09496	11.9556	17.1636	3.09496	13.6382	12.4848	18.6337	124.581	114.959	126.349	133.095	111.717	148.182	155.692	159.497	202.994	206.518	247.215	243.698	238.155	212.59	260.662	244.181	242.939	158.83	109.901	119.82	150.255	169.828
Solyc01G000254		GO:0016747	Vinorine synthase-like	5.58585	2.7587	5.14677	6.08357	6.98145	8.52675	6.08357	5.89139	8.52675	5.48881	14.2745	5.46635	0.445079	0.878896	2.95944	4.8247	4.76926	4.77595	4.8247	5.38855	4.77595	4.66245	7.61323	1.52143	8.71199	5.78932	2.25624	0.957516	4.55988	1.13116	3.43437	10.8748	8.03937	2.8683	7.34302	9.16156	6.21274	5.57004	6.42476	10.1992	8.95627	5.77565	8.29439	2.3964	15.6516	18.261
Solyc01G000255	tR synthetase beta subunit family protein	GO:0000049 GO:0000166 GO:0000287 GO:0003723 GO:0004812 GO:0004826 GO:0005524 GO:0005737 GO:0006432 GO:0043039	phenylalanine--tRNA ligase	577.162	494.822	625.877	468.578	438.401	472.358	468.578	419.86	472.358	906.607	948.007	837.719	45.832	14.7296	100.474	30.1383	35.4603	18.2306	30.1383	45.2243	18.2306	5.52496	22.3792	66.2426	590.673	563.218	577.597	525.676	463.968	599.515	636.504	641.612	518.539	441.718	445.477	475.485	426.608	413.111	498.378	469.764	448.933	1022.29	856.395	841.136	942.224	980.617
Solyc01G000256	shoot gravitropism 2 (SGR2)	GO:0046872,GO:0003824 GO:0004075 GO:0005524 GO:0016874 GO:0046872	biotin carboxylase	850.063	841.841	976.478	1236.69	1207.9	1351.57	1236.69	1182.9	1351.57	1002.62	1100.44	971.631	173.421	22.9876	23.1264	36.4984	36.6735	95.3841	36.4984	42.5289	95.3841	2.88993	32.3583	75.4711	867.714	776.596	905.879	861.765	821.918	925.289	1009.71	994.438	1185.81	1203.73	1320.52	1257.88	1152.46	1213.34	1478.61	1304.3	1271.79	1028.07	982.885	996.902	1100.83	1136.75
Solyc01G000257	Ribosomal protein L19 family protein	GO:0003735 GO:0005622 GO:0005840 GO:0006412	L19 ribosomal protein	136.847	144.635	178.314	130.924	117.516	143.528	130.924	107.562	143.528	153.385	198.405	164.701	26.2696	15.914	6.79407	31.8153	16.8145	37.6207	31.8153	21.8482	37.6207	6.26877	31.0027	22.0393	162.914	109.997	137.63	133.095	156.176	167.412	192.325	175.205	134.659	127.161	130.951	137.423	123.219	91.9056	144.098	131.99	154.496	147.279	160.704	152.171	232.686	169.828
Solyc01G000258			J domain-containing protein	0	0	0	0	0	0	0	0	0	0	0	0	0	0	0	0	0	0	0	0	0	0	0	0	0	0	0	0	0	0	0	0	0	0	0	0	0	0	0	0	0	0	0	0	0	0
Solyc01G000259			DUF3752 domain-containing protein	0	0	0	0	0	0	0	0	0	3.46468	1.6991	1.33827	0	0	0.936977	0.602289	1.47896	0.52719	0.602289	0.769793	0.52719	1.23356	2.85472	0	0	0	0	0	0	0	0	0	0	0	0	0	0	0	0	0	0	3.85043	4.14719	2.3964	1.04344	1.8261
Solyc01G000260	R-binding (RRM/RBD/RNP motifs) family protein	GO:0000166 GO:0003676	Splicing factor 3B subunit-like protein	135.49	122.543	134.481	150.703	141.993	180.12	150.703	138.323	180.12	250.715	245.224	243.799	3.90694	29.1059	7.3379	13.7379	26.154	22.0635	13.7379	36.9064	22.0635	9.99455	29.9147	7.20146	131.551	137.29	137.63	119.69	125.397	154.969	116.769	131.706	136.669	145.327	170.113	149.333	134.609	142.036	140.427	179.386	220.548	244.503	248.832	258.811	246.251	231.002
Solyc01G000261	RP non-ATPase subunit 8A	GO:0005515	26S proteasome non-ATPase regulatory subunit 7	681.202	686.813	790.589	1198.23	1212.04	1405.38	1198.23	1239.05	1405.38	897.556	922.798	850.836	101.832	0.199154	64.9333	46.9436	62.8941	15.8213	46.9436	38.0308	15.8213	35.8285	39.1236	61.5986	673.437	658.328	711.843	622.386	751.24	786.156	800.209	785.401	1108.43	1103.34	1382.94	1158.02	1196.99	1281.11	1399.68	1408.09	1408.37	858.647	972.517	861.506	908.834	975.139
Solyc01G000262			Pentatricopeptide repeat-containing protein	3.19173	1.61873	6.58393	4.50848	7.64011	4.45083	4.50848	7.33746	4.45083	4.10207	6.34157	2.70765	3.17773	1.35593	3.03752	3.64356	2.04957	2.06121	3.64356	1.97492	2.06121	1.02256	0.70098	2.53754	3.48479	4.96227	1.12812	0.957516	2.27994	2.26232	11.4479	6.04154	6.02953	3.8244	3.67151	8.24541	7.2482	7.42671	1.83564	4.79963	6.7172	3.85043	7.25759	1.1982	6.26062	2.73915
Solyc01G000263		GO:0005515	Leucine-rich repeat-containing N-terminal plant-type domain-containing protein	6.89333	7.81996	8.55843	11.4668	9.25063	8.67142	11.4668	8.83708	8.67142	6.10775	15.1006	5.07151	0.520716	0.822062	4.49155	5.98998	1.6497	2.20205	5.98998	1.84114	2.20205	5.36635	2.08477	0.834317	10.4544	9.0975	1.12812	7.66013	7.97979	6.78696	8.01354	10.8748	9.04429	14.3415	11.0145	10.0777	9.31911	8.35505	9.17822	8.99931	7.83673	7.70087	1.0368	9.5856	20.8687	15.5219
Solyc01G000264		GO:0005515	Leucine-rich repeat-containing N-terminal plant-type domain-containing protein	0	0	0	0	0	0	0	0	0	0	0	1.62564	0	0	0	0	2.8157	0	0	0	0	0	0.674669	0	0	0	0	0	0	0	0	0	0	0	0	0	0	0	0	0	0	0	0	0	0	0
Solyc01G000265	plant defensin 1.3	GO:0006952	Knottin scorpion toxin-like domain-containing protein	0	0	0	0	0	0	0	0	0	0	0	0	0	0	0	0	0	0	0	0	0	0	0	0	0	0	0	0	0	0	0	0	0	0	0	0	0	0	0	0	0	0	0	0	0	0
Solyc01G000266	MATE efflux family protein	GO:0006855 GO:0015238 GO:0015297 GO:0016020 GO:0055085	Protein DETOXIFICATION	21.7906	7.3412	22.123	30.3527	14.9075	29.3758	30.3527	15.032	29.3758	8.04902	11.3215	10.0515	5.72641	0.472999	0.767155	3.19924	7.22274	3.72738	3.19924	10.208	3.72738	1.88165	3.42214	8.43994	28.7496	14.0598	22.5624	6.70261	7.97979	18.0986	22.8958	25.3745	36.1772	18.1659	36.7151	14.6585	12.4255	17.6384	23.8634	31.7975	32.4665	8.66348	8.29439	7.1892	14.6081	8.21746
Solyc01G000267			Translocon at the inner envelope membrane of chloroplasts 214	0	0	0	0	0	0	0	0	0	0	0	0	0	0	0	0	0	0	0	0	0	0	0	0	0	0	0	0	0	0	0	0	0	0	0	0	0	0	0	0	0	0	0	0	0	0
Solyc01G000268	calmodulin-domain protein kinase 7	GO:0004672 GO:0004713 GO:0005509 GO:0005524 GO:0006468	Calcium-dependent protein kinase	161.466	127.855	158.861	194.166	183.253	227.833	194.166	182.347	227.833	208.641	228.162	193.95	38.5607	15.5569	18.9424	8.87796	9.71198	14.71	8.87796	3.3225	14.71	10.7682	16.2524	18.6984	175.111	151.349	157.937	117.774	137.936	170.805	172.864	132.914	188.925	194.088	199.485	185.064	178.099	186.596	248.73	206.384	228.385	227.176	209.433	189.316	230.6	235.567
Solyc01G000269			2Fe-2S ferredoxin	0	0	0	0	0	0	0	0	0	0	0	0	0	0	0	0	0	0	0	0	0	0	0	0	0	0	0	0	0	0	0	0	0	0	0	0	0	0	0	0	0	0	0	0	0	0
Solyc01G000270			2Fe-2S ferredoxin	0	0	0	0	0	0	0	0	0	1.38674	0	1.7136	0	0	0.473267	0	0.646273	2.17566	0	0.133783	2.17566	0	1.21092	0	0	0	0	0	0	0	0	0	0	0	0	0	0	0	0	0	0	1.92522	1.0368	1.1982	0	0
Solyc01G000271	MITOCHONDRIAL FERREDOXIN 2	GO:0009055 GO:0051536 GO:0051537	2Fe-2S ferredoxin-type domain-containing protein	54.5937	51.3658	62.1895	65.7206	64.6589	75.6874	65.7206	60.3421	75.6874	86.5626	108.248	86.5873	10.3719	15.5059	12.7919	3.10299	7.01135	16.3102	3.10299	1.30926	16.3102	5.48801	8.03161	5.5568	56.6279	62.0284	45.1247	41.1732	61.5583	49.7711	60.674	76.1235	59.2904	58.3221	79.5494	73.2925	53.8438	66.8404	74.3436	65.395	87.3236	92.4104	95.3854	71.892	109.561	110.479
Solyc01G000272	translocation protein-related	GO:0008565 GO:0015031 GO:0016021	Translocation protein sec62	50.3874	58.5698	60.2245	50.4271	53.569	58.7737	50.4271	56.0753	58.7737	57.9854	46.6477	47.791	5.13813	0.692266	7.90767	6.09277	7.50185	4.97883	6.09277	6.52463	4.97883	7.11411	14.8763	5.26712	47.9159	47.9686	55.2778	61.281	55.8585	58.8203	68.6875	53.1656	53.2608	56.4099	41.6105	48.5563	61.092	51.0587	54.1515	60.5953	61.5743	52.9435	53.9135	67.0992	41.7375	44.7395
Solyc01G000273	Tetratricopeptide repeat (TPR)-like superfamily protein	GO:0005515	Pentatricopeptide repeat-containing protein	146.313	149.013	164.225	158.175	141.266	142.757	158.175	131.735	142.757	211.341	221.562	208.357	17.865	2.00163	5.93941	20.5863	23.0675	20.7466	20.5863	26.0974	20.7466	14.2361	10.7178	9.65731	155.073	153.003	130.862	135.01	163.016	165.149	172.864	154.664	158.778	152.976	162.77	160.327	114.936	148.534	142.262	141.589	144.42	216.587	212.544	204.892	198.253	229.176
Solyc01G000274	nuclear factor Y, subunit A1	GO:0003700 GO:0006355	Nuclear transcription factor Y subunit	68.8126	76.0335	91.0721	72.6916	95.9514	103.176	72.6916	100.868	103.176	108.232	137.769	108.798	6.33446	22.0582	11.6045	12.7083	16.14	9.43726	12.7083	21.483	9.43726	15.9592	13.6879	11.3563	74.9231	81.8775	49.6372	81.3889	70.6781	95.0175	76.701	101.498	62.3051	77.4441	78.3256	86.1187	101.475	100.261	89.9466	94.1927	125.388	99.1487	121.305	104.243	123.126	144.262
Solyc01G000275		GO:0004672 GO:0004713 GO:0005524 GO:0006468	Protein kinase domain-containing protein	7.3403	16.985	3.95055	10.141	10.1749	13.3342	10.141	9.76542	13.3342	47.2365	144.581	67.6461	1.83568	1.38233	12.6011	32.1787	17.6013	7.63302	32.1787	11.1094	7.63302	20.3198	19.7925	6.76272	8.71199	9.92454	3.38435	19.1503	14.8196	3.39348	0	8.45816	9.04429	6.6927	14.686	10.9939	9.31911	10.2117	12.8495	12.599	14.5539	51.0182	33.1775	57.5136	116.865	179.871
Solyc01G000276		GO:0004672 GO:0004713 GO:0005524 GO:0006468	Kinase	3.87289	9.14238	5.03182	9.77349	8.0561	8.08633	9.77349	5.21298	8.08633	43.1209	100.098	45.5742	3.37407	2.46215	20.5661	31.889	19.7233	5.94878	31.889	2.21067	5.94878	14.944	7.79139	2.7691	5.22719	4.13523	2.25624	5.7451	12.5397	3.39348	6.86875	4.83323	6.02953	8.6049	14.686	13.7423	2.07091	8.35505	7.34258	10.1992	6.7172	37.5417	25.92	65.901	65.7365	128.74
Solyc01G000277	homolog of X-ray repair cross complementing 2 (XRCC2)		DNA repair protein XRCC2 homolog	63.3498	77.4245	91.8913	38.7088	28.6962	40.656	38.7088	28.3858	40.656	91.2494	97.3408	80.9846	10.6523	0.405896	24.002	15.2882	2.19372	12.4126	15.2882	2.84884	12.4126	7.84445	3.33319	14.2712	85.3775	59.5473	45.1247	72.7712	82.0778	91.624	80.1354	103.915	45.2215	43.9806	26.9244	29.317	37.2764	19.4951	38.5485	41.9968	41.4227	70.2704	86.0543	117.424	102.257	109.566
Solyc01G000278	D(P)-binding Rossmann-fold superfamily protein	GO:0003824 GO:0050662	Cinnamoyl-CoA reductase 1-like	136.26	145.067	168.374	99.2391	95.7717	106.351	99.2391	95.1013	106.351	168.705	144.447	158.245	13.5543	5.59604	25.7861	9.32427	7.2737	23.5436	9.32427	9.53149	23.5436	19.599	10.7408	16.5937	138.521	131.5	138.759	170.438	119.697	171.936	157.981	175.205	89.438	112.82	95.4593	97.1126	106.652	83.5505	107.385	109.792	101.878	183.858	138.931	183.325	153.385	145.175
Solyc01G000279	D(P)-binding Rossmann-fold superfamily protein	GO:0003824 GO:0050662	Cinnamoyl- reductase 1-like	0	0	1.91553	0	0	2.12966	0	0	2.12966	1.86467	1.56521	0	2.64953	1.27269	1.49862	1.88118	0	1.39235	1.88118	0	1.39235	2.25191	0	1.10593	0	0	0	0	0	3.39348	1.14479	1.20831	0	0	0	0	0	0	4.58911	1.79986	0	0.962608	1.0368	3.5946	1.04344	3.65221
Solyc01G000280	D(P)-binding Rossmann-fold superfamily protein	GO:0003824 GO:0050662	Cinnamoyl-CoA reductase 1-like	986.577	1008.21	1101.04	1460.78	1432.62	1666.03	1460.78	1502.13	1666.03	1541.55	1764.31	1576.53	113.972	31.4629	30.6658	126.433	83.6202	61.9242	126.433	80.7547	61.9242	57.3768	65.9569	60.8124	1078.54	989.973	891.213	916.343	1100.07	1020.31	1061.22	1221.6	1411.91	1389.21	1581.2	1293.61	1410.29	1593.96	1619.04	1667.27	1711.77	1571.94	1510.62	1542.08	1628.81	1785.02
Solyc01G000281	D kinase 1	GO:0003951 GO:0006741 GO:0008152	NAD kinase 1	669.258	659.476	701.874	401.171	345.812	455.241	401.171	350.145	455.241	724.123	689.822	679.846	51.2232	28.4771	53.6566	78.8911	12.181	17.6413	78.8911	15.663	17.6413	61.3448	39.2101	22.2002	619.422	726.146	662.205	628.131	690.821	573.498	762.431	769.693	370.816	387.221	445.477	337.145	353.091	347.199	438.719	443.366	483.638	771.049	665.624	735.695	614.585	682.963
Solyc01G000282		GO:0004672 GO:0004713 GO:0006468	Protein kinase domain-containing protein	0	0	0	0	0	0	0	0	0	0	0	0	0	0	0	0	0	0	0	0	0	0	0	0	0	0	0	0	0	0	0	0	0	0	0	0	0	0	0	0	0	0	0	0	0	0
Solyc01G000283		GO:0005385 GO:0016020 GO:0016021 GO:0030001 GO:0046873 GO:0055085 GO:0071577	Fe(2+) transport protein 1-like	0	0	0	0	0	0	0	0	0	0	0	0	0	0	0	0	0	0	0	0	0	0	0	0	0	0	0	0	0	0	0	0	0	0	0	0	0	0	0	0	0	0	0	0	0	0
Solyc01G000284		GO:0016020 GO:0030001 GO:0046873 GO:0055085	Fe(2+) transport protein 1-like	0	0	0	0	0	0	0	0	0	0	0	0	0	0	0	0	0	0	0	0	0	0	0	0	0	0	0	0	0	0	0	0	0	0	0	0	0	0	0	0	0	0	0	0	0	0
Solyc01G000285		GO:0000166 GO:0003676 GO:0046872	Nucleic acid binding protein	164.404	217.293	258.432	94.4866	98.7405	109.581	94.4866	105.509	109.581	208.076	150.62	158.003	25.9192	9.67188	41.845	26.4597	8.38411	3.74692	26.4597	7.00261	3.74692	11.4706	17.7774	47.1359	166.399	137.29	189.524	249.912	184.675	261.298	296.501	217.496	97.4774	113.776	72.2064	85.2025	128.397	82.6222	84.4397	128.99	115.312	165.569	209.433	249.226	169.037	162.523
Solyc01G000286		GO:0004553 GO:0005975	Glucan endo-1,3-beta-glucosidase	0	0	0	0	0	0	0	0	0	0	0	0	0	0	0	0	0	0	0	0	0	0	0	0	0	0	0	0	0	0	0	0	0	0	0	0	0	0	0	0	0	0	0	0	0	0
Solyc01G000287		GO:0004553 GO:0005975	Glucan endo-1,3-beta-glucosidase	6.11983	14.3635	2.70444	6.98031	6.04583	7.20895	6.98031	7.69451	7.20895	91.8791	792.088	191.913	3.42518	0.0304328	20.3256	185.576	111.53	96.469	185.576	92.0035	96.469	79.1609	45.501	5.99382	1.7424	13.2327	3.38435	4.78758	23.9394	2.26232	3.43437	2.41662	2.00984	6.6927	12.2384	2.74847	5.17728	10.2117	3.67129	8.99931	8.95627	74.1208	114.048	87.4686	692.842	1006.18
Solyc01G000288		GO:0004497 GO:0005506 GO:0016705 GO:0020037 GO:0055114	Cytochrome P450	0	0	0	0	0	0	0	0	0	0	0	0	0	0	0	0	0	0	0	0	0	0	0	0	0	0	0	0	0	0	0	0	0	0	0	0	0	0	0	0	0	0	0	0	0	0
Solyc01G000289		GO:0004497 GO:0005506 GO:0016705 GO:0020037 GO:0055114	Cytochrome P450	0	0	0	0	0	0	0	0	0	0	0	0	0	0	0	0	0	0	0	0	0	0	0	0	0	0	0	0	0	0	0	0	0	0	0	0	0	0	0	0	0	0	0	0	0	0
Solyc01G000290	F-box and associated interaction domains-containing protein	GO:0005515	F-box domain-containing protein	23.2386	17.3725	19.2537	34.637	36.0809	29.545	34.637	28.0109	29.545	45.3748	52.2022	36.3782	2.73362	13.6931	5.13204	13.738	3.03421	20.3556	13.738	1.70519	20.3556	7.42713	9.64695	2.99527	16.5528	30.6007	22.5624	21.0654	13.6796	14.7051	29.7646	13.2914	29.1427	25.8147	48.9535	52.2209	30.0282	25.9935	31.206	38.397	19.0321	39.4669	48.7295	47.928	67.8234	42.0004
Solyc01G000291		GO:0004497 GO:0005506 GO:0016705 GO:0020037 GO:0055114	Cytochrome P450	42.6497	38.5072	27.379	16.6079	11.1073	23.6464	16.6079	11.6221	23.6464	91.8973	98.3126	78.2707	4.9822	9.38186	20.0648	17.6763	1.48662	1.35635	17.6763	0.171019	1.35635	4.12881	4.09051	7.89716	30.492	42.1793	55.2778	32.5556	44.4588	39.5906	17.1719	25.3745	10.0492	15.2976	24.4767	10.0777	9.31911	13.9251	19.2743	19.1985	32.4665	90.4852	72.5759	112.631	92.8659	84.0007
Solyc01G000292			GDP-mannose transporter	13.0854	22.7987	16.6944	46.0145	56.3064	59.7472	46.0145	60.1814	59.7472	45.8502	44.0817	43.2876	12.1516	8.32623	6.19899	7.08468	6.68291	5.87341	7.08468	2.54188	5.87341	8.51381	8.50069	4.90977	20.9088	11.5786	6.76871	23.9379	21.6594	23.7544	4.57917	21.7496	38.187	41.1123	58.7442	48.5563	50.7374	69.6254	73.4258	58.7955	47.0204	52.9435	41.4719	43.1352	52.1719	41.0873
Solyc01G000293			Holliday junction resolvase MOC1, chloroplastic	104.521	110.049	125.863	84.3752	99.926	99.4313	84.3752	104.081	99.4313	124.397	123.58	119.154	6.96056	15.2357	10.8733	6.38845	14.2581	16.6085	6.38845	8.86366	16.6085	2.8849	11.8103	11.0767	90.6047	115.786	107.171	107.242	112.857	115.378	130.506	131.706	71.3494	85.0929	96.6831	91.6156	109.758	98.404	111.057	104.392	82.8455	135.728	114.048	123.415	130.43	117.784
Solyc01G000294		GO:0004553 GO:0005975	Mannan endo-1,4-beta-mannosidase 4	0	0	0	0	0	0	0	0	0	0	0	0	0	0	0	0	0	0	0	0	0	0	0	0	0	0	0	0	0	0	0	0	0	0	0	0	0	0	0	0	0	0	0	0	0	0
Solyc01G000295		GO:0004553 GO:0005975	mannan endo-1,4-beta-mannosidase	0	0	0	0	0	0	0	0	0	0	0	0	0	0	0	0	0	0	0	0	0	0	0	0	0	0	0	0	0	0	0	0	0	0	0	0	0	0	0	0	0	0	0	0	0	0
Solyc01G000296		GO:0003700 GO:0006351 GO:0006355 GO:0043565	TGA transcription factor protein	30.1078	33.3773	38.6812	52.7029	41.2874	47.6574	52.7029	43.15	47.6574	41.9081	44.0348	47.1301	5.46759	5.55974	14.9486	6.3427	9.15304	2.23584	6.3427	11.2772	2.23584	1.85014	6.80608	4.32676	27.0072	30.6007	32.7154	32.5556	34.1991	44.1153	32.0542	39.8742	44.2165	47.805	66.0872	37.5624	44.5246	41.7753	52.3159	41.3968	49.2595	53.9061	46.6559	25.1622	46.9547	48.3917
Solyc01G000297		GO:0009190 GO:0016849 GO:0035556	Unknown protein	0	0	0	0	0	0	0	0	0	0	0	0	0	0	0	0	0	0	0	0	0	0	0	0	0	0	0	0	0	0	0	0	0	0	0	0	0	0	0	0	0	0	0	0	0	0
Solyc01G000298	calcium-dependent protein kinase 17	GO:0004672 GO:0004713 GO:0005509 GO:0005524 GO:0006468	Calcium-dependent protein kinase	0	0	0	0	0	0	0	0	0	0	0	0	0	0	0	0	0	0	0	0	0	0	0	0	0	0	0	0	0	0	0	0	0	0	0	0	0	0	0	0	0	0	0	0	0	0
Solyc01G000299		GO:0003676 GO:0008270	SWIM-type domain-containing protein	0	0	0	0	0	0	0	0	0	0	0	0	0	0	0	0	0	0	0	0	0	0	0	0	0	0	0	0	0	0	0	0	0	0	0	0	0	0	0	0	0	0	0	0	0	0
Solyc01G000300	(1 of 1) PTHR36407:SF1 - MEDIATOR-ASSOCIATED PROTEIN 2		Mediator-associated protein 2	40.3668	42.9985	44.2671	35.4598	40.3794	51.9248	35.4598	44.0783	51.9248	66.2904	73.3334	89.4401	3.19756	7.22624	10.4269	10.4531	8.01444	13.8624	10.4531	5.4851	13.8624	9.18664	9.50516	1.98946	45.3023	39.6982	36.0998	39.2582	46.7387	36.1971	44.6469	51.9573	31.1526	37.2879	37.9389	32.9816	44.5246	43.6319	49.5624	47.9963	58.2157	55.8313	66.3551	76.6848	79.3012	79.4355
Solyc01G000301	Rho GTPase activation protein (RhoGAP) with PH domain	GO:0007165	Rho GTPase-activating protein 7	723.201	726.071	856.687	849.878	786.934	976.867	849.878	770.879	976.867	736.056	700.836	661.266	85.3262	46.335	67.9709	15.2997	34.5483	49.1941	15.2997	48.1281	49.1941	44.6203	54.4514	76.2533	762.299	723.665	683.64	700.902	751.24	886.83	848.291	834.941	832.075	915.944	801.613	819.044	805.585	736.173	905.891	1045.12	979.592	668.05	736.127	803.992	713.711	704.876
Solyc01G000302	Phospholipase A2 family protein		Phospholipase A2 family protein	238.462	215.858	255.937	560.2	489.668	569.615	560.2	486.682	569.615	345.879	308.638	258.274	51.9934	29.4314	27.6901	45.5643	10.2394	28.1947	45.5643	9.4172	28.1947	34.8643	42.8386	20.0943	222.156	197.664	295.567	223.101	208.614	280.528	255.289	231.995	529.594	504.821	646.186	495.641	498.055	475.31	574.557	587.955	546.332	362.903	360.806	313.928	349.551	316.829
Solyc01G000303	non-specific phospholipase C2	GO:0003824 GO:0008152 GO:0016788	Non-specific phospholipase C2	267.025	222.47	299.533	27.1128	26.0502	31.6548	27.1128	25.333	31.6548	142.664	146.964	175.169	6.77368	2.12922	14.2016	35.8884	23.7741	15.7929	35.8884	24.1409	15.7929	16.88	5.4914	38.6881	264.844	265.482	270.748	213.526	231.414	320.118	266.736	311.744	21.1034	29.6391	30.5959	27.4847	32.0992	18.5668	24.7812	36.5972	33.586	142.466	128.563	156.964	187.819	120.523
Solyc01G000304		GO:0005515 GO:0007165 GO:0043531	ADP-ribosyl cyclase/cyclic ADP-ribose hydrolase	0	0	0	0	0	0	0	0	0	0	0	0	0	0	0	0	0	0	0	0	0	0	0	0	0	0	0	0	0	0	0	0	0	0	0	0	0	0	0	0	0	0	0	0	0	0
Solyc01G000305			Unknown protein	0	0	0	0	0	0	0	0	0	0	0	0	0	0	0	0	0	0	0	0	0	0	0	0	0	0	0	0	0	0	0	0	0	0	0	0	0	0	0	0	0	0	0	0	0	0
Solyc01G000306	RING/U-box superfamily protein	GO:0005515 GO:0008270	RING-type domain-containing protein	114.045	107.701	133.415	164.669	157.324	186.704	164.669	149.409	186.704	182.391	168.456	173.886	15.0523	19.8696	9.30823	17.2888	12.7242	11.6501	17.2888	17.6977	11.6501	2.60044	17.9428	13.3957	115.869	119.095	107.171	113.944	101.457	130.083	139.665	130.497	174.856	153.932	165.218	173.154	160.496	138.323	167.044	210.584	182.484	179.045	175.219	192.91	149.212	173.48
Solyc01G000307	signal peptide peptidase	GO:0004190 GO:0016021	Signal peptide peptidase	246.257	273.516	294.887	371.43	382.461	427.121	371.43	401.453	427.121	420.225	509.227	409.554	25.742	9.80534	9.64721	10.3178	66.9655	21.9921	10.3178	90.2174	21.9921	22.9673	56.3221	24.3745	223.898	262.173	252.698	270.02	277.013	268.085	298.791	317.785	352.727	352.801	408.762	344.475	375.871	427.036	396.499	449.365	435.498	411.034	430.271	419.37	507.11	520.439
Solyc01G000308	Plant L-ascorbate oxidase	GO:0005507 GO:0005576 GO:0016491 GO:0055114	L-ascorbate oxidase	100.837	108.909	113.693	49.5581	54.3673	53.1344	49.5581	42.6144	53.1344	266.436	185.181	199.719	11.4419	6.6293	79.2916	9.88623	31.2392	9.33389	9.88623	35.7229	9.33389	3.98356	7.37268	6.49799	86.2487	124.884	91.3776	107.242	110.577	105.198	104.176	131.706	56.2756	45.8928	46.5058	77.8733	34.1701	51.0587	55.9872	56.3956	47.0204	196.372	352.511	250.424	190.949	190.828
Solyc01G000309		GO:0005515	COP9 signalosome complex subunit 2-like	260.356	228.854	260.186	317.787	346.785	365.653	317.787	340.611	365.653	431.144	502.633	443.098	28.8681	50.5602	8.29644	6.19599	34.7867	5.83857	6.19599	7.35006	5.83857	28.0289	36.3402	18.139	279.655	246.46	254.955	218.314	239.394	278.265	246.13	256.161	338.659	322.206	292.497	359.133	330.311	350.912	387.321	390.57	319.067	434.136	437.529	421.766	496.676	502.178
Solyc01G000310		GO:0004672 GO:0004713 GO:0005524 GO:0006468 GO:0007165,	CBL-interacting serine/threonine-protein kinase	4015.26	4567.4	5163.74	5815.34	5342.87	6555.6	5815.34	5001.98	6555.6	7698.42	8158.42	7765.84	1119.25	35.5037	834.072	413.679	296.927	52.148	413.679	18.2833	52.148	21.7279	190.44	574.383	3444.72	3919.37	4681.69	4443.83	4690.97	5658.06	4813.85	5019.31	5707.95	5807.35	5930.71	6024.64	4650.24	5353.73	6842.37	6387.11	6437.32	7621.93	8568.1	6905.23	8626.1	7840.37
Solyc01G000311		GO:0004672 GO:0004713 GO:0005524 GO:0006468	Protein kinase domain-containing protein	0	0	0	0	0	0	0	0	0	0	0	0	0	0	0	0	0	0	0	0	0	0	0	0	0	0	0	0	0	0	0	0	0	0	0	0	0	0	0	0	0	0	0	0	0	0
Solyc01G000312		GO:0004672 GO:0004713 GO:0005524 GO:0006468	Protein kinase domain-containing protein	0	0	0	0	0	0	0	0	0	0	0	0	0	0	0	0	0	0	0	0	0	0	0	0	0	0	0	0	0	0	0	0	0	0	0	0	0	0	0	0	0	0	0	0	0	0
Solyc01G000313	Integrase-type D-binding superfamily protein	GO:0003677 GO:0003700 GO:0006355	AP2/ERF domain-containing protein	0	0	0	0	0	0	0	0	0	0	0	0	0	0	0	0	0	0	0	0	0	0	0	0	0	0	0	0	0	0	0	0	0	0	0	0	0	0	0	0	0	0	0	0	0	0
Solyc01G000314		GO:0003677 GO:0003700 GO:0006355	Ethylene-responsive transcription factor	100.937	108.841	108.38	94.1272	101.032	112.798	94.1272	100.243	112.798	150.491	146.681	133.43	8.05414	2.68766	17.2012	29.2861	5.17882	29.3537	29.2861	5.7505	29.3537	8.06225	15.1208	4.43636	105.415	86.8398	110.556	113.944	103.737	108.591	104.176	112.373	89.438	88.9173	104.026	102.609	98.3684	102.117	113.81	110.391	114.192	137.653	170.035	143.784	176.341	117.784
Solyc01G000315	Pyridoxal-5'-phosphate-dependent enzyme family protein		D-cysteine desulfhydrase 2, mitochondrial	60.6572	46.4636	68.2243	60.5082	73.8546	76.8088	60.5082	72.3034	76.8088	77.6112	74.2205	77.5632	6.49896	5.87214	11.8286	12.622	7.77967	7.57373	12.622	8.80652	7.57373	11.8794	16.788	11.0472	75.7943	55.412	50.7653	50.7484	42.1789	78.0501	69.8323	56.7905	45.2215	72.6636	63.6395	76.9571	78.6947	65.9121	74.3436	82.1937	73.8892	64.4948	80.8703	87.4686	62.6062	87.6529
Solyc01G000316	scarecrow-like 3	GO:0000989 GO:0005634	Scarecrow-like protein 3	36.0109	20.0173	19.0158	87.6351	98.1442	114.938	87.6351	99.1181	114.938	38.1537	44.781	31.7926	4.70559	18.2097	6.28624	10.5089	6.91967	15.6628	10.5089	8.10145	15.6628	3.36373	15.859	9.53615	42.6887	40.5252	24.8186	17.2353	22.7994	15.8362	19.4615	21.7496	70.3445	94.654	97.907	96.1964	103.546	94.6906	101.878	108.592	134.344	31.7661	38.3615	44.3334	36.5203	56.6092
Solyc01G000317	D(P)-binding Rossmann-fold superfamily protein		NAD(P)-binding domain-containing protein	234.913	232.001	257.657	261.549	229.618	297.023	261.549	232.656	297.023	277.064	329.623	254.953	30.1909	30.9238	33.0981	24.1012	21.5729	16.1533	24.1012	9.05784	16.1533	13.8486	20.7626	14.0478	216.928	212.551	275.261	197.248	266.753	253.38	282.764	236.829	271.329	242.85	270.468	223.542	244.368	220.945	280.854	326.975	283.242	289.745	239.5	301.946	339.117	302.22
Solyc01G000318	phytochromobilin:ferredoxin oxidoreductase, chloroplast / phytochromobilin synthase (HY2)	GO:0010024 GO:0016636 GO:0050897 GO:0055114	Phytochromobilin:ferredoxin oxidoreductase, chloroplastic	140.062	144.179	171.801	281.46	289.036	313.58	281.46	284.679	313.58	127.915	126.082	109.773	27.7922	8.78455	19.6658	10.6436	8.24151	7.37546	10.6436	11.5086	7.37546	33.3454	18.8274	17.2595	141.134	153.83	125.221	137.882	150.476	168.543	194.615	152.247	314.54	258.147	271.692	297.751	263.006	306.352	314.813	319.175	306.752	113.588	150.336	119.82	137.734	116.871
Solyc01G000319			Unknown protein	3.7832	4.37742	3.82651	8.47668	9.36993	7.83276	8.47668	10.3903	7.83276	7.56434	10.6728	8.86201	2.6904	1.24226	2.46861	2.58281	3.37127	6.42552	2.58281	4.18342	6.42552	2.38003	1.7827	0.331281	4.35599	2.48114	4.51247	1.91503	6.83982	7.91812	1.14479	2.41662	7.03445	8.6049	9.7907	7.32925	12.4255	8.35505	7.34258	7.19944	8.95627	4.81304	8.29439	9.5856	10.4344	8.21746
Solyc01G000320		GO:0005509	EF-hand domain-containing protein	619.687	654.733	728.866	640.312	661.383	715.738	640.312	683.33	715.738	1167.99	1213.27	1217.3	4.511	81.884	53.9476	54.967	77.2371	113.223	54.967	84.4203	113.223	10.1512	74.9488	55.7438	601.998	646.749	610.312	653.984	655.482	699.057	738.391	749.151	632.096	615.729	673.11	617.489	683.402	683.258	675.517	677.948	793.749	1186.9	1209.94	1107.14	1167.61	1197.92
Solyc01G000321	Argonaute family protein	GO:0003676 GO:0005515	Argonaute 4	2806.14	2669.64	3046.74	3207.03	3109.79	3615.28	3207.03	3089.82	3615.28	3950.86	3951.57	3688.36	187.894	71.8371	273.303	217.997	266.093	152.826	217.997	267.498	152.826	223.818	99.8162	190.931	3022.19	2908.72	2487.5	2682	2657.27	3011.15	3039.42	3089.65	3339.35	3116.89	3164.84	3149.75	3092.91	3086.73	3415.22	3664.52	3766.11	3924.55	4236.36	3691.65	3856.54	4200.95
Solyc01G000322	UBP1-associated protein 2A	GO:0000166 GO:0003676	RRM domain-containing protein	1145.47	1132.27	1344.92	1226.96	1233.5	1438.81	1226.96	1200.24	1438.81	1428.35	1446.49	1364.27	133.596	26.3082	32.4041	59.8121	39.1478	147.823	59.8121	2.41327	147.823	43.3251	73.6481	119.146	1093.35	1152.9	1190.16	1157.64	1106.91	1378.88	1284.46	1371.43	1314.44	1282.13	1084.32	1300.03	1263.26	1137.22	1404.27	1474.69	1437.48	1398.67	1462.92	1423.46	1444.12	1507.45
Solyc01G000323		GO:0003700 GO:0006355 GO:0043565	ABSCISIC ACID-INSENSITIVE 5-like protein 2	33.2245	25.2611	33.0848	33.3335	40.8332	46.1204	33.3335	32.8489	46.1204	54.0079	62.8614	54.1755	8.86366	2.90069	15.5801	10.0676	5.92655	13.0195	10.0676	3.27768	13.0195	3.41615	6.45175	4.5579	30.492	33.0818	36.0998	22.0229	28.4992	44.1153	29.7646	25.3745	39.1919	36.3318	24.4767	56.8017	24.851	40.8469	39.4664	47.3963	51.4985	51.9809	70.5023	39.5406	68.8669	68.4789
Solyc01G000324	Tho complex subunit 7/Mft1p	GO:0000445 GO:0006397	THO complex subunit 7A	47.584	49.9974	50.6574	53.7289	59.2339	58.6332	53.7289	63.1985	58.6332	70.4307	74.0734	72.5041	9.5152	10.5346	3.65366	4.60443	7.97892	14.8425	4.60443	8.37118	14.8425	18.4305	10.1851	1.61791	60.1127	48.7957	33.8435	55.5359	44.4588	49.7711	52.6604	49.5407	53.2608	51.6294	56.2965	51.3047	64.1983	62.1987	46.8089	71.9944	57.0962	68.3452	74.6495	68.2974	68.8669	77.6094
Solyc01G000325	RING-H2 finger C1A	GO:0005515 GO:0008270	RING-type E3 ubiquitin transferase	120.527	94.4095	125.356	150.051	154.149	193.919	150.051	159.764	193.919	203.584	216.721	212.756	11.8993	0.472623	20.9983	2.47432	19.155	8.97598	2.47432	13.0438	8.97598	25.8081	16.4734	16.6492	127.195	121.576	112.812	91.9216	96.8974	109.723	143.099	123.247	150.738	150.108	149.308	142.92	154.283	165.244	178.058	202.184	201.516	225.25	202.176	183.325	218.078	218.219
Solyc01G000326	4-(cytidine 5'-phospho)-2-C-methyl-D-erithritol kinase	GO:0005524 GO:0016114 GO:0050515	4-(cytidine 5'-diphospho)-2-C-methyl-D-erythritol kinase	260.818	219.917	281.7	296.851	295.273	339.309	296.851	296.783	339.309	318.066	329.687	263.217	22.262	4.01756	51.6372	45.4293	25.0815	35.6252	45.4293	16.8237	35.6252	31.0884	34.7349	31.4273	283.14	227.437	271.876	192.461	247.373	273.741	286.198	285.161	308.511	255.279	326.764	292.254	308.566	285	329.498	341.374	347.055	274.343	304.819	375.037	350.595	277.568
Solyc01G000327	cystatin A	GO:0004869	Cysteine proteinase inhibitor	216.267	174.319	226.286	250.988	214.528	307.883	250.988	237.048	307.883	356.288	347.488	360.049	38.1802	16.6653	15.3426	42.7503	56.6115	30.3963	42.7503	78.5717	30.3963	35.2378	44.4665	27.5697	203.86	224.956	219.983	168.523	180.115	220.576	211.786	246.495	255.25	189.308	308.407	169.489	248.51	225.586	300.128	299.977	323.545	340.763	356.659	371.442	391.289	305.872
Solyc01G000328	dgd1 suppressor 1		Protein DGS1, mitochondrial	140.629	144.817	157.301	102.171	99.8743	109.491	102.171	103.546	109.491	155.837	170.281	145.968	8.5815	10.5163	7.25594	34.5571	25.4351	23.5618	34.5571	33.6449	23.5618	24.0623	15.99	8.67302	142.005	142.252	137.63	155.118	134.516	152.707	170.574	148.622	118.581	93.6979	94.2355	92.5318	99.4039	107.687	116.563	113.391	98.5189	163.643	149.299	154.568	147.125	210.002
Solyc01G000329	Cyclin family protein	GO:0004571 GO:0005509 GO:0005634 GO:0016020	Cyclin B1	57.3919	58.5238	70.6097	68.4653	44.3111	57.3031	68.4653	50.4339	57.3031	43.9735	42.5297	37.0973	27.848	2.72799	22.9911	8.19819	6.82565	11.1538	8.19819	1.03952	11.1538	10.6569	16.1185	7.32643	42.6887	71.9529	57.534	73.7288	43.3188	70.1319	103.031	38.6659	71.3494	85.0929	48.9535	32.0655	77.6593	23.2085	60.5763	57.5956	53.7376	37.5417	24.8832	69.4956	44.8678	49.3048
Solyc01G000330	molybdopterin biosynthesis CNX1 protein / molybdenum cofactor biosynthesis enzyme CNX1 (CNX1)	GO:0032324	Molybdopterin biosynthesis protein CNX1	452.128	408.553	489.095	450.752	464.14	482.194	450.752	453.887	482.194	565.654	605.49	543.287	36.8748	5.88316	47.2659	43.2674	62.9183	24.3577	43.2674	36.3061	24.3577	12.1819	55.1524	40.3163	439.955	448.259	468.169	402.157	414.949	521.465	484.247	461.574	448.195	473.27	430.791	484.647	447.317	460.456	516.734	460.764	469.084	569.864	610.674	516.424	615.628	642.788
Solyc01G000331	BTB-POZ and MATH domain 4	GO:0005515	BTB/POZ and MATH domain-containing protein 4	191.413	199.261	215.555	263.645	279.699	306.533	263.645	276.627	306.533	273.229	282.78	254.566	32.0562	18.9874	7.56373	6.50881	11.467	22.115	6.50881	4.63067	22.115	10.6352	25.6984	12.3148	188.179	197.664	188.396	181.928	216.594	205.871	222.09	218.704	258.265	252.411	280.259	285.841	259.9	293.355	323.991	284.378	311.23	264.717	275.788	279.181	290.076	277.568
Solyc01G000332	myb domain protein 65	GO:0003677	Transcription factor GAMYB-like	67.4863	81.7786	73.5242	129.638	129.705	152.305	129.638	115.311	152.305	125.98	130.791	114.208	26.7682	5.73245	10.846	2.18721	9.90603	7.99299	2.18721	9.10915	7.99299	15.6389	25.9296	7.17471	70.5671	77.7423	54.1497	92.8791	70.6781	93.8863	68.6875	57.9988	149.733	120.469	118.712	158.495	102.51	128.111	156.03	146.389	154.496	113.588	133.747	130.604	128.343	131.479
Solyc01G000333	SMAD/FHA domain-containing protein	GO:0005515	FHA domain-containing protein	173.814	191.509	199.747	189.203	140.062	179.789	189.203	139.09	179.789	255.395	205.05	182.774	19.3783	2.79068	67.6384	50.546	20.8563	25.4468	50.546	12.4418	25.4468	34.1637	23.226	13.2505	144.619	145.56	231.264	191.503	191.515	230.757	196.904	171.58	194.955	198.869	173.785	142.004	158.425	119.756	141.345	200.984	197.038	239.689	196.992	329.505	223.296	147.914
Solyc01G000334	C2H2 zinc-finger protein SERRATE (SE)		Serrate rna effector molecule	763.73	749.827	880.05	918.063	944.208	1052.04	918.063	909.22	1052.04	1067.37	1172.96	1119.18	77.6946	26.4117	54.8418	56.5195	10.238	85.0553	56.5195	12.1638	85.0553	19.8852	33.8845	71.5096	756.2	788.174	746.814	726.755	772.899	944.519	820.816	874.816	943.621	915.944	894.625	1014.18	895.67	922.769	1041.73	1038.52	1075.87	1058.87	1125.96	1017.27	1108.13	1198.84
Solyc01G000335	Ribosomal protein L7Ae/L30e/S12e/Gadd45 family protein	GO:0003735 GO:0005622 GO:0005840 GO:0006412	Large ribosomal subunit protein eL30	272.818	258.264	363.005	373.085	399.169	452.189	373.085	400.864	452.189	583.472	646.175	600.532	9.86128	21.6614	34.0885	40.4383	52.6523	96.5174	40.4383	71.8664	96.5174	72.821	34.8045	56.7394	264.844	245.632	307.976	232.676	283.852	314.463	391.519	383.034	337.654	364.274	417.328	395.779	391.403	410.326	405.678	490.762	460.128	571.789	556.761	621.866	632.323	614.484
Solyc01G000336	histone deacetylase 14		Histone deacetylase domain-containing protein	87.6603	64.4747	75.2064	85.5283	101.285	113.252	85.5283	96.958	113.252	135.123	113.001	103.582	22.0437	0.194695	16.7897	17.3037	16.1115	7.96949	17.3037	22.7648	7.96949	3.01558	24.9421	11.6034	94.0895	87.6668	81.2245	65.1111	63.8383	81.4435	80.1354	64.0404	98.4823	82.2246	75.8779	109.939	106.652	87.2639	131.249	104.392	104.117	120.326	131.673	153.37	107.474	132.392
Solyc01G000337			Unknown protein	0	0	0	0	0	0	0	0	0	0	0	0	0	0	0	0	0	0	0	0	0	0	0	0	0	0	0	0	0	0	0	0	0	0	0	0	0	0	0	0	0	0	0	0	0	0
Solyc01G000338		GO:0003723 GO:0004525 GO:0006396	RNase III domain-containing protein	0	0	0	0	0	0	0	0	0	0	0	0	0	0	0	0	0	0	0	0	0	0	0	0	0	0	0	0	0	0	0	0	0	0	0	0	0	0	0	0	0	0	0	0	0	0
Solyc01G000339			Urease accessory protein UreH-like transmembrane domain-containing protein	87.4432	86.9771	106.513	77.6291	66.9165	78.4389	77.6291	64.6446	78.4389	128.336	117.039	109.903	2.49099	5.30784	5.8979	11.9008	2.40235	14.5879	11.9008	3.37531	14.5879	4.86154	10.8316	11.1469	91.4759	63.6825	107.171	86.1765	87.7776	98.4109	108.755	112.373	74.3642	85.0929	73.4302	71.4602	65.2338	64.0554	68.8367	86.9933	79.4869	123.214	134.784	127.009	103.3	124.175
Solyc01G000340	Late embryogenesis abundant (LEA) hydroxyproline-rich glycoprotein family		Late embryogenesis abundant protein LEA-2 subgroup domain-containing protein	49.4868	27.5862	36.6141	54.1522	36.1545	49.9073	54.1522	39.1152	49.9073	43.8614	39.166	51.5851	10.8307	7.98523	15.5381	12.9045	19.111	10.2452	12.9045	19.2427	10.2452	30.9716	26.5127	11.0064	43.5599	49.6227	55.2778	33.5131	21.6594	20.3609	42.3573	47.124	61.3002	58.3221	42.8343	30.2332	38.3119	39.9186	57.8228	51.596	40.3032	52.9435	25.92	52.7208	40.6941	25.5654
Solyc01G000341	Ethylene insensitive 3 family protein	GO:0003700 GO:0005634	Ethylene insensitive 3-like DNA-binding domain-containing protein	1170.26	1254.48	1257.77	910.445	909.478	1062.81	910.445	913.469	1062.81	2059.05	2209.89	2135.68	107.533	14.7605	163.993	56.5042	46.7432	114.117	56.5042	17.2043	114.117	44.4868	67.0359	49.6043	1177.86	1177.71	1155.19	1215.09	1293.87	1187.72	1113.88	1471.72	901.415	925.505	904.416	901.498	852.181	974.756	1066.51	1050.52	1071.39	2091.75	2204.23	1881.17	2270.52	2200.45
Solyc01G000342		GO:0003871 GO:0008270 GO:0008652 GO:0009086	5-methyltetrahydropteroyltriglutamate--homocysteine S-methyltransferase	293.155	288.518	320.033	433.889	445.021	463.809	433.889	438.034	463.809	394.62	481.045	403.485	29.1363	31.5827	70.9706	27.387	38.3243	18.5242	27.387	19.4979	18.5242	15.4872	28.3384	17.015	305.791	292.774	280.901	268.105	308.932	320.118	312.528	327.452	397.949	426.421	477.296	458.994	410.041	466.026	424.034	461.364	506.029	409.109	457.228	317.523	484.155	506.744
Solyc01G000343			Double-stranded RNA-binding protein 1	0	0	0	0	0	0	0	0	0	2.50207	0	0	0	0	1.59492	0	0	0.947417	0	0	0.947417	0	0	0	0	0	0	0	0	0	0	0	0	0	0	0	0	0	0	0	0	0.962608	4.14719	2.3964	0	0
Solyc01G000344			SHSP domain-containing protein	18.4972	22.0922	22.7803	19.8605	16.8388	27.7491	19.8605	14.2643	27.7491	28.5177	20.9909	29.5953	5.68514	5.50694	12.3512	1.92173	11.4571	3.5104	1.92173	11.7465	3.5104	3.33535	3.45385	2.30009	14.8104	21.5032	19.178	13.4052	30.7792	18.0986	30.9094	19.3329	25.123	12.4293	22.0291	21.9877	15.5319	12.9968	23.8634	25.798	33.586	25.9904	17.6256	41.937	18.7819	21.9132
Solyc01G000345			Unknown protein	0	0	0	0	0	0	0	0	0	0	0	0	0	0	0	0	0	0	0	0	0	0	0	0	0	0	0	0	0	0	0	0	0	0	0	0	0	0	0	0	0	0	0	0	0	0
Solyc01G000346	HSP20-like chaperones superfamily protein		SHSP domain-containing protein	15.8407	14.4087	16.6112	14.7387	13.3724	22.7519	14.7387	14.1036	22.7519	18.5953	9.1007	14.6651	4.87306	2.14352	8.85683	0.863795	5.25586	3.04064	0.863795	1.80824	3.04064	2.33043	2.4597	1.11768	14.8104	12.4057	20.3061	16.2778	12.5397	18.0986	16.0271	15.708	15.0738	9.56101	19.5814	11.91	12.4255	15.7818	22.0277	21.5983	24.6297	12.5139	14.5152	28.7568	8.3475	10.0436
Solyc01G000347	abscisic aldehyde oxidase 3	GO:0003824 GO:0005506 GO:0009055 GO:0016491 GO:0016614 GO:0046872 GO:0050660 GO:0051536 GO:0055114	Aldehyde oxidase	476.394	508.41	554.413	614.188	570.858	698.763	614.188	531.51	698.763	568.993	658.081	605.825	100.109	65.8322	73.5313	25.9596	16.7595	46.9215	25.9596	15.6693	46.9215	49.5066	13.69	39.2177	508.78	483.822	436.582	526.634	490.187	573.498	547.21	542.531	653.199	568.88	620.485	649.555	530.154	532.867	704.888	649.15	742.251	553.5	649.036	504.442	683.451	659.223
Solyc01G000348		GO:0004553 GO:0005975	beta-glucosidase	3.89828	5.99615	6.48561	1.07789	1.91591	2.8105	1.07789	1.49963	2.8105	5.43695	1.39475	2.75827	0.922176	2.31806	2.69326	0.724348	1.68656	2.37388	0.724348	2.37627	2.37388	1.88194	2.31656	1.37446	5.22719	0.827045	5.64059	2.87255	9.11975	5.6558	12.5927	1.20831	2.00984	0	1.22384	2.74847	2.07091	0.928339	2.75347	1.19991	4.47813	4.81304	3.11039	8.3874	1.04344	0.913051
Solyc01G000349	(1 of 1) PF11347 - Protein of unknown function (DUF3148) (DUF3148)		Chlororespiratory reduction 42	43.7137	51.3198	57.1308	40.9569	36.9	45.8795	40.9569	38.4011	45.8795	60.7854	77.6391	64.8959	4.61349	8.89052	12.9852	15.5457	8.88548	7.81644	15.5457	11.377	7.81644	20.5183	3.14083	6.72855	50.5295	38.8711	41.7404	53.6209	49.0187	69.0008	49.226	53.1656	39.1919	42.0684	41.6105	33.8978	42.4537	34.3486	42.2198	53.9958	41.4227	72.1956	46.6559	63.5046	82.4315	60.2614
Solyc01G000350			Transmembrane protein	0	0	0	0	0	0	0	0	0	0	0	0	0	0	0	0	0	0	0	0	0	0	0	0	0	0	0	0	0	0	0	0	0	0	0	0	0	0	0	0	0	0	0	0	0	0
Solyc01G000351			Unknown protein	0	0	0	0	0	0	0	0	0	0	0	0	0	0	0	0	0	0	0	0	0	0	0	0	0	0	0	0	0	0	0	0	0	0	0	0	0	0	0	0	0	0	0	0	0	0
Solyc01G000352	Protein of unknown function (DUF3049)		FAF domain-containing protein	9.80267	14.4999	15.0848	19.7224	13.6299	15.2685	19.7224	12.6576	15.2685	6.95167	6.99723	8.14246	1.58342	0.852495	3.52399	4.55556	1.95731	0.928232	4.55556	1.94094	0.928232	3.19473	0.449295	2.89562	6.09839	16.5409	6.76871	15.3203	13.6796	18.0986	11.4479	15.708	22.1083	16.2537	20.8052	15.5747	11.39	13.9251	11.0139	17.9986	16.793	3.85043	6.22079	10.7838	4.17375	4.56526
Solyc01G000353	Protein of unknown function (DUF3049)		FAF domain-containing protein	7.21713	3.71621	5.06208	11.7508	11.4565	12.3997	11.7508	12.604	12.3997	4.6338	3.91648	3.01411	2.55023	1.49599	1.67216	2.1903	1.61602	0.552549	2.1903	0.133783	0.552549	1.59218	0.375335	1.76598	4.35599	8.27045	9.02495	2.87255	4.55988	1.13116	8.01354	6.04154	10.0492	10.5171	14.686	9.16156	10.3546	14.8534	14.6852	10.1992	12.3149	2.88783	6.22079	4.7928	3.13031	6.39136
Solyc01G000354		GO:0004721 GO:0005515 GO:0009742 GO:0016787	Serine/threonine-protein phosphatase	364.715	300.805	385.056	291.527	278.144	322.42	291.527	255.972	322.42	452.555	462.899	424.214	50.2518	64.1143	35.8416	49.4078	39.1696	23.2792	49.4078	55.1792	23.2792	49.2668	36.4035	43.9629	381.585	372.997	339.564	324.598	277.013	414.005	361.754	379.409	295.447	304.996	274.139	322.487	246.439	265.505	341.43	267.579	358.251	417.772	489.369	450.523	461.199	513.135
Solyc01G000355			Disease resistance N-terminal domain-containing protein	0	0	0	0	0	0	0	0	0	0	0	0	0	0	0	0	0	0	0	0	0	0	0	0	0	0	0	0	0	0	0	0	0	0	0	0	0	0	0	0	0	0	0	0	0	0
Solyc01G000356	CLP-similar protein 3	GO:0016616 GO:0031124 GO:0055114	Protein CLP1 homolog	6.94954	6.49754	4.9713	3.35762	4.87539	9.87478	3.35762	5.48078	9.87478	7.62489	4.13729	10.0928	2.05309	2.23079	1.84517	1.2693	2.22343	1.90645	1.2693	3.04627	1.90645	2.21675	5.62611	1.03659	7.84079	10.7516	2.25624	9.57516	3.41991	7.91812	4.57917	2.41662	5.02461	3.8244	1.22384	3.66462	7.2482	3.71336	3.67129	11.3991	14.5539	9.62608	7.25759	5.991	5.21719	2.73915
Solyc01G000357			Unknown protein	0	0	0	0	0	0	0	0	0	0	0	0	0	0	0	0	0	0	0	0	0	0	0	0	0	0	0	0	0	0	0	0	0	0	0	0	0	0	0	0	0	0	0	0	0	0
Solyc01G000358	NIMA (never in mitosis, gene A)-related 6	GO:0004672 GO:0004713 GO:0005524 GO:0006468	Serine/threonine-protein kinase Nek2	345.794	277.55	371.279	241.888	231.836	259.729	241.888	236.441	259.729	429.513	496.039	514.345	20.6477	35.0026	39.0745	31.94	23.0877	39.1734	31.94	32.4084	39.1734	27.6846	59.352	48.4623	331.055	349.84	356.485	305.448	249.653	339.348	370.912	403.575	252.235	262.928	210.5	222.626	227.801	245.082	268.922	230.382	279.883	465.902	434.418	388.217	472.677	483.004
Solyc01G000359			Unknown protein	0	0	0	0	0	0	0	0	0	0	0	0	0	0	0	0	0	0	0	0	0	0	0	0	0	0	0	0	0	0	0	0	0	0	0	0	0	0	0	0	0	0	0	0	0	0
Solyc01G000360	Ergosterol biosynthesis ERG4/ERG24 family	GO:0016020	7-dehydrocholesterol reductase	922.589	1000.13	1078.64	775.076	769.465	880.719	775.076	816.136	880.719	1569.15	1762	1689.34	26.5113	77.2299	37.0604	74.6324	38.8428	100.992	74.6324	22.4392	100.992	78.69	67.8722	78.026	995.78	980.049	791.939	941.238	1059.03	971.667	1090.99	1173.27	720.529	794.52	810.18	676.123	792.125	840.147	796.67	868.133	977.353	1558.46	1538.61	1610.38	1713.32	1724.75
Solyc01G000361		GO:0004842 GO:0005488 GO:0016567	U-box domain-containing protein	0	0	0	0	0	0	0	0	0	0	0	0	0	0	0	0	0	0	0	0	0	0	0	0	0	0	0	0	0	0	0	0	0	0	0	0	0	0	0	0	0	0	0	0	0	0
Solyc01G000362		GO:0004842 GO:0005488 GO:0016567	U-box domain-containing protein	0	0	0	0	0	0	0	0	0	0	0	0	0	0	0	0	0	0	0	0	0	0	0	0	0	0	0	0	0	0	0	0	0	0	0	0	0	0	0	0	0	0	0	0	0	0
Solyc01G000363		GO:0005515	DUF4005 domain-containing protein	38.3539	26.4922	37.7154	20.9369	21.2868	23.6264	20.9369	24.601	23.6264	37.638	24.9309	26.6149	3.60118	3.89728	9.38998	3.76542	7.37703	1.98104	3.76542	0.701819	1.98104	3.2199	10.8739	6.67163	31.3632	27.2925	56.4059	21.0654	31.9191	41.8529	43.5021	27.7911	23.1132	28.683	11.0145	14.6585	26.9219	22.2801	29.3703	17.9986	23.5102	27.9156	46.6559	38.3424	20.8687	28.3046
Solyc01G000364		GO:0003676 GO:0005634	poly(A)-specific ribonuclease	0	0	0	0	0	0	0	0	0	0	0	0	0	0	0	0	0	0	0	0	0	0	0	0	0	0	0	0	0	0	0	0	0	0	0	0	0	0	0	0	0	0	0	0	0	0
Solyc01G000365		GO:0004497 GO:0005506 GO:0016705 GO:0020037 GO:0055114	Cytochrome p450 98a2	0	0	0	0	0	0	0	0	0	0	0	0	0	0	0	0	0	0	0	0	0	0	0	0	0	0	0	0	0	0	0	0	0	0	0	0	0	0	0	0	0	0	0	0	0	0
Solyc01G000366	(1 of 2) PF05450 - Nicastrin (Nicastrin)	GO:0016021 GO:0016485	Nicalin	448.591	436.094	533.708	385.925	407.648	439.411	385.925	396.633	439.411	422.208	440.04	371.235	54.3355	1.82344	47.2209	16.4945	18.1472	23.0057	16.4945	19.8635	23.0057	19.3398	12.3968	53.1187	473.932	412.696	459.144	424.18	448.008	535.039	559.803	506.281	422.067	410.167	325.541	429.677	390.367	402.899	490.117	412.768	415.347	379.268	472.78	414.577	450.765	448.308
Solyc01G000367	decapping 1		mRNA-decapping enzyme-like protein	65.0628	75.2132	81.319	151.976	130.962	174.418	151.976	134.145	174.418	106.172	128.973	116.97	35.4241	0.978635	10.4591	19.5901	12.4327	1.79768	19.5901	11.5755	1.79768	3.76363	7.10853	8.21155	63.5975	78.5693	53.0216	66.0686	84.3577	84.837	72.1219	86.9982	139.684	142.459	173.785	124.597	134.609	133.681	195.496	163.187	164.571	108.775	115.085	94.6578	115.822	119.61
Solyc01G000368	root hair specific 18	GO:0004601 GO:0006979 GO:0020037 GO:0055114	peroxidase	0	0	0	0	0	0	0	0	0	0	0	0	0	0	0	0	0	0	0	0	0	0	0	0	0	0	0	0	0	0	0	0	0	0	0	0	0	0	0	0	0	0	0	0	0	0
Solyc01G000369	root hair specific 18	GO:0004601 GO:0006979 GO:0020037 GO:0055114	Peroxidase	0	0	0	0	0	0	0	0	0	0	0	0	0	0	0	0	0	0	0	0	0	0	0	0	0	0	0	0	0	0	0	0	0	0	0	0	0	0	0	0	0	0	0	0	0	0
Solyc01G000370	UDP-D-apiose/UDP-D-xylose synthase 2	GO:0003854 GO:0006694 GO:0016616 GO:0055114	UDP-D-apiose/UDP-D-xylose synthase 2	1284.07	1311.7	1442.98	1205.35	1149.68	1392.53	1205.35	1158.8	1392.53	2065.38	2304.28	2280.22	109.624	34.4437	76.5225	142.683	37.924	107.839	142.683	30.7843	107.839	34.9364	147.666	84.9022	1359.07	1298.46	1194.68	1224.66	1398.74	1444.49	1324.52	1559.93	1199.88	1209.47	1206.7	1131.45	1117.26	1200.34	1334.51	1445.89	1397.18	2061.91	1990.65	2143.58	2189.13	2259.8
Solyc01G000371	(1 of 1) PTHR33270:SF3 - EXPRESSED PROTEIN		Unknown protein	306.243	445.876	471.42	142.286	157.677	154.919	142.286	149.481	154.919	715.5	729.456	724.255	8.79179	20.71	60.344	90.4597	42.817	9.29644	90.4597	58.6725	9.29644	12.4266	1.88048	88.913	271.814	333.299	313.617	399.284	492.467	498.842	444.179	471.24	164.807	126.205	135.846	174.07	143.929	155.033	137.673	178.186	148.898	720.031	773.451	653.019	773.187	625.44
Solyc01G000372	Ku70-binding family protein	GO:0004222	Mitochondrial inner membrane protease ATP23	211.618	237.015	228.502	253.382	267.216	287.915	253.382	267.523	287.915	374.948	332.206	313.921	32.4299	18.1624	36.6498	21.4844	37.5316	54.8202	21.4844	49.1163	54.8202	21.9428	17.1054	12.9267	209.088	212.551	213.214	240.337	233.694	244.331	236.972	204.204	258.265	270.576	231.305	266.601	272.325	262.72	323.074	283.178	257.493	415.847	363.916	345.082	356.856	322.307
Solyc01G000373			Large ribosomal subunit protein P2	76.7213	78.6783	106.754	140.474	149.908	163.489	140.474	151.569	163.489	162.358	168.846	155.14	10.3452	3.20943	7.31686	3.04835	3.30598	37.1644	3.04835	4.05722	37.1644	25.3469	12.2499	16.8032	74.0519	66.9907	89.1213	77.5588	79.7979	101.804	135.085	83.3733	120.591	162.537	138.294	146.585	157.389	145.749	136.756	174.587	179.125	163.643	154.483	168.946	172.167	166.175
Solyc01G000374	D+ ADP-ribosyltransferases;D+ ADP-ribosyltransferases	GO:0003950 GO:0005634 GO:0006471	Poly [ADP-ribose] polymerase	0	0	0	0	3.14963	2.87601	0	2.89214	2.87601	0	0	0	1.2784	0.310565	0	0	0	0	0	0	0	0	0	0	0	0	0	0	0	0	0	0	0	0	0	3.66462	2.07091	3.71336	4.58911	1.79986	2.23907	0	0	0	0	0
Solyc01G000375			AB hydrolase-1 domain-containing protein	2.26028	0	3.07695	2.22876	0	1.71776	2.22876	0	1.71776	0	0	1.63187	1.58972	1.69693	0	0	2.02746	0	0	0.702902	0	0	1.1957	1.59392	1.7424	1.65409	3.38435	0	0	4.52464	2.28958	2.41662	3.01476	0	3.67151	0	0	0	2.75347	2.39981	0	0	0	0	0	0
Solyc01G000376			RNA-binding protein	0	0	0	0	0	0	0	0	0	0	0	0	0	0	0	0	0	0	0	0	0	0	0	0	0	0	0	0	0	0	0	0	0	0	0	0	0	0	0	0	0	0	0	0	0	0
Solyc01G000377			DUF4228 domain-containing protein	0	0	0	0	0	0	0	0	0	0	0	0	0	0	0	0	0	0	0	0	0	0	0	0	0	0	0	0	0	0	0	0	0	0	0	0	0	0	0	0	0	0	0	0	0	0
Solyc01G000378	alpha/beta-Hydrolases superfamily protein		AB hydrolase-1 domain-containing protein	165.475	158.246	195.355	152.396	136.271	188.125	152.396	144.857	188.125	146.523	143.921	148.729	63.2754	16.7214	12.7934	9.99084	11.6331	15.3004	9.99084	12.9603	15.3004	20.5903	14.4992	19.6732	169.013	148.041	179.371	163.735	152.756	178.723	215.221	192.121	128.63	129.074	199.485	119.1	126.326	163.388	249.648	169.187	145.539	131.877	155.52	152.171	151.298	147.914
Solyc01G000379			Prolamin-like domain-containing protein	0	0	0	0	0	0	0	0	0	0	0	0	0	0	0	0	0	0	0	0	0	0	0	0	0	0	0	0	0	0	0	0	0	0	0	0	0	0	0	0	0	0	0	0	0	0
Solyc01G000380		GO:0003700 GO:0003723 GO:0006355 GO:0043565	Large ribosomal subunit protein uL1	425.495	448.177	489.194	436.712	431.512	524.848	436.712	456.708	524.848	682.642	718.493	753.456	18.1267	36.9803	86.4888	8.06786	87.4583	87.8107	8.06786	122.098	87.8107	96.7521	66.5	32.2861	434.728	408.56	433.197	428.967	467.387	449.071	502.564	515.948	406.993	450.323	452.82	381.121	439.034	474.381	449.733	588.555	536.256	689.228	593.049	765.65	712.668	727.702
Solyc01G000381	PEBP (phosphatidylethanolamine-binding protein) family protein		CEN-like protein 1	0	0	0	0	0	0	0	0	0	0	0	0	0	0	0	0	0	0	0	0	0	0	0	0	0	0	0	0	0	0	0	0	0	0	0	0	0	0	0	0	0	0	0	0	0	0
Solyc01G000382			Unknown protein	198.198	241.256	269.287	116.026	120.651	157.319	116.026	118.221	157.319	197.319	233.461	233.012	22.2526	17.5698	12.3107	10.566	32.9634	16.406	10.566	18.2964	16.406	12.8631	12.0495	35.8083	169.884	221.648	203.061	231.719	250.793	318.987	248.42	240.453	128.63	116.644	102.802	125.513	113.9	122.541	156.03	170.387	145.539	184.821	209.433	197.703	226.426	245.611
Solyc01G000383	PEBP (phosphatidylethanolamine-binding protein) family protein		CEN-like protein 1	0	0	0	0	0	0	0	0	0	0	0	0	0	0	0	0	0	0	0	0	0	0	0	0	0	0	0	0	0	0	0	0	0	0	0	0	0	0	0	0	0	0	0	0	0	0
Solyc01G000384	Bifunctional inhibitor/lipid-transfer protein/seed storage 2S albumin superfamily protein		Bifunctional inhibitor/plant lipid transfer protein/seed storage helical domain-containing protein	0	0	0	0	0	0	0	0	0	0	0	0	0	0	0	0	0	0	0	0	0	0	0	0	0	0	0	0	0	0	0	0	0	0	0	0	0	0	0	0	0	0	0	0	0	0
Solyc01G000385		GO:0008168	Methyltransferase	0	0	0	0	0	0	0	0	0	0	0	0	0	0	0	0	0	0	0	0	0	0	0	0	0	0	0	0	0	0	0	0	0	0	0	0	0	0	0	0	0	0	0	0	0	0
Solyc01G000386	phosphoprotein phosphatase inhibitors	GO:0004864 GO:0009966 GO:0043666	Protein phosphatase inhibitor 2	66.4356	68.0997	79.8355	41.692	50.1775	53.5026	41.692	53.7366	53.5026	89.6231	107.567	98.4026	6.42668	4.08612	4.18694	17.8265	6.87956	9.11422	17.8265	8.39651	9.11422	9.66226	10.0978	7.3036	70.5671	55.412	73.3277	68.9412	67.2582	84.837	87.0042	67.6653	45.2215	38.244	41.6105	43.0593	51.7728	55.7004	43.1377	55.7957	61.5743	90.4852	93.3118	85.0722	95.9962	98.6096
Solyc01G000387			CCHC-type domain-containing protein	0	0	0	0	0	0	0	0	0	0	0	0	0	0	0	0	0	0	0	0	0	0	0	0	0	0	0	0	0	0	0	0	0	0	0	0	0	0	0	0	0	0	0	0	0	0
Solyc01G000388		GO:0003729 GO:0005849 GO:0006378 GO:0016787	Pre-mRNA cleavage factor Im 25 kDa subunit	199.168	220.509	248.883	211.852	203.396	232.66	211.852	218.517	232.66	328.048	328.026	317.308	7.40238	22.0564	14.7242	15.1467	24.3974	27.5339	15.1467	4.03081	27.5339	28.1551	8.76525	24.94	223.027	198.491	175.986	222.144	218.874	247.724	285.053	213.871	189.93	217.991	227.634	173.154	213.304	223.73	227.62	219.583	250.775	339.801	332.812	311.532	343.291	327.785
Solyc01G000389		GO:0003676	R3h domain containing protein	0	0	0	0	0	0	0	0	0	0	0	0	0	0	0	0	0	0	0	0	0	0	0	0	0	0	0	0	0	0	0	0	0	0	0	0	0	0	0	0	0	0	0	0	0	0
Solyc01G000390			SWIM-type domain-containing protein	0	0	0	0	0	0	0	0	0	0	0	0	0	0	0	0	0	0	0	0	0	0	0	0	0	0	0	0	0	0	0	0	0	0	0	0	0	0	0	0	0	0	0	0	0	0
Solyc01G000391			Polygalacturonase	0	0	0	0	0	0	0	0	0	0	0	0	0	0	0	0	0	0	0	0	0	0	0	0	0	0	0	0	0	0	0	0	0	0	0	0	0	0	0	0	0	0	0	0	0	0
Solyc01G000392	myb domain protein 19	GO:0003677	Transcription factor MYB86	0	0	0	0	0	0	0	0	0	0	0	0	0	0	0	0	0	0	0	0	0	0	0	0	0	0	0	0	0	0	0	0	0	0	0	0	0	0	0	0	0	0	0	0	0	0
Solyc01G000393			Low-temperature-induced 65 kDa protein	0	0	0	0	0	0	0	0	0	0	0	0	0	0	0	0	0	0	0	0	0	0	0	0	0	0	0	0	0	0	0	0	0	0	0	0	0	0	0	0	0	0	0	0	0	0
Solyc01G000394		GO:0003723 GO:0006396 GO:0016779	Poly(A) polymerase	18.1506	32.3286	28.966	43.2182	40.9867	49.4602	43.2182	46.3634	49.4602	49.9481	70.5978	50.8167	6.57805	2.44382	10.7455	8.11188	4.24276	26.7954	8.11188	4.7218	26.7954	21.9959	6.99169	7.40828	16.5528	19.8491	18.0499	31.598	33.0591	19.2297	43.5021	24.1662	44.2165	40.1562	45.282	30.2332	52.8083	39.9186	48.6446	51.596	48.1399	37.5417	55.9871	56.3154	68.8669	79.4355
Solyc01G000395		GO:0005515 GO:0016702 GO:0046872 GO:0055114	Lipoxygenase	36.0953	101.751	50.7266	40.5569	50.5074	44.0305	40.5569	37.7406	44.0305	391.858	1092.71	600.639	20.31	21.4998	57.9991	49.8089	179.62	112.758	49.8089	178.607	112.758	111.95	15.7269	34.4682	41.8175	52.9309	13.5374	74.6863	128.817	27.1478	54.95	70.0819	34.1673	45.8928	41.6105	76.041	20.7091	54.772	56.905	52.7959	22.3907	387.931	335.923	451.721	1148.82	1075.57
Solyc01G000396			Unknown protein	0	0	0	0	0	0	0	0	0	11.1638	5.26765	6.42845	0	0	3.1041	4.81233	3.13772	0.913229	4.81233	3.18005	0.913229	1.184	0.207736	0	0	0	0	0	0	0	0	0	0	0	0	0	0	0	0	0	0	10.5887	14.5152	8.3874	10.4344	0.913051
Solyc01G000397	RING finger protein		E3 ubiquitin protein ligase drip2	45.5551	49.1085	51.3994	32.3946	41.0691	42.6602	32.3946	42.3644	42.6602	57.4376	47.0085	47.7587	6.19503	2.19632	9.17153	4.62841	4.2876	7.05443	4.62841	4.92248	7.05443	5.45387	6.24354	2.94476	45.3023	49.6227	41.7404	46.9183	51.2986	49.7711	56.0948	48.3323	33.1624	24.8586	39.1628	38.4786	38.3119	46.417	50.4802	37.1971	40.3032	58.7191	47.6927	65.901	51.1284	42.0004
Solyc01G000398		GO:0005759	Protein TIFY	0	0	0	0	0	0	0	0	0	0	0	0	0	0	0	0	0	0	0	0	0	0	0	0	0	0	0	0	0	0	0	0	0	0	0	0	0	0	0	0	0	0	0	0	0	0
Solyc01G000399			Tify domain-containing protein	57.3984	43.9786	71.3405	42.0067	105.543	199.537	42.0067	147.32	199.537	29.8628	80.4035	53.1078	130.99	349.013	8.2583	16.8181	22.4659	23.0266	16.8181	30.1261	23.0266	38.9304	268.061	13.6818	44.4311	48.7957	78.9683	46.9183	41.0389	93.8863	56.0948	64.0404	62.3051	47.805	15.9099	21.9877	254.722	39.9186	17.4386	43.7966	537.376	25.0278	39.3983	25.1622	98.0831	78.5224
Solyc01G000400			Tify domain-containing protein	0	0	0	0	0	0	0	0	0	0	0	0	0	0	0	0	0	0	0	0	0	0	0	0	0	0	0	0	0	0	0	0	0	0	0	0	0	0	0	0	0	0	0	0	0	0
Solyc01G000401			Tify domain-containing protein	0	0	0	0	0	0	0	0	0	0	0	0	0	0	0	0	0	0	0	0	0	0	0	0	0	0	0	0	0	0	0	0	0	0	0	0	0	0	0	0	0	0	0	0	0	0
Solyc01G000402			Cysteine-rich transmembrane CYSTM domain-containing protein	128.205	129.133	144.967	175.87	177.87	185.361	175.87	177.938	185.361	198.563	230.896	235.4	13.7063	29.9848	25.7704	23.6918	15.5368	43.9523	23.6918	10.0861	43.9523	36.5627	22.662	9.42142	114.127	121.576	148.912	104.369	153.896	151.575	141.954	141.372	198.974	146.283	182.352	177.734	191.56	164.316	175.304	169.187	211.592	228.138	186.624	180.928	246.251	203.61
Solyc01G000403			Unknown protein	0	0	0	0	0	0	0	0	0	0	0	0	0	0	0	0	0	0	0	0	0	0	0	0	0	0	0	0	0	0	0	0	0	0	0	0	0	0	0	0	0	0	0	0	0	0
Solyc01G000404			GRAM domain-containing protein	50.647	38.5072	37.4956	69.5635	55.8262	83.4998	69.5635	59.0031	83.4998	67.9824	63.6926	49.955	8.82045	19.801	1.29216	16.5365	3.27004	11.1138	16.5365	2.57478	11.1138	6.96811	1.21659	7.31846	51.4007	43.0064	57.534	32.5556	44.4588	38.4594	37.7781	36.2493	57.2805	75.5319	75.8779	49.4724	54.8792	63.1271	72.508	74.9942	102.997	67.3826	69.4655	67.0992	51.1284	57.5222
Solyc01G000405	(1 of 2) PTHR14791//PTHR14791:SF27 - BOMB/KIRA PROTEINS	GO:0005515	WW domain-containing protein	61.6929	46.7147	73.5026	34.2396	35.992	40.5672	34.2396	39.3295	40.5672	80.7418	62.296	63.8757	5.63543	8.83993	8.69772	13.4114	4.7307	1.13935	13.4114	1.33566	1.13935	5.21043	21.7142	13.4252	58.3703	57.8932	68.8152	42.1307	51.2986	78.0501	67.5427	74.9151	32.1575	27.7269	42.8343	29.317	42.4537	36.2052	31.206	38.997	51.4985	78.9339	90.2014	73.0902	77.2144	58.4353
Solyc01G000406	(1 of 1) PTHR23292 - LIPOPOLYSACCHARIDE-INDUCED TRANSCRIPTION FACTOR REGULATING TUMOR NECROSIS FACTOR ALPHA		LITAF domain-containing protein	192.126	170.785	190.571	167.333	168.599	185.68	167.333	184.186	185.68	412.346	478.518	430.517	15.4719	12.0629	5.98112	60.1782	32.5961	28.3519	60.1782	46.0683	28.3519	13.2528	45.3973	11.8976	208.216	191.047	177.115	163.735	177.835	166.281	184.311	221.12	163.802	125.249	212.948	137.423	168.779	199.593	181.729	196.185	179.125	406.221	412.646	418.172	454.939	433.699
Solyc01G000407			Unknown protein	11.1824	13.5424	11.5582	9.67851	15.9737	18.2237	9.67851	12.0506	18.2237	60.5279	53.2903	55.0776	6.12273	1.52239	21.1311	8.81483	7.43634	7.50025	8.81483	10.072	7.50025	10.1872	2.23504	1.26808	16.5528	9.0975	7.89683	13.4052	13.6796	14.7051	10.3031	9.66647	8.03937	12.4293	8.56686	23.8201	17.6028	6.49838	16.5208	17.9986	20.1516	82.7843	58.0607	40.7388	43.8244	54.7831
Solyc01G000408		GO:0008270	GRF-type domain-containing protein	0	0	0	0	0	0	0	0	0	0	0	0	0	0	0	0	0	0	0	0	0	0	0	0	0	0	0	0	0	0	0	0	0	0	0	0	0	0	0	0	0	0	0	0	0	0
Solyc01G000409			SWIM-type domain-containing protein	0	0	0	0	0	0	0	0	0	0	0	0	0	0	0	0	0	0	0	0	0	0	0	0	0	0	0	0	0	0	0	0	0	0	0	0	0	0	0	0	0	0	0	0	0	0
Solyc01G000410		GO:0005515	Leucine-rich repeat-containing N-terminal plant-type domain-containing protein	4.74546	6.38368	3.11629	3.00637	2.80042	2.39861	3.00637	1.91024	2.39861	26.6511	125.403	42.0701	1.04572	1.89382	4.21086	42.7101	19.2668	5.24872	42.7101	18.3402	5.24872	3.47286	0.70098	1.6337	3.48479	10.7516	0	4.78758	7.97979	0	5.72396	3.62493	3.01476	4.7805	1.22384	4.58078	1.03546	2.78502	0.917822	1.79986	4.47813	25.9904	22.8096	31.1532	95.9962	174.393
Solyc01G000411	hydroxyproline-rich glycoprotein family protein		Hydroxyproline-rich glycoprotein family protein	385.987	428.068	427.176	366.548	321.581	406.079	366.548	319.295	406.079	503.866	502.792	452.827	48.8893	9.94067	50.4053	40.1595	3.96967	25.6093	40.1595	5.41021	25.6093	46.0491	14.4801	24.0425	382.456	395.328	380.176	436.627	419.509	419.66	385.795	476.074	363.782	322.206	413.657	326.152	322.027	316.564	403.842	400.169	414.227	471.678	477.964	561.956	461.199	505.831
Solyc01G000412			Sugar phosphate transporter domain-containing protein	1.50416	0	0	2.26918	0	0	2.26918	0	0	0	0	3.49026	0	0	0	0	2.63421	0	0	3.21296	0	0	1.21092	0.868426	0	0	4.51247	0	0	0	0	0	0	1.9122	4.89535	0	0	0	0	0	0	0	0	0	0	0
Solyc01G000413	(1 of 1) PF09784 - Mitochondrial ribosomal protein L31 (L31)		Unknown protein	137.355	137.18	158.146	152.695	162.041	165.157	152.695	156.943	165.157	260.115	232.041	252.199	10.6219	6.68393	5.70422	19.1695	19.7537	2.67097	19.1695	7.34248	2.67097	25.6294	14.9811	12.0546	130.68	150.522	130.862	145.542	128.817	148.182	174.008	152.247	155.763	161.581	140.741	172.237	162.567	151.319	172.551	166.187	156.735	266.643	256.089	257.613	247.295	238.306
Solyc01G000414		GO:0003677 GO:0006355	NAC domain-containing protein	673.374	975.466	874.11	576.125	603.704	733.816	576.125	603.225	733.816	2481.06	2509.38	2278.32	58.1535	43.6723	205.025	291.006	143.187	109.862	291.006	186.926	109.862	140.553	115.075	153.746	757.072	741.86	521.191	948.899	1002.03	807.648	831.119	983.563	548.687	594.695	584.994	604.663	570.537	635.912	686.531	788.339	726.577	2418.07	2710.19	2314.92	2634.68	2176.71
Solyc01G000415		GO:0006629 GO:0008081	glycerophosphodiester phosphodiesterase	3.75781	4.37742	2.74678	11.6132	12.6456	10.8718	11.6132	8.89064	10.8718	9.84625	9.86327	13.1256	1.7152	4.29511	6.4795	0.66679	3.57143	1.93313	0.66679	5.02119	1.93313	3.09198	1.3569	0.823113	4.35599	5.78932	1.12812	1.91503	6.83982	2.26232	1.14479	4.83323	18.0886	5.7366	11.0145	20.1554	10.3546	7.42671	7.34258	9.59926	15.6735	17.327	6.22079	5.991	10.4344	9.13051
Solyc01G000416	exocyst subunit exo70 family protein C1	GO:0000145 GO:0006887	Exocyst subunit Exo70 family protein	0	0	0	0	0	0	0	0	0	0	0	0	0	0	0	0	0	0	0	0	0	0	0	0	0	0	0	0	0	0	0	0	0	0	0	0	0	0	0	0	0	0	0	0	0	0
Solyc01G000417	Thioredoxin superfamily protein	GO:0009055 GO:0015035 GO:0045454	Glutaredoxin	3.02708	0	2.75587	2.72809	0	2.37009	2.72809	0	2.37009	2.42788	0.999975	0	2.11962	0.734797	1.40708	1.04615	0	1.37775	1.04615	0	1.37775	2.06308	0	1.67489	2.6136	0.827045	5.64059	0	0	0	3.43437	4.83323	0	5.7366	2.44767	0	0	0	3.67129	1.19991	2.23907	3.85043	1.0368	2.3964	2.08687	0.913051
Solyc01G000418	Thioredoxin superfamily protein	GO:0009055 GO:0015035 GO:0045454	Glutaredoxin	4.04012	1.04874	5.4255	3.20113	2.80854	4.66274	3.20113	2.83858	4.66274	10.1493	9.53555	6.12905	1.86611	2.20439	3.88521	5.69978	3.63259	1.918	5.69978	3.98275	1.918	2.81277	1.54112	2.23695	1.7424	2.48114	7.89683	0.957516	1.13997	5.6558	4.57917	6.04154	4.01969	1.9122	3.67151	2.74847	1.03546	4.6417	3.67129	3.59972	6.7172	6.73826	9.33118	14.3784	4.17375	15.5219
Solyc01G000419	Thioredoxin superfamily protein	GO:0009055 GO:0015035 GO:0045454	Glutaredoxin	0	0	0	0	0	0	0	0	0	0	0	0	0	0	0	0	0	0	0	0	0	0	0	0	0	0	0	0	0	0	0	0	0	0	0	0	0	0	0	0	0	0	0	0	0	0
Solyc01G000420			Morc S5 domain-containing protein	0	0	0	0	0	0	0	0	0	0	0	0	0	0	0	0	0	0	0	0	0	0	0	0	0	0	0	0	0	0	0	0	0	0	0	0	0	0	0	0	0	0	0	0	0	0
Solyc01G000421		GO:0005515	Leucine-rich repeat-containing N-terminal plant-type domain-containing protein	8.42693	13.9073	3.98535	4.35414	4.16157	3.87594	4.35414	5.78427	3.87594	36.5389	157.168	70.6065	1.7815	1.81059	24.8631	20.5407	25.8603	1.69649	20.5407	25.9032	1.69649	5.66462	8.81734	4.97005	12.1968	7.44341	5.64059	9.57516	18.2395	0	2.28958	9.66647	2.00984	8.6049	2.44767	0.916156	4.14183	7.42671	4.58911	4.79963	2.23907	46.2052	8.29439	55.1172	138.777	153.393
Solyc01G000422		GO:0009733	Small auxin up regulated protein	0	0	0	0	0	0	0	0	0	0	0	0	0	0	0	0	0	0	0	0	0	0	0	0	0	0	0	0	0	0	0	0	0	0	0	0	0	0	0	0	0	0	0	0	0	0
Solyc01G000423		GO:0016810	5-methylthioadenosine/S-adenosylhomocysteine deaminase	0	0	0	0	0	0	0	0	0	0	0	0	0	0	0	0	0	0	0	0	0	0	0	0	0	0	0	0	0	0	0	0	0	0	0	0	0	0	0	0	0	0	0	0	0	0
Solyc01G000424		GO:0006631 GO:0016491 GO:0045300 GO:0055114	Acyl-[acyl-carrier-protein] desaturase	0	0	0	0	0	0	0	0	0	0	4.05036	0	0	0	0	0.798675	0	0	0.798675	0	0	0.62123	0	0	0	0	0	0	0	0	0	0	0	0	0	0	0	0	0	0	0	0	0	0	3.13031	4.56526
Solyc01G000425	catalytics;hydrolases	GO:0016787	Amidohydrolase-related domain-containing protein	0	0	0	0	0	0	0	0	0	2.85201	2.3078	3.58264	0	0	0.761134	1.30622	5.36749	1.09338	1.30622	0.702902	1.09338	2.23723	3.91294	0	0	0	0	0	0	0	0	0	0	0	0	0	0	0	0	0	0	2.88783	2.0736	3.5946	1.04344	3.65221
Solyc01G000426			Unknown protein	0	0	0	0	0	0	0	0	0	0	0	0	0	0	0	0	0	0	0	0	0	0	0	0	0	0	0	0	0	0	0	0	0	0	0	0	0	0	0	0	0	0	0	0	0	0
Solyc01G000427	cyclophilin 20-2	GO:0000413 GO:0003755 GO:0006457	Peptidyl-prolyl cis-trans isomerase	410.088	495.369	605.176	433.791	422.332	459.207	433.791	461.26	459.207	566.53	583.125	529.265	78.424	104.943	101.661	31.7377	103.493	34.1582	31.7377	52.4592	34.1582	51.9362	46.9191	97.8002	348.479	348.186	533.6	519.931	470.807	634.581	689.165	491.782	344.688	534.46	422.224	344.475	527.048	395.473	387.321	569.356	420.945	538.098	482.111	679.379	578.064	554.222
Solyc01G000428		GO:0008152 GO:0016597	ACT domain-containing protein ACR	67.7392	83.6717	100.296	25.0652	16.7607	20.1533	25.0652	20.1021	20.1533	100.289	73.6454	80.6576	0.840833	0.673931	11.0555	6.78394	10.5079	6.77924	6.78394	6.19558	6.77924	13.6893	5.39217	16.2795	66.2111	76.0882	60.9184	67.0261	100.317	121.034	90.4385	89.4148	26.128	25.8147	23.2529	10.0777	20.7091	19.4951	21.1099	19.1985	20.1516	87.5974	107.827	105.442	74.084	66.6528
Solyc01G000429			Unknown protein	0	0	0	0	0	0	0	0	0	0	0	0	0	0	0	0	0	0	0	0	0	0	0	0	0	0	0	0	0	0	0	0	0	0	0	0	0	0	0	0	0	0	0	0	0	0
Solyc01G000430	Protein kinase superfamily protein	GO:0004672 GO:0004713 GO:0005524 GO:0006468	non-specific serine/threonine protein kinase	211.479	209.793	234.405	187.503	198.368	204.371	187.503	203.646	204.371	251.866	224.43	218.298	4.84509	17.201	13.7764	3.32941	22.8016	42.0841	3.32941	19.972	42.0841	30.873	37.3411	13.7491	199.504	243.151	191.78	226.931	192.655	242.068	269.026	192.121	171.842	213.21	177.456	187.812	203.985	203.306	212.017	188.385	212.711	262.792	236.39	256.415	222.252	228.263
Solyc01G000431	Adenosylmethionine decarboxylase family protein	GO:0004014 GO:0006597 GO:0008295	S-adenosylmethionine decarboxylase proenzyme	363.355	392.412	420.032	424.429	428.664	459.329	424.429	434.57	459.329	841.083	929.783	846.281	56.1229	0.96288	30.9828	99.5045	57.2515	46.298	99.5045	72.2218	46.298	65.8047	64.6566	28.3418	349.351	289.466	451.247	380.134	404.689	441.153	418.994	399.95	434.126	372.879	466.282	416.851	378.977	490.163	447.897	464.364	465.726	841.32	871.947	809.983	952.658	820.833
Solyc01G000432			Unknown protein	3.18768	5.8137	3.80534	3.39016	3.73688	4.31635	3.39016	4.23109	4.31635	5.14755	3.95994	2.02628	3.21193	0.227332	2.22843	1.63579	1.95515	3.37402	1.63579	1.53959	3.37402	4.49919	3.39452	1.37301	1.7424	3.30818	4.51247	4.78758	6.83982	7.91812	2.28958	1.20831	7.03445	1.9122	1.22384	2.74847	1.03546	7.42671	3.67129	4.79963	4.47813	7.70087	4.14719	3.5946	4.17375	5.47831
Solyc01G000433			Reverse transcriptase zinc-binding domain-containing protein	0	0	0	0	0	0	0	0	0	0	0	0	0	0	0	0	0	0	0	0	0	0	0	0	0	0	0	0	0	0	0	0	0	0	0	0	0	0	0	0	0	0	0	0	0	0
Solyc01G000434	potassium channel in Arabidopsis thaliana 3	GO:0005249 GO:0006813 GO:0016020	Potassium channel	5.39314	6.20123	5.34081	2.26345	3.57026	5.69118	2.26345	3.98115	5.69118	5.11174	3.33126	2.30079	2.13512	1.24226	2.80176	1.23922	2.06055	3.18252	1.23922	2.81161	3.18252	0.110496	1.67435	0.482367	1.7424	9.92454	4.51247	6.70261	5.69985	5.6558	9.15833	1.20831	2.00984	4.7805	0	2.74847	5.17728	2.78502	0.917822	7.19944	8.95627	1.92522	6.22079	7.1892	2.08687	4.56526
Solyc01G000435		GO:0006952	Unknown protein	0	0	0	0	0	0	0	0	0	0	0	0	0	0	0	0	0	0	0	0	0	0	0	0	0	0	0	0	0	0	0	0	0	0	0	0	0	0	0	0	0	0	0	0	0	0
Solyc01G000436	Ulp1 protease family protein	GO:0006508 GO:0008234	Ubiquitin-like protease family profile domain-containing protein	0	0	0	0	0	0	0	0	0	0	0	0	0	0	0	0	0	0	0	0	0	0	0	0	0	0	0	0	0	0	0	0	0	0	0	0	0	0	0	0	0	0	0	0	0	0
Solyc01G000437		GO:0003676 GO:0008270	SWIM-type domain-containing protein	0	0	0	0	0	0	0	0	0	0	0	0	0	0	0	0	0	0	0	0	0	0	0	0	0	0	0	0	0	0	0	0	0	0	0	0	0	0	0	0	0	0	0	0	0	0
Solyc01G000438			Aminotransferase-like plant mobile domain-containing protein	0	0	0	0	0	0	0	0	0	0	0	0	0	0	0	0	0	0	0	0	0	0	0	0	0	0	0	0	0	0	0	0	0	0	0	0	0	0	0	0	0	0	0	0	0	0
Solyc01G000439	basic helix-loop-helix (bHLH) D-binding superfamily protein	GO:0046983	Transcription factor bHLH49-like	166.968	148.054	189.639	60.6595	63.5198	62.8965	60.6595	56.3431	62.8965	136.345	121.366	115.493	10.8758	2.30193	25.5212	6.26963	14.3565	9.29087	6.26963	5.29417	9.29087	12.2735	12.1022	20.8206	169.884	150.522	180.499	157.033	139.076	182.117	215.221	171.58	59.2904	68.8392	53.8488	77.8733	66.2692	46.417	48.6446	68.3947	71.6501	110.7	161.741	136.595	125.212	114.131
Solyc01G000440			Protein TSSC4	0	0	0	0	0	0	0	0	0	0	0	0	0	0	0	0	0	0	0	0	0	0	0	0	0	0	0	0	0	0	0	0	0	0	0	0	0	0	0	0	0	0	0	0	0	0
Solyc01G000441	ACT domain repeat 4	GO:0008152 GO:0016597	ACT domain-containing protein ACR	114.955	86.1334	112.584	54.0476	56.3015	66.1716	54.0476	55.5933	66.1716	146.337	159.164	159.168	10.9816	0.211201	21.3433	3.72732	13.4117	16.3344	3.72732	6.82077	16.3344	15.3629	5.75715	15.9997	129.809	128.192	86.8651	89.049	83.2178	117.641	105.321	114.789	53.2608	52.5855	56.2965	57.7178	51.7728	59.4137	73.4258	62.3952	62.6939	154.017	162.777	122.216	159.646	155.219
Solyc01G000442			Unknown protein	0	0	0	0	0	0	0	0	0	0	0	0	0	0	0	0	0	0	0	0	0	0	0	0	0	0	0	0	0	0	0	0	0	0	0	0	0	0	0	0	0	0	0	0	0	0
Solyc01G000443			Chitin-binding type-1 domain-containing protein	0	0	0	0	0	0	0	0	0	0	0	0	0	0	0	0	0	0	0	0	0	0	0	0	0	0	0	0	0	0	0	0	0	0	0	0	0	0	0	0	0	0	0	0	0	0
Solyc01G000444			VQ domain-containing protein	0	0	0	0	0	0	0	0	0	0	0	0	0	0	0	0	0	0	0	0	0	0	0	0	0	0	0	0	0	0	0	0	0	0	0	0	0	0	0	0	0	0	0	0	0	0
Solyc01G000445			Unknown protein	194.88	257.032	207.28	208.765	219.545	230.353	208.765	237.244	230.353	346.087	479.763	380.045	17.2638	25.0524	88.9517	136.063	62.9142	165.301	136.063	57.7841	165.301	91.6218	87.744	32.8935	237.837	187.739	159.065	257.572	256.493	180.986	199.194	241.662	174.856	210.342	241.096	184.147	243.332	231.156	209.264	223.183	258.612	390.819	243.648	403.793	423.635	380.742
Solyc01G000446			Reverse transcriptase	25.0774	27.3812	31.3402	31.5594	25.8676	29.4596	31.5594	24.601	29.4596	108.933	153.946	104.882	4.28773	1.15096	19.5838	7.70523	17.9004	26.8925	7.70523	19.5421	26.8925	4.00356	13.6275	3.16763	30.492	28.9466	15.7937	29.683	25.0793	35.066	26.3302	32.6243	42.2067	26.7708	25.7006	28.4008	26.9219	22.2801	18.3564	34.1974	35.8251	111.663	88.1279	127.009	151.298	147.914
Solyc01G000447			Reverse transcriptase	23.4634	27.8599	27.1639	17.4716	12.5707	20.2337	17.4716	11.0687	20.2337	62.8125	65.9882	63.1144	7.99024	4.24635	4.97831	16.2462	11.175	20.185	16.2462	7.36023	20.185	5.37402	9.32196	2.36316	31.3632	19.8491	19.178	30.6405	25.0793	19.2297	32.0542	30.2077	20.0984	20.0781	12.2384	15.5747	16.5673	5.57004	21.1099	22.7982	16.793	63.5322	67.3919	57.5136	81.3881	67.5658
Solyc01G000448			Transmembrane protein	48.8901	50.7958	49.0414	39.7687	42.8698	44.2329	39.7687	42.775	44.2329	132.285	168.737	155.647	8.65154	8.97999	27.6868	12.0863	31.3786	17.711	12.0863	16.225	17.711	13.352	6.92576	1.05929	66.2111	45.4875	34.9717	41.1732	60.4184	35.066	49.226	62.8321	31.1526	39.2001	48.9535	43.0593	37.2764	48.2736	31.206	44.3966	57.0962	152.092	144.115	100.649	157.559	167.088
Solyc01G000449	Plant-specific transcription factor YABBY family protein	GO:0007275	CRABS CLAW	0	0	0	0	0	0	0	0	0	0	0	0	0	0	0	0	0	0	0	0	0	0	0	0	0	0	0	0	0	0	0	0	0	0	0	0	0	0	0	0	0	0	0	0	0	0
Solyc01G000450	6-phosphogluconolactonase 1	GO:0005975 GO:0006098 GO:0017057	6-phosphogluconolactonase	103.306	79.6132	97.1625	227.305	236.928	295.864	227.305	234.459	295.864	208.707	247.198	196.665	29.7304	108.06	8.18247	20.0039	24.5146	35.1737	20.0039	34.666	35.1737	7.66618	18.3892	12.2954	116.741	110.824	82.3526	73.7288	85.4977	104.067	84.7146	102.706	227.112	202.693	252.11	241.865	243.332	225.586	283.607	225.583	378.402	199.26	213.58	213.28	241.034	231.002
Solyc01G000451	cytochrome P450, family 93, subfamily D, polypeptide 1	GO:0004497 GO:0005506 GO:0016705 GO:0020037 GO:0055114	Cytochrome P450 93A3	7.84613	8.20749	9.28227	8.15798	7.0691	7.11199	8.15798	7.85518	7.11199	8.49788	10.4685	19.2125	0.488181	5.00351	1.81738	2.90714	7.51571	1.4923	2.90714	2.24141	1.4923	5.05363	0.935326	0.747023	10.4544	7.44341	5.64059	9.57516	6.83982	11.3116	6.86875	9.66647	7.03445	7.6488	9.7907	5.49694	8.28366	7.42671	8.2604	2.99977	10.0758	6.73826	10.368	8.3874	13.5647	10.0436
Solyc01G000452			Protein SPIRAL1-like 1	220.433	191.556	234.658	243.533	246.54	276.662	243.533	267.201	276.662	455.965	530.961	550.004	1.47395	8.83331	49.7568	56.8716	75.3602	81.7578	56.8716	106.51	81.7578	54.332	15.9923	21.962	247.42	226.61	187.268	155.118	227.994	194.56	226.669	282.744	252.235	210.342	268.02	205.219	266.112	268.29	268.922	286.778	274.286	490.93	477.964	399.001	512.328	485.743
Solyc01G000453	ureide permease 2	GO:0071705	Ureide permease 1-like	296.413	294.262	291.055	234.897	241.68	263.145	234.897	236.548	263.145	438.213	513.585	417.476	8.95875	26.4307	54.2702	50.8097	14.4362	17.2436	50.8097	7.2102	17.2436	24.8465	2.53509	2.69632	347.608	312.623	229.008	303.533	284.992	298.626	294.211	280.328	236.157	232.332	236.201	251.943	229.871	243.225	246.894	252.581	289.959	410.071	500.774	403.793	476.851	571.57
Solyc01G000454	Carbohydrate-binding X8 domain superfamily protein		PLASMODESMATA CALLOSE-BINDING PROTEIN 3-like	103.24	91.9011	104.664	141.537	128.237	150.311	141.537	130.057	150.311	101.44	115.947	129.586	31.1644	11.3875	10.3335	12.667	28.6656	19.7533	12.667	2.77112	19.7533	8.51653	5.46803	6.99393	120.225	99.2454	90.2495	106.284	77.5179	99.5421	98.4521	115.998	165.812	129.074	129.727	124.597	100.439	159.674	146.852	143.989	160.093	109.737	104.717	89.865	130.43	110.479
Solyc01G000455			Aminotransferase-like plant mobile domain-containing protein	0	0	0	0	0	0	0	0	0	0	0	0	0	0	0	0	0	0	0	0	0	0	0	0	0	0	0	0	0	0	0	0	0	0	0	0	0	0	0	0	0	0	0	0	0	0
Solyc01G000456		GO:0005215 GO:0006810 GO:0016021	Triose phosphate/phosphate translocator, chloroplastic-like	0	0	0	0	0	0	0	0	0	0	0	0	0	0	0	0	0	0	0	0	0	0	0	0	0	0	0	0	0	0	0	0	0	0	0	0	0	0	0	0	0	0	0	0	0	0
Solyc01G000457	general regulatory factor 12	GO:0019904	14-3-3 protein	0	0	0	0	0	0	0	0	0	0	0	0	0	0	0	0	0	0	0	0	0	0	0	0	0	0	0	0	0	0	0	0	0	0	0	0	0	0	0	0	0	0	0	0	0	0
Solyc01G000458			Unknown protein	0	0	0	0	0	0	0	0	0	0	0	0	0	0	0	0	0	0	0	0	0	0	0	0	0	0	0	0	0	0	0	0	0	0	0	0	0	0	0	0	0	0	0	0	0	0
Solyc01G000459		GO:0046983	Unknown protein	434.456	955.724	768.631	842.053	620.611	1012.05	842.053	638.662	1012.05	673.36	1668.77	1432.79	281.469	373.985	380.001	167.052	397.012	262.064	167.052	558.652	262.064	423.448	220.263	264.07	678.664	416.004	208.702	856.977	1054.47	652.679	823.105	830.108	844.134	999.125	682.901	584.508	896.706	380.619	833.383	836.935	1365.83	848.058	237.427	934.596	1523.42	1631.62
Solyc01G000460	QUASIMODO2 LIKE 2	GO:0008168	Methyltransferase	59.3443	44.9361	68.4905	44.963	38.458	51.6296	44.963	35.2412	51.6296	65.5255	49.0789	48.2055	9.32823	15.4835	4.33533	4.57264	15.9621	6.71779	4.57264	15.6996	6.71779	11.217	6.40311	11.8748	51.4007	61.2014	65.4309	48.8333	41.0389	64.4761	72.1219	68.8736	58.2854	41.1123	35.4913	44.8917	35.2055	35.2769	51.3981	40.7969	62.6939	62.5695	70.5023	63.5046	52.1719	43.8265
Solyc01G000461		GO:0004553 GO:0005975	Beta-glucosidase	75.8621	111.943	92.8607	206.521	187.179	251.811	206.521	202.896	251.811	101.746	92.6521	101.8	43.8353	30.5898	21.1596	7.89257	11.8781	8.4281	7.89257	15.5253	8.4281	11.3528	17.6865	18.0502	91.4759	53.7579	82.3526	81.3889	142.496	82.5747	104.176	91.8315	215.053	238.069	166.442	155.747	243.332	162.459	232.209	239.981	283.242	93.373	86.0543	125.811	92.8659	100.436
Solyc01G000462			Ripening-related protein 1	0	0	0	0	0	0	0	0	0	0	0	0	0	0	0	0	0	0	0	0	0	0	0	0	0	0	0	0	0	0	0	0	0	0	0	0	0	0	0	0	0	0	0	0	0	0
Solyc01G000463			Transposase-associated domain-containing protein	0	0	0	0	0	0	0	0	0	0	0	0	0	0	0	0	0	0	0	0	0	0	0	0	0	0	0	0	0	0	0	0	0	0	0	0	0	0	0	0	0	0	0	0	0	0
Solyc01G000464			Unknown protein	0	0	0	0	0	0	0	0	0	0	0	0	0	0	0	0	0	0	0	0	0	0	0	0	0	0	0	0	0	0	0	0	0	0	0	0	0	0	0	0	0	0	0	0	0	0
Solyc01G000465	C2H2-like zinc finger protein	GO:0003676 GO:0046872	C2H2-type domain-containing protein	2.05957	3.89867	1.15688	2.84989	5.17672	4.12829	2.84989	5.01661	4.12829	3.97168	4.82953	4.30176	2.24947	1.46959	1.96151	3.752	2.7832	1.9333	3.752	3.44762	1.9333	2.15574	1.56841	1.39729	1.7424	3.30818	1.12812	0.957516	6.83982	2.26232	0	1.20831	2.00984	2.8683	3.67151	5.49694	7.2482	2.78502	5.50693	2.39981	4.47813	3.85043	2.0736	5.991	3.13031	9.13051
Solyc01G000466	Protein of unknown function (DUF569)		DUF569 domain-containing protein	406.662	296.109	317.417	103.193	88.0021	102.913	103.193	94.4407	102.913	300.069	253.96	267.959	11.4899	1.98329	7.75329	50.6406	14.3183	14.5193	50.6406	18.2874	14.5193	5.42776	21.1486	58.6527	416.433	401.944	401.61	314.065	278.153	237.544	359.465	355.243	122.6	92.7417	94.2355	75.1248	84.9075	103.974	105.55	100.192	102.997	296.483	308.966	294.757	218.078	231.915
Solyc01G000467	glycine-rich protein		Glycine-rich protein	192.956	202.315	239.86	193.757	204.152	203.49	193.757	194.916	203.49	374.729	348.178	340.976	2.01613	12.7882	16.8649	40.3582	46.4884	6.62867	40.3582	41.8866	6.62867	24.164	17.7532	24.8234	193.406	186.912	198.549	209.696	194.935	229.626	250.709	239.245	202.994	209.386	168.89	222.626	196.737	193.095	196.414	197.985	216.07	358.09	374.284	391.811	311.988	391.699
Solyc01G000468	5'-AMP-activated protein kinase-related		AMP-activated protein kinase glycogen-binding domain-containing protein	98.4744	105.717	117.849	140.811	108.652	128.391	140.811	106.634	128.391	121.81	129.566	95.5723	25.2056	13.8005	3.83599	17.4281	9.55956	26.6586	17.4281	9.54341	26.6586	10.6938	33.4191	9.78946	82.7639	97.5914	115.068	116.817	94.6175	121.034	121.348	111.164	136.669	137.678	148.084	112.687	123.219	90.0489	139.509	132.59	113.073	117.438	123.379	124.613	148.168	126.914
Solyc01G000469	PAS/LOV protein B	GO:0000155 GO:0000160	LOV domain-containing protein	325.282	307.622	401.194	211.611	187.271	240.511	211.611	203.949	240.511	121.685	102.488	99.704	36.36	18.8891	22.9676	23.4076	13.7583	7.91216	23.4076	1.76883	7.91216	3.26974	5.60125	49.7158	200.376	249.768	525.703	318.853	296.392	381.201	444.179	378.201	216.058	235.201	183.576	153.914	227.801	180.098	251.483	248.381	221.668	131.877	95.3854	137.793	129.386	86.7399
Solyc01G000470	cytochrome P450, family 83, subfamily B, polypeptide 1	GO:0004497 GO:0005506 GO:0016705 GO:0020037 GO:0055114	Cytochrome P450	0	0	0	0	0	0	0	0	0	0	0	0	0	0	0	0	0	0	0	0	0	0	0	0	0	0	0	0	0	0	0	0	0	0	0	0	0	0	0	0	0	0	0	0	0	0
Solyc01G000471			Unknown protein	0	0	0	0	0	0	0	0	0	0	0	0	0	0	0	0	0	0	0	0	0	0	0	0	0	0	0	0	0	0	0	0	0	0	0	0	0	0	0	0	0	0	0	0	0	0
Solyc01G000472		GO:0005515	F-box domain-containing protein	0	0.478758	0	0	3.2251	0	0	3.46342	0	0	0	0	2.11156	0	0	0	0	0	0	0	0	0	0	0.276411	0	0	0	0.957516	0	0	0	0	0	0	0	2.74847	4.14183	2.78502	0	0	0	0	0	0	0	0
Solyc01G000473			Unknown protein	0	0	0	0	0	0	0	0	0	1.0368	0	3.25129	0	0	1.79579	0	5.63139	12.1254	0	0	12.1254	0	2.32256	0	0	0	0	0	0	0	0	0	0	0	0	0	0	0	0	0	0	0	3.11039	0	0	0
Solyc01G000474	Pentatricopeptide repeat (PPR) superfamily protein	GO:0005515	Pentatricopeptide repeat-containing protein	19.2641	22.001	22.5227	25.219	27.8706	27.9998	25.219	25.3151	27.9998	18.4654	24.0848	24.7326	2.84054	5.98801	2.00978	2.97311	7.31736	4.76729	2.97311	7.0301	4.76729	6.77946	5.94425	1.75032	26.136	21.5032	10.1531	14.3627	29.6392	13.5739	28.6198	25.3745	19.0935	29.6391	26.9244	32.9816	22.7801	27.8502	27.5347	23.9981	32.4665	16.3643	18.6624	20.3694	20.8687	24.6524
Solyc01G000475			Unknown protein	37.8187	21.5675	32.4638	94.9677	65.7655	81.0128	94.9677	60.6277	81.0128	27.9686	30.8306	17.6063	16.6957	7.93646	7.64703	6.91915	8.32336	10.4745	6.91915	10.1071	10.4745	6.35693	6.83445	8.28157	38.3327	32.2548	42.8685	24.8954	18.2395	35.066	30.9094	31.416	96.4725	83.1807	105.25	76.041	68.3402	52.9153	86.2753	83.9935	72.7697	19.2522	31.1039	33.5496	37.5637	23.7393
Solyc01G000476	Plant protein 1589 of unknown function		Angiotensin-converting enzyme 2	190.879	176.69	219.859	196.662	223.06	231.101	196.662	204.038	231.101	185.622	194.088	169.309	16.7872	2.88273	34.3966	6.35509	12.9782	14.0471	6.35509	10.5349	14.0471	11.8738	12.9362	22.0025	216.057	191.875	164.705	167.565	185.815	221.707	231.248	206.621	228.117	189.308	172.561	261.105	220.552	187.525	209.264	239.981	244.058	163.643	167.961	225.262	186.775	197.219
Solyc01G000477	Major facilitator superfamily protein	GO:0016020 GO:0016021 GO:0022857 GO:0022891 GO:0055085	Major facilitator superfamily (MFS) profile domain-containing protein	0	0	0	0	0	0	0	0	0	0	0	0	0	0	0	0	0	0	0	0	0	0	0	0	0	0	0	0	0	0	0	0	0	0	0	0	0	0	0	0	0	0	0	0	0	0
Solyc01G000478	Ribosomal protein S4	GO:0003723 GO:0003735 GO:0005622 GO:0006412 GO:0015935 GO:0019843	Small ribosomal subunit protein uS4y	185.739	180.908	214.534	175.939	187.289	243.822	175.939	175.117	243.822	257.983	309.606	309.424	16.1551	3.01876	12.1164	23.3024	45.1316	78.5576	23.3024	47.4137	78.5576	28.0948	31.6616	18.1808	174.24	196.837	186.14	177.141	184.675	201.347	217.51	224.745	149.733	196.957	181.128	211.632	172.921	177.313	202.839	262.18	266.449	260.867	244.684	268.397	298.423	294.003
Solyc01G000479	mucin-related		Mucin-like protein	70.33	67.3472	72.5907	69.803	79.0879	75.3286	69.803	82.4437	75.3286	95.5342	106.714	110.918	14.8587	2.01776	17.0555	11.4472	10.4908	10.009	11.4472	12.4791	10.009	11.6928	2.68553	2.63002	69.6959	73.607	67.6871	70.8562	63.8383	78.0501	51.5156	88.2065	78.3839	78.4002	52.625	72.3763	68.3402	96.5473	74.3436	74.3943	77.2478	78.9339	113.011	94.6578	93.9093	115.958
Solyc01G000480	Ribosomal protein S4	GO:0003723 GO:0003735 GO:0005622 GO:0006412 GO:0015935 GO:0019843	Small ribosomal subunit protein uS4y	578.549	538.096	655.349	483.636	512.796	592.441	483.636	516.336	592.441	953.621	972.844	1039.61	19.8265	13.1116	70.9467	40.3814	113.172	73.5176	40.3814	159.973	73.5176	17.3836	49.5398	59.5581	588.059	550.812	596.775	514.186	562.005	614.22	680.006	671.82	421.062	535.416	494.43	505.718	497.019	535.652	524.077	617.352	635.895	966.459	877.131	1017.27	931.789	974.226
Solyc01G000481	Cyclophilin-like peptidyl-prolyl cis-trans isomerase family protein	GO:0000413 GO:0003755 GO:0006457	Peptidyl-prolyl cis-trans isomerase	69.4026	46.9197	69.9972	55.5964	52.9097	71.4499	55.5964	51.8799	71.4499	79.9246	85.7792	80.0399	14.0296	18.5382	0.892456	4.12946	13.6424	5.37673	4.12946	11.3506	5.37673	14.8023	11.4042	13.1555	69.6959	71.9529	66.559	45.9608	47.8787	74.6566	65.2531	70.0819	62.3051	42.0684	62.4157	54.9694	51.7728	51.987	76.1793	82.1937	55.9767	80.8591	79.8335	79.0812	84.5184	90.3921
Solyc01G000482		GO:0003677 GO:0003700 GO:0006355 GO:0043565	Homeobox-leucine zipper protein	0	0	0	0	0	0	0	0	0	2.8724	0	2.30701	0	0	3.13759	0	2.50421	0.534357	0	3.51451	0.534357	0	1.16128	0	0	0	0	0	0	0	0	0	0	0	0	0	0	0	0	0	0	0	6.22079	2.3964	0	0
Solyc01G000483	UDP-galactose transporter 3	GO:0055085	UDP-galactose transporter 3	87.8784	56.0621	92.2159	61.2323	48.0904	70.6549	61.2323	48.7736	70.6549	147.11	123.011	129.36	9.99452	18.1081	15.1627	15.0163	12.493	20.1699	15.0163	12.5908	20.1699	6.09789	21.7687	19.7407	75.7943	97.5914	90.2495	51.7059	60.4184	100.673	95.0177	80.9567	66.3248	65.9709	51.4012	46.724	45.5601	51.987	65.1654	60.5953	86.2041	164.606	138.931	137.793	133.56	129.653
Solyc01G000484	protein kinase 2B	GO:0004672 GO:0004713 GO:0005524 GO:0006468	Protein kinase domain-containing protein	242.22	251.424	232.535	286.297	275.133	341.344	286.297	272.986	341.344	455.484	459.913	467.997	59.7153	16.2806	80.4773	80.0414	41.4641	33.2094	80.0414	32.5898	33.2094	110.14	22.7234	9.4456	228.254	242.324	256.083	256.614	246.233	205.871	218.655	273.078	265.299	283.962	309.631	279.428	270.254	275.717	376.307	335.374	312.35	537.135	453.081	376.235	436.157	394.438
Solyc01G000485			GRF-type domain-containing protein	0	0.478758	0.40277	0	2.84425	2.94325	0	2.89214	2.94325	0	3.26431	1.01936	0.936358	1.10219	0	1.91867	0.0607273	0	1.91867	0.0668915	0	0.83783	2.69568	0.257296	0	0	0	0.957516	0	0	0	1.20831	0	0	0	2.74847	2.07091	3.71336	3.67129	1.79986	3.3586	0	0	0	2.08687	5.47831
Solyc01G000486	Cystathionine beta-synthase (CBS) protein		SNF1-related protein kinase regulatory subunit gamma-1-like	92.3626	84.8796	92.9805	285.517	247.878	321.399	285.517	234.852	321.399	156.008	181.307	144.881	47.792	41.49	30.8049	26.5839	19.0381	7.99059	26.5839	0.275146	7.99059	6.5266	19.3336	4.50931	74.0519	86.8398	116.196	84.2614	85.4977	110.854	84.7146	83.3733	304.491	270.576	281.483	273.931	232.978	236.727	317.567	293.977	352.653	179.045	167.961	121.018	209.731	177.132
Solyc01G000487		GO:0004185 GO:0006508	Carboxypeptidase	74.0864	56.9284	86.4598	23.1068	19.5207	27.373	23.1068	18.7453	27.373	59.3231	55.9389	69.2217	8.10502	8.90079	3.72541	3.48063	7.55656	6.40491	3.48063	4.85667	6.40491	6.37819	5.96652	14.8302	67.9535	71.9529	82.3526	54.5784	59.2784	76.9189	87.0042	95.4564	31.1526	21.0342	17.1337	21.0716	12.4255	25.0652	27.5347	20.9984	33.586	60.6443	62.2079	55.1172	52.1719	56.6092
Solyc01G000488		GO:0004185 GO:0006508	Carboxypeptidase	0	0	0	0	0	0	0	0	0	0	0	0	0	0	0	0	0	0	0	0	0	0	0	0	0	0	0	0	0	0	0	0	0	0	0	0	0	0	0	0	0	0	0	0	0	0
Solyc01G000489		GO:0030570	Pectate lyase	0	0	0	0	0	0	0	0	0	0	0	0	0	0	0	0	0	0	0	0	0	0	0	0	0	0	0	0	0	0	0	0	0	0	0	0	0	0	0	0	0	0	0	0	0	0
Solyc01G000490	hydroxyproline-rich glycoprotein family protein		Ricin B lectin domain-containing protein	1082.79	1024.05	1183.68	1127.28	1154.23	1391.1	1127.28	1149.12	1391.1	1659.69	1937.09	1851.4	143.143	93.1425	142.415	124.558	56.5906	238.072	124.558	53.4326	238.072	30.4111	40.7916	80.7357	1075.93	1116.51	1055.92	935.493	1112.61	1168.49	1158.53	1224.02	1145.61	1047.89	1188.35	1164.43	1046.85	1251.4	1322.58	1359.5	1491.22	1765.42	1715.9	1497.75	1983.57	1795.97
Solyc01G000491			Elongation factor 4	0	0	0	0	0	0	0	0	0	0	0	0	0	0	0	0	0	0	0	0	0	0	0	0	0	0	0	0	0	0	0	0	0	0	0	0	0	0	0	0	0	0	0	0	0	0
Solyc01G000492			Aminotransferase-like plant mobile domain-containing protein	0	0	0	0	0	0	0	0	0	0	0	0	0	0	0	0	0	0	0	0	0	0	0	0	0	0	0	0	0	0	0	0	0	0	0	0	0	0	0	0	0	0	0	0	0	0
Solyc01G000493			Aminotransferase-like plant mobile domain-containing protein	0	0	0	0	0	0	0	0	0	0	0	0	0	0	0	0	0	0	0	0	0	0	0	0	0	0	0	0	0	0	0	0	0	0	0	0	0	0	0	0	0	0	0	0	0	0
Solyc01G000494	voltage dependent anion channel 1	GO:0005741 GO:0055085	Mitochondrial outer membrane protein porin of 36 kDa	153.619	148.214	165.581	390.074	382.015	461.309	390.074	393.455	461.309	263.428	234.237	217.097	53.2121	27.0852	61.2898	6.75915	6.50079	19.579	6.75915	8.72555	19.579	5.98055	17.8938	8.88722	143.748	142.252	174.858	149.373	147.056	170.805	179.732	146.205	379.86	346.108	444.253	359.133	373.8	413.111	479.103	471.564	433.259	213.699	244.684	331.901	237.904	226.437
Solyc01G000495		GO:0016020	Hypersensitive-induced response protein	16.2716	37.9598	22.9149	18.0497	14.182	21.2872	18.0497	16.6923	21.2872	183.73	195.693	188.795	2.70818	9.64769	20.1191	38.3317	19.7725	8.05599	38.3317	25.0272	8.05599	15.1645	15.3832	11.112	16.5528	7.44341	24.8186	38.3007	37.619	21.492	19.4615	27.7911	14.0689	22.9464	17.1337	9.16156	17.6028	15.7818	21.1099	28.1978	14.5539	177.12	206.323	167.748	161.733	188.089
Solyc01G000496	Protein kinase superfamily protein	GO:0004672 GO:0004713 GO:0005524 GO:0006468	Protein kinase domain-containing protein	150.968	162.395	183.469	103.408	104.739	107.729	103.408	95.7261	107.729	234.026	226.574	223.813	14.354	8.31192	17.6455	15.5719	23.197	30.0366	15.5719	32.5439	30.0366	30.3762	17.0876	16.4874	162.043	143.079	147.783	156.075	168.715	197.953	159.126	193.329	89.438	111.864	108.921	122.765	109.758	81.6939	100.96	116.991	105.236	231.026	252.979	218.072	238.947	209.089
Solyc01G000497			Leucine-rich repeat-containing N-terminal plant-type domain-containing protein	0	0	0	0	0	0	0	0	0	0	0	0	0	0	0	0	0	0	0	0	0	0	0	0	0	0	0	0	0	0	0	0	0	0	0	0	0	0	0	0	0	0	0	0	0	0
Solyc01G000498			Chromo domain-containing protein	36.9799	7.18137	23.2057	18.3253	50.0352	22.0784	18.3253	56.2717	22.0784	104.603	24.9839	37.7507	30.6351	1.21183	46.9303	6.67937	32.7093	30.3628	6.67937	40.7683	30.3628	16.5214	11.0735	14.9134	34.8479	63.6825	12.4093	14.3627	0	28.279	17.1719	24.1662	9.04429	23.9025	22.0291	37.5624	28.9928	83.5505	32.1238	16.1988	17.9125	104.924	151.373	57.5136	26.0859	31.0438
Solyc01G000499			Leucine-rich repeat-containing N-terminal plant-type domain-containing protein	0	0	0	0	0	0	0	0	0	0	0	0	0	0	0	0	0	0	0	0	0	0	0	0	0	0	0	0	0	0	0	0	0	0	0	0	0	0	0	0	0	0	0	0	0	0
Solyc01G000500	cullin 3	GO:0006511 GO:0031625	Cullin-3	419.449	433.904	467.82	632.051	598.04	678.473	632.051	581.444	678.473	573.144	616.202	524.243	100.184	20.7396	35.3238	8.41187	12.6232	36.8262	8.41187	16.0908	36.8262	46.0634	4.016	24.8292	432.986	410.215	415.148	447.16	420.649	471.694	476.233	455.532	625.061	631.026	640.067	631.232	589.175	573.714	754.45	655.149	625.819	613.182	559.871	546.379	615.628	608.092
Solyc01G000501	Haloacid dehalogenase-like hydrolase (HAD) superfamily protein	GO:0008152 GO:0016787	Haloacid dehalogenase-like hydrolase domain-containing protein 3	67.7152	68.9433	75.5089	76.2708	73.7321	89.4176	76.2708	74.41	89.4176	93.2589	99.2702	83.0757	11.6205	0.6578	15.86	20.4341	10.8689	11.9162	20.4341	4.98287	11.9162	17.7441	24.4396	4.19042	61.8551	86.0127	55.2778	66.0686	71.8181	74.6566	72.1219	79.7484	72.3543	79.3563	77.1017	72.3763	74.5529	74.2671	94.5357	86.3933	87.3236	88.56	110.937	80.2794	116.865	104.088
Solyc01G000502			Unknown protein	115.933	109.66	124.197	95.6445	62.2262	67.5246	95.6445	72.2677	67.5246	42.1733	33.8226	38.0971	21.1734	6.29637	14.4076	26.6749	23.5855	3.99887	26.6749	29.5559	3.99887	18.0912	34.0609	7.29098	56.6279	117.44	173.73	153.203	66.1182	182.117	95.0177	95.4564	129.635	115.688	41.6105	42.1432	86.9784	57.557	45.8911	82.7936	73.8892	38.5043	58.0607	29.955	63.6497	25.5654
Solyc01G000503			Unknown protein	0	0	0	0	0	0	0	0	0	0	0	0	0	0	0	0	0	0	0	0	0	0	0	0	0	0	0	0	0	0	0	0	0	0	0	0	0	0	0	0	0	0	0	0	0	0
Solyc01G000504		GO:0003677	BED-type domain-containing protein	9.80534	4.67373	6.99424	0.988648	4.73257	0.70591	0.988648	5.26654	0.70591	13.7691	9.47888	10.7871	3.31212	0.848463	5.26897	4.95818	2.10733	0.0646438	4.95818	2.97938	0.0646438	2.11007	3.34368	2.56971	12.1968	11.5786	5.64059	4.78758	4.55988	5.6558	6.86875	8.45816	2.00984	0.956101	0	3.66462	3.10637	7.42671	0.917822	1.19991	0	9.62608	19.6992	11.982	9.39093	4.56526
Solyc01G000505	sphingoid base hydroxylase 1	GO:0005506 GO:0006633 GO:0016491 GO:0055114	Fatty acid hydroxylase domain-containing protein	162.776	160.115	156.82	230.099	216.246	257.236	230.099	219.927	257.236	212.646	246.321	214.643	18.9416	15.9426	24.8324	5.59903	21.7272	19.9565	5.59903	10.8672	19.9565	25.5325	20.9979	2.98328	182.952	149.695	155.68	156.075	164.156	156.1	148.823	165.538	213.043	236.157	241.096	208.884	222.623	217.231	252.401	248.381	270.927	207.923	239.5	190.514	239.991	248.35
Solyc01G000506	S-adenosyl-L-methionine-dependent methyltransferases superfamily protein	GO:0008168	Methyltransferase	281.123	312.821	345.572	483.498	470.51	560.86	483.498	457.029	560.86	399.659	452.146	406.842	97.1269	1.79554	9.74864	8.06655	34.9304	27.7108	8.06655	31.4472	27.7108	22.0317	18.4071	32.2257	290.98	298.563	253.827	312.15	313.492	326.905	360.609	349.201	436.136	446.499	567.86	497.473	472.168	441.89	623.201	530.959	528.42	396.595	410.572	391.811	449.721	445.569
Solyc01G000507			Unknown protein	0	0	0	0	0	0	0	0	0	0	0	0	0	0	0	0	0	0	0	0	0	0	0	0	0	0	0	0	0	0	0	0	0	0	0	0	0	0	0	0	0	0	0	0	0	0
Solyc01G000508		GO:0008270	RING-CH-type domain-containing protein	50.8212	54.466	54.1745	44.7819	39.6439	48.3761	44.7819	35.1877	48.3761	78.4463	84.0168	75.1811	1.03324	7.5368	8.4003	12.5483	2.08227	7.51482	12.5483	1.84439	7.51482	1.06955	6.22251	2.02546	51.4007	57.0661	43.9966	56.4935	52.4386	39.5906	49.226	73.7068	50.2461	44.9367	39.1628	48.5563	34.1701	36.2052	34.8773	49.7962	60.4548	74.1208	88.1279	73.0902	73.0406	97.6965
Solyc01G000509			Unknown protein	9.11222	0	2.33947	1.13459	13.5092	1.5297	1.13459	4.23109	1.5297	0	1.6991	5.53963	3.20231	0	0	0.602289	7.93567	0	0.602289	1.4058	0	15.3195	4.38583	4.73244	0.871199	26.4655	0	0	0	3.39348	0	3.62493	0	0.956101	2.44767	32.0655	1.03546	7.42671	4.58911	0	0	0	0	0	1.04344	1.8261
Solyc01G000510		GO:0005576 GO:0009664	Expansin	0	0	0	0	0	0	0	0	0	0	0	0	0	0	0	0	0	0	0	0	0	0	0	0	0	0	0	0	0	0	0	0	0	0	0	0	0	0	0	0	0	0	0	0	0	0
Solyc01G000511	cytochrome P450, family 704, subfamily B, polypeptide 1	GO:0005506 GO:0016705 GO:0020037 GO:0055114	Cytochrome P450	0	0	0	0	0	0	0	0	0	0	0	0	0	0	0	0	0	0	0	0	0	0	0	0	0	0	0	0	0	0	0	0	0	0	0	0	0	0	0	0	0	0	0	0	0	0
Solyc01G000512		GO:0003677	Transcription factor	6.02876	6.49754	4.55645	4.40296	2.18559	4.43424	4.40296	1.44607	4.43424	5.73308	3.09385	3.88468	2.90363	1.46959	3.27472	1.22351	4.20547	1.62917	1.22351	5.45545	1.62917	1.52259	1.46089	1.01286	5.22719	4.96227	7.89683	9.57516	3.41991	5.6558	8.01354	0	5.02461	5.7366	2.44767	3.66462	1.03546	1.85668	6.42476	2.39981	4.47813	6.73826	2.0736	8.3874	2.08687	2.73915
Solyc01G000513			O-fucosyltransferase family protein	168.873	173.338	207.496	164.011	136.003	160.285	164.011	131.628	160.285	237.924	207.93	205.402	18.1457	29.3981	30.0778	46.2259	26.0378	30.0755	46.2259	36.6933	30.0755	32.8241	17.2361	21.1282	186.437	180.296	139.887	184.801	161.876	217.183	186.601	218.704	172.846	193.132	126.055	144.753	139.787	123.469	159.701	139.789	181.364	211.774	231.206	270.793	200.34	257.481
Solyc01G000514		GO:0003676 GO:0003677 GO:0046983	Zinc finger BED domain-containing protein RICESLEEPER 2-like	9.51769	1.13997	3.11929	4.63815	7.1237	2.41053	4.63815	3.35631	2.41053	2.82728	3.45826	6.24009	1.33168	3.16652	1.55587	4.12174	6.58214	1.99202	4.12174	2.04181	1.99202	3.77615	3.2756	4.3788	2.6136	24.8114	1.12812	0	2.27994	4.52464	0	4.83323	3.01476	4.7805	6.11919	14.6585	2.07091	4.6417	2.75347	0	4.47813	3.85043	1.0368	3.5946	1.04344	8.21746
Solyc01G000515	emp24/gp25L/p24 family/GOLD family protein	GO:0006810 GO:0016021	Transmembrane emp24 domain-containing protein 10	148.433	148.511	181.141	227.892	225.496	251.223	227.892	224.64	251.223	245.82	262.136	243.477	24.8905	24.5977	16.098	33.5967	11.3016	41.3526	33.5967	7.92069	41.3526	24.5659	22.723	18.8616	155.945	159.62	129.734	152.245	144.776	170.805	187.746	184.871	227.112	231.376	225.186	227.207	206.056	243.225	253.319	232.782	267.568	241.615	232.243	263.604	234.773	252.002
Solyc01G000516	VH1-interacting kinase	GO:0004672 GO:0004713 GO:0005515 GO:0005524 GO:0006468	Protein kinase domain-containing protein	174.41	176.803	200.716	200.85	209.512	233.887	200.85	202.039	233.887	288.357	272.281	258.349	25.9902	9.33347	21.0287	16.8447	8.20439	30.8461	16.8447	7.87762	30.8461	10.3883	12.697	14.5463	184.694	167.063	171.474	196.291	157.316	200.215	182.022	219.912	208.019	195.045	199.485	224.458	199.843	204.235	246.894	220.783	233.982	270.493	283.046	311.532	282.771	281.22
Solyc01G000517	(1 of 2) PTHR33133:SF1 - T24P13.3		Son of sevenless	252.422	213.008	273.122	103.686	121.047	137.565	103.686	113.775	137.565	294.044	347.439	300.781	11.7589	7.4598	28.4411	41.5101	22.267	59.1021	41.5101	12.0011	59.1021	41.7967	32.2235	30.5388	263.973	243.978	249.314	223.101	202.915	277.134	288.487	253.745	110.541	109.952	90.5639	135.591	108.723	118.827	132.166	134.99	145.539	310.923	310.003	261.208	368.333	374.351
Solyc01G000518	eukaryotic elongation factor 5A-1	GO:0003723 GO:0003746 GO:0006452 GO:0043022 GO:0045901 GO:0045905	Eukaryotic translation initiation factor 5A	654.259	616.707	710.992	935.919	957.261	1082.85	935.919	970.026	1082.85	1326.76	1528.33	1482.07	31.1031	32.3916	47.1958	58.2285	139.268	219.981	58.2285	192.586	219.981	102.331	143.068	47.4667	645.558	679.831	637.387	550.572	682.842	657.204	667.414	808.359	851.168	910.208	1046.38	931.731	949.514	990.538	1010.52	1096.12	1141.92	1349.58	1358.21	1272.49	1487.94	1501.97
Solyc01G000519			Unknown protein	50.0864	43.4546	56.3158	70.0738	70.4754	79.008	70.0738	71.3572	79.008	77.5104	77.0332	81.9684	2.31367	6.22964	7.22746	1.87865	7.58442	9.06463	1.87865	4.7822	9.06463	10.2394	5.33889	6.43164	47.9159	50.4498	51.8934	34.4706	52.4386	55.4269	44.6469	68.8736	68.3347	74.5758	67.311	68.7117	69.3756	73.3388	73.4258	77.394	86.2041	69.3078	82.9439	80.2794	78.2578	74.8702
Solyc01G000520			AIG1-type G domain-containing protein	0	0	0	0	0	0	0	0	0	0	0	0	0	0	0	0	0	0	0	0	0	0	0	0	0	0	0	0	0	0	0	0	0	0	0	0	0	0	0	0	0	0	0	0	0	0
Solyc01G000521		GO:0005515 GO:0008270	RING-type domain-containing protein	59.3429	34.2436	52.5003	46.913	48.459	55.3002	46.913	47.9523	55.3002	89.4432	81.9739	81.2373	0.346701	12.3148	3.199	12.0193	10.3304	2.01837	12.0193	13.9199	2.01837	5.8527	17.1154	12.975	55.7567	54.585	67.6871	35.4281	33.0591	55.4269	54.95	47.124	47.2313	50.6733	42.8343	49.4724	47.631	48.2736	47.7268	67.7948	50.379	92.4104	86.0543	89.865	76.1709	73.9572
Solyc01G000522	Leucine-rich repeat (LRR) family protein	GO:0005515	Leucine-rich repeat-containing N-terminal plant-type domain-containing protein	456.189	422.438	500.35	250.555	260.596	306.607	250.555	268.13	306.607	573.249	532.883	586.967	32.9832	12.9609	28.1564	35.7993	16.8256	39.9748	35.7993	20.0099	39.9748	19.1326	18.1166	39.0719	471.318	448.259	448.991	405.987	438.888	479.612	515.156	506.281	248.216	256.235	247.215	245.53	239.191	297.069	295.539	302.977	321.306	553.5	605.49	560.757	502.937	523.179
Solyc01G000523		GO:0005515	Leucine-rich repeat-containing N-terminal plant-type domain-containing protein	0	0	0	0	0	0	0	0	0	0	0	0	0	0	0	0	0	0	0	0	0	0	0	0	0	0	0	0	0	0	0	0	0	0	0	0	0	0	0	0	0	0	0	0	0	0
Solyc01G000524		GO:0003676 GO:0008270	Retrotransposon gag domain-containing protein	0	0	0	0	0	0	0	0	0	0	0	0	0	0	0	0	0	0	0	0	0	0	0	0	0	0	0	0	0	0	0	0	0	0	0	0	0	0	0	0	0	0	0	0	0	0
Solyc01G000525			Unknown protein	0	0	0	0	0	0	0	0	0	0	0	0	0	0	0	0	0	0	0	0	0	0	0	0	0	0	0	0	0	0	0	0	0	0	0	0	0	0	0	0	0	0	0	0	0	0
Solyc01G000526			Unknown protein	0	0	0	0	0	0	0	0	0	0	0	0	0	0	0	0	0	0	0	0	0	0	0	0	0	0	0	0	0	0	0	0	0	0	0	0	0	0	0	0	0	0	0	0	0	0
Solyc01G000527	aminophospholipid ATPase 3	GO:0000166 GO:0000287 GO:0004012 GO:0005524 GO:0015914 GO:0016021 GO:0046872	Phospholipid-transporting ATPase	1749.68	1554.96	1871.4	1012.91	1013.51	1076.05	1012.91	963.706	1076.05	1648.32	1677.48	1584.33	130.165	48.222	42.3758	149.889	115.115	51.3727	149.889	160.6	51.3727	107.062	25.4286	159.616	1696.22	1845.97	1706.84	1722.57	1387.34	2011.2	1811.06	1791.92	1108.43	1056.49	873.82	1113.13	988.861	938.551	1184.91	987.524	1055.72	1622.96	1697.24	1624.76	1658.02	1836.15
Solyc01G000528			CLAVATA3/ESR (CLE)-related protein 25	18.4557	14.6824	24.3172	9.24642	13.0987	16.8136	9.24642	13.693	16.8136	34.0521	34.9176	40.2127	1.04305	6.01844	5.60157	4.68355	5.8253	3.79746	4.68355	7.79665	3.79746	1.78348	4.54771	4.85498	18.2952	19.022	18.0499	13.4052	15.9596	26.0167	25.1854	21.7496	12.0591	9.56101	6.11919	11.91	13.4609	13.9251	11.9317	14.9988	23.5102	31.7661	40.4351	29.955	33.39	40.1743
Solyc01G000529			Unknown protein	0	0	0	0	0	0	0	0	0	0	0	0	0	0	0	0	0	0	0	0	0	0	0	0	0	0	0	0	0	0	0	0	0	0	0	0	0	0	0	0	0	0	0	0	0	0
Solyc01G000530			Unknown protein	0	0	0	0	0	0	0	0	0	0	0	0	0	0	0	0	0	0	0	0	0	0	0	0	0	0	0	0	0	0	0	0	0	0	0	0	0	0	0	0	0	0	0	0	0	0
Solyc01G000531			Unknown protein	0	0	0	0	0	0	0	0	0	0	0	0	0	0	0	0	0	0	0	0	0	0	0	0	0	0	0	0	0	0	0	0	0	0	0	0	0	0	0	0	0	0	0	0	0	0
Solyc01G000532			Unknown protein	0	0	0	0	0	0	0	0	0	0	0	0	0	0	0	0	0	0	0	0	0	0	0	0	0	0	0	0	0	0	0	0	0	0	0	0	0	0	0	0	0	0	0	0	0	0
Solyc01G000533			SWIM-type domain-containing protein	0	0	0	0	0	0	0	0	0	0	0	0	0	0	0	0	0	0	0	0	0	0	0	0	0	0	0	0	0	0	0	0	0	0	0	0	0	0	0	0	0	0	0	0	0	0
Solyc01G000534			Unknown protein	0	0	0	0	0	0	0	0	0	0	0	0	0	0	0	0	0	0	0	0	0	0	0	0	0	0	0	0	0	0	0	0	0	0	0	0	0	0	0	0	0	0	0	0	0	0
Solyc01G000535			Tify domain-containing protein	0	0	0	0	0	0	0	0	0	0	0	0	0	0	0	0	0	0	0	0	0	0	0	0	0	0	0	0	0	0	0	0	0	0	0	0	0	0	0	0	0	0	0	0	0	0
Solyc01G000536			Tify domain-containing protein	0	0	0	0	0	0	0	0	0	0	0	0	0	0	0	0	0	0	0	0	0	0	0	0	0	0	0	0	0	0	0	0	0	0	0	0	0	0	0	0	0	0	0	0	0	0
Solyc01G000537			Tify domain-containing protein	0	0	0	0	0	0	0	0	0	0	0	0	0	0	0	0	0	0	0	0	0	0	0	0	0	0	0	0	0	0	0	0	0	0	0	0	0	0	0	0	0	0	0	0	0	0
Solyc01G000538			Protein TIFY	0	0	0	0	0	0	0	0	0	0	0	0	0	0	0	0	0	0	0	0	0	0	0	0	0	0	0	0	0	0	0	0	0	0	0	0	0	0	0	0	0	0	0	0	0	0
Solyc01G000539			Tify domain-containing protein	0	0	0	0	0	0	0	0	0	0	0	0	0	0	0	0	0	0	0	0	0	0	0	0	0	0	0	0	0	0	0	0	0	0	0	0	0	0	0	0	0	0	0	0	0	0
Solyc01G000540			Tify domain-containing protein	0	0	0	0	0	0	0	0	0	0	0	0	0	0	0	0	0	0	0	0	0	0	0	0	0	0	0	0	0	0	0	0	0	0	0	0	0	0	0	0	0	0	0	0	0	0
Solyc01G000541			Unknown protein	0	0	0	0	0	0	0	0	0	0	0	0	0	0	0	0	0	0	0	0	0	0	0	0	0	0	0	0	0	0	0	0	0	0	0	0	0	0	0	0	0	0	0	0	0	0
Solyc01G000542			Peptidase A1 domain-containing protein	128.241	115.316	143.665	174.23	149.743	154.904	174.23	140.786	154.904	164.244	164.611	123.341	16.721	16.9858	16.0791	19.2346	23.1324	41.2514	19.2346	32.5725	41.2514	10.9192	24.0842	14.1931	129.809	136.462	118.452	117.774	112.857	153.838	144.244	132.914	185.91	174.01	162.77	167.657	155.319	126.254	155.112	142.789	166.81	152.092	182.476	158.162	173.211	178.045
Solyc01G000543			Unknown protein	0	0	0	0	0	0	0	0	0	0	0	0	0	0	0	0	0	0	0	0	0	0	0	0	0	0	0	0	0	0	0	0	0	0	0	0	0	0	0	0	0	0	0	0	0	0
Solyc01G000544			Unknown protein	0	0	0	0	0	0	0	0	0	0	0	0	0	0	0	0	0	0	0	0	0	0	0	0	0	0	0	0	0	0	0	0	0	0	0	0	0	0	0	0	0	0	0	0	0	0
Solyc01G000545			CCHC-type domain-containing protein	0	0	0	0	0	0	0	0	0	0	0	0	0	0	0	0	0	0	0	0	0	0	0	0	0	0	0	0	0	0	0	0	0	0	0	0	0	0	0	0	0	0	0	0	0	0
Solyc01G000546		GO:0004190 GO:0006508	Peptidase A1 domain-containing protein	0	0	0	0	0	0	0	0	0	0	0	0	0	0	0	0	0	0	0	0	0	0	0	0	0	0	0	0	0	0	0	0	0	0	0	0	0	0	0	0	0	0	0	0	0	0
Solyc01G000547			Unknown protein	0	0	0	0	0	0	0	0	0	0	0	0	0	0	0	0	0	0	0	0	0	0	0	0	0	0	0	0	0	0	0	0	0	0	0	0	0	0	0	0	0	0	0	0	0	0
Solyc01G000548			Unknown protein	0	0	0	0	0	0	0	0	0	0	0	0	0	0	0	0	0	0	0	0	0	0	0	0	0	0	0	0	0	0	0	0	0	0	0	0	0	0	0	0	0	0	0	0	0	0
Solyc01G000549			Unknown protein	0	0	0	0	0	0	0	0	0	0	0	0	0	0	0	0	0	0	0	0	0	0	0	0	0	0	0	0	0	0	0	0	0	0	0	0	0	0	0	0	0	0	0	0	0	0
Solyc01G000550			High mobility group b protein 10	1.70892	0	0	1.82081	0	0	1.82081	0	0	0	0.652163	0.662702	0	0	0	0.56854	1.14783	0	0.56854	1.4058	0	0.694392	2.54582	0.986644	1.7424	0	3.38435	0	0	0	0	0	3.01476	0	2.44767	0	0	0	0	0	0	0	0	0	1.04344	0.913051
Solyc01G000551			Unknown protein	0	0	0	0	0	0	0	0	0	0	0	0	0	0	0	0	0	0	0	0	0	0	0	0	0	0	0	0	0	0	0	0	0	0	0	0	0	0	0	0	0	0	0	0	0	0
Solyc01G000552			CCHC-type domain-containing protein	0	0	0	0	0	0	0	0	0	0	0	0	0	0	0	0	0	0	0	0	0	0	0	0	0	0	0	0	0	0	0	0	0	0	0	0	0	0	0	0	0	0	0	0	0	0
Solyc01G000553			Unknown protein	0	0	0	0	0	0	0	0	0	0	0	0	0	0	0	0	0	0	0	0	0	0	0	0	0	0	0	0	0	0	0	0	0	0	0	0	0	0	0	0	0	0	0	0	0	0
Solyc01G000554			Unknown protein	0	0	0	0	0	0	0	0	0	0	0	0	0	0	0	0	0	0	0	0	0	0	0	0	0	0	0	0	0	0	0	0	0	0	0	0	0	0	0	0	0	0	0	0	0	0
Solyc01G000555		GO:0004190 GO:0006508	Peptidase A1 domain-containing protein	0	0	0	0	0	0	0	0	0	0	0	0	0	0	0	0	0	0	0	0	0	0	0	0	0	0	0	0	0	0	0	0	0	0	0	0	0	0	0	0	0	0	0	0	0	0
Solyc01G000556			Unknown protein	0	0	0	0	0	0	0	0	0	0	0	0	0	0	0	0	0	0	0	0	0	0	0	0	0	0	0	0	0	0	0	0	0	0	0	0	0	0	0	0	0	0	0	0	0	0
Solyc01G000557			Unknown protein	0	0	0	0	0	0	0	0	0	0	0	0	0	0	0	0	0	0	0	0	0	0	0	0	0	0	0	0	0	0	0	0	0	0	0	0	0	0	0	0	0	0	0	0	0	0
Solyc01G000558			Unknown protein	0	0	0	0	0	0	0	0	0	0	0	0	0	0	0	0	0	0	0	0	0	0	0	0	0	0	0	0	0	0	0	0	0	0	0	0	0	0	0	0	0	0	0	0	0	0
Solyc01G000559		GO:0004190 GO:0006508	Peptidase A1 domain-containing protein	0	0	0	0	0	0	0	0	0	0	0	0	0	0	0	0	0	0	0	0	0	0	0	0	0	0	0	0	0	0	0	0	0	0	0	0	0	0	0	0	0	0	0	0	0	0
Solyc01G000560			Unknown protein	0	0	0	0	0	0	0	0	0	0	0	0	0	0	0	0	0	0	0	0	0	0	0	0	0	0	0	0	0	0	0	0	0	0	0	0	0	0	0	0	0	0	0	0	0	0
Solyc01G000561			Unknown protein	0	0	0	0	0	0	0	0	0	0	0	0	0	0	0	0	0	0	0	0	0	0	0	0	0	0	0	0	0	0	0	0	0	0	0	0	0	0	0	0	0	0	0	0	0	0
Solyc01G000562			Unknown protein	0	0	0	0	0	0	0	0	0	0	0	0	0	0	0	0	0	0	0	0	0	0	0	0	0	0	0	0	0	0	0	0	0	0	0	0	0	0	0	0	0	0	0	0	0	0
Solyc01G000563		GO:0004190 GO:0006508	Aspartic proteinase-like protein 2	0	0	0	0	0	0	0	0	0	0	0	0	0	0	0	0	0	0	0	0	0	0	0	0	0	0	0	0	0	0	0	0	0	0	0	0	0	0	0	0	0	0	0	0	0	0
Solyc01G000564			Peptidase A1 domain-containing protein	13.0371	6.49754	7.30623	8.04459	3.54673	5.56984	8.04459	5.3201	5.56984	4.61342	1.71908	2.33855	1.51477	6.0529	2.20218	1.22628	1.48232	2.88038	1.22628	2.04181	2.88038	2.592	2.18773	3.56517	6.09839	11.5786	21.4342	9.57516	3.41991	12.4428	3.43437	6.04154	11.0541	5.7366	7.34302	0	4.14183	6.49838	3.67129	10.7992	2.23907	5.77565	2.0736	5.991	3.13031	0.913051
Solyc01G000565	protein phosphatase 2A-2	GO:0016787	Serine/threonine-protein phosphatase	522.079	504.353	577.395	499.403	503.899	571.685	499.403	488.789	571.685	692.91	738.976	699.885	48.3515	9.05188	8.4047	56.7793	48.5746	53.0517	56.7793	49.8703	53.0517	62.8183	45.3245	38.0989	539.272	510.287	516.678	485.461	523.246	578.023	540.342	613.821	460.254	523.943	514.012	534.119	466.991	510.587	563.543	569.356	582.157	696.928	683.25	698.55	691.799	723.137
Solyc01G000566	Protein of unknown function (DUF3755)	GO:0003677	Myb-like domain-containing protein	147.553	131.434	171.845	144.235	161.728	178.329	144.235	156.015	178.329	266.277	255.764	202.397	27.5542	1.73983	53.1664	24.5063	13.9104	19.7944	24.5063	19.2217	19.7944	11.4258	25.8249	20.3425	154.202	137.29	151.168	134.052	128.817	162.887	177.443	175.205	149.733	152.02	130.951	173.154	135.645	176.384	188.154	172.187	174.647	277.231	313.113	208.487	227.469	270.263
Solyc01G000567			Retrovirus-related Pol polyprotein from transposon RE1	0	0	0	0	0	0	0	0	0	0	0	0	0	0	0	0	0	0	0	0	0	0	0	0	0	0	0	0	0	0	0	0	0	0	0	0	0	0	0	0	0	0	0	0	0	0
Solyc01G000568			DUF1985 domain-containing protein	0	0	0	0	0	0	0	0	0	0	0	0	0	0	0	0	0	0	0	0	0	0	0	0	0	0	0	0	0	0	0	0	0	0	0	0	0	0	0	0	0	0	0	0	0	0
Solyc01G000569			VQ domain-containing protein	0	0	0	0	0	0	0	0	0	0	0	0	0	0	0	0	0	0	0	0	0	0	0	0	0	0	0	0	0	0	0	0	0	0	0	0	0	0	0	0	0	0	0	0	0	0
Solyc01G000570			Unknown protein	0	0	0	0	0	0	0	0	0	0	0	0	0	0	0	0	0	0	0	0	0	0	0	0	0	0	0	0	0	0	0	0	0	0	0	0	0	0	0	0	0	0	0	0	0	0
Solyc01G000571			Unknown protein	0	0	0	0	0	0	0	0	0	0	0	0	0	0	0	0	0	0	0	0	0	0	0	0	0	0	0	0	0	0	0	0	0	0	0	0	0	0	0	0	0	0	0	0	0	0
Solyc01G000572			Transposase-associated domain-containing protein	0	0	0	0	0	0	0	0	0	0	0	0	0	0	0	0	0	0	0	0	0	0	0	0	0	0	0	0	0	0	0	0	0	0	0	0	0	0	0	0	0	0	0	0	0	0
Solyc01G000573			non-specific serine/threonine protein kinase	0	0	0	0	0	0	0	0	0	0	0	0	0	0	0	0	0	0	0	0	0	0	0	0	0	0	0	0	0	0	0	0	0	0	0	0	0	0	0	0	0	0	0	0	0	0
Solyc01G000574		GO:0016651 GO:0048038 GO:0051287 GO:0055114	NAD(P)H-quinone oxidoreductase subunit H, chloroplastic	9.02641	9.43869	9.61698	2.6147	5.90273	2.97004	2.6147	6.10562	2.97004	5.86107	3.33126	5.63604	4.47536	0.537897	3.22894	1.23922	5.51402	0.520753	1.23922	6.35902	0.520753	0.347196	0.59535	0.302915	6.09839	7.44341	13.5374	8.61765	10.2597	12.4428	9.15833	7.24985	4.01969	3.8244	0	5.49694	10.3546	1.85668	3.67129	2.99977	2.23907	3.85043	4.14719	9.5856	2.08687	4.56526
Solyc01G000575		GO:0005319 GO:0006869	Unknown protein	0	0	0	0	0	0	0	0	0	0	0	0	0	0	0	0	0	0	0	0	0	0	0	0	0	0	0	0	0	0	0	0	0	0	0	0	0	0	0	0	0	0	0	0	0	0
Solyc01G000576	O-acyltransferase (WSD1-like) family protein	GO:0004144 GO:0045017	Diacylglycerol O-acyltransferase	3.91704	5.33494	7.09256	59.4258	52.8276	80.0838	59.4258	57.2536	80.0838	9.85555	9.92671	9.52429	34.9085	18.5892	3.15618	3.25138	3.54312	9.85029	3.25138	2.20958	9.85029	5.35135	11.2949	1.59079	7.84079	1.65409	2.25624	3.83007	6.83982	2.26232	5.72396	13.2914	49.2412	89.8734	39.1628	43.9755	83.872	30.6352	96.3714	58.7955	85.0845	7.70087	13.4784	8.3874	13.5647	7.30441
Solyc01G000577	plant defensin 1.3	GO:0006952	Knottin scorpion toxin-like domain-containing protein	0	0	0	0	0	0	0	0	0	0	0	0	0	0	0	0	0	0	0	0	0	0	0	0	0	0	0	0	0	0	0	0	0	0	0	0	0	0	0	0	0	0	0	0	0	0
Solyc01G000578			Aminotransferase-like plant mobile domain-containing protein	6.85581	5.72247	4.66231	5.81583	6.68012	5.64607	5.81583	6.35556	5.64607	12.867	8.1373	11.8064	1.109	0.196899	5.26233	4.89765	2.06132	2.55463	4.89765	2.91249	2.55463	2.7105	3.65332	1.09695	5.22719	7.44341	7.89683	5.7451	5.69985	5.6558	2.28958	6.04154	8.03937	5.7366	3.67151	7.32925	6.21274	6.49838	8.2604	4.19968	4.47813	11.5513	18.6624	8.3874	6.26062	13.6958
Solyc01G000579		GO:0006952 GO:0009607	Bet v I/Major latex protein domain-containing protein	0	0	0	0	0	0	0	0	0	0	0	0	0	0	0	0	0	0	0	0	0	0	0	0	0	0	0	0	0	0	0	0	0	0	0	0	0	0	0	0	0	0	0	0	0	0
Solyc01G000580		GO:0009521 GO:0009767 GO:0016020 GO:0016168 GO:0019684	Photosystem II CP43 reaction center protein	0	0	0	0	0	0	0	0	0	0	0	0	0	0	0	0	0	0	0	0	0	0	0	0	0	0	0	0	0	0	0	0	0	0	0	0	0	0	0	0	0	0	0	0	0	0
Solyc01G000581			Diacylglycerol O-acyltransferase	0	0	0	0	0	0	0	0	0	0	0	0	0	0	0	0	0	0	0	0	0	0	0	0	0	0	0	0	0	0	0	0	0	0	0	0	0	0	0	0	0	0	0	0	0	0
Solyc01G000582			FAS1 domain-containing protein	0	0	0	0	0	0	0	0	0	0	0	0	0	0	0	0	0	0	0	0	0	0	0	0	0	0	0	0	0	0	0	0	0	0	0	0	0	0	0	0	0	0	0	0	0	0
Solyc01G000583	plant defensin 1.3	GO:0006952	Knottin scorpion toxin-like domain-containing protein	0	0	0	0	0	0	0	0	0	0	0	0	0	0	0	0	0	0	0	0	0	0	0	0	0	0	0	0	0	0	0	0	0	0	0	0	0	0	0	0	0	0	0	0	0	0
Solyc01G000584			Integrase core domain containing protein	0	0	0	0	0	0	0	0	0	0	0	0	0	0	0	0	0	0	0	0	0	0	0	0	0	0	0	0	0	0	0	0	0	0	0	0	0	0	0	0	0	0	0	0	0	0
Solyc01G000585		GO:0004030 GO:0006081 GO:0008152 GO:0016491 GO:0016620 GO:0055114	Aldehyde dehydrogenase	474.804	463.133	510.319	466.267	435.484	552.17	466.267	428.768	552.17	535.264	479.781	520.507	65.2466	50.0582	12.0437	25.4824	60.6262	16.1923	25.4824	75.7355	16.1923	29.2385	38.2288	24.5765	461.735	460.664	502.013	463.438	462.828	488.661	487.681	554.614	459.249	412.079	527.474	448.917	419.36	438.176	540.597	522.56	593.353	531.36	525.657	548.776	509.197	465.656
Solyc01G000586		GO:0003723 GO:0004525 GO:0006396	RNase III domain-containing protein	0	0	0	0	0	0	0	0	0	0	0	0	0	0	0	0	0	0	0	0	0	0	0	0	0	0	0	0	0	0	0	0	0	0	0	0	0	0	0	0	0	0	0	0	0	0
Solyc01G000587			RNase III domain-containing protein	0	0	0	0	0	0	0	0	0	0	0	0	0	0	0	0	0	0	0	0	0	0	0	0	0	0	0	0	0	0	0	0	0	0	0	0	0	0	0	0	0	0	0	0	0	0
Solyc01G000588		GO:0003723 GO:0004525 GO:0006396	RNase III domain-containing protein	0	0	0	0	0	0	0	0	0	0	0	0	0	0	0	0	0	0	0	0	0	0	0	0	0	0	0	0	0	0	0	0	0	0	0	0	0	0	0	0	0	0	0	0	0	0
Solyc01G000589			RNase III domain-containing protein	0	0	0	0	0	0	0	0	0	0	0	0	0	0	0	0	0	0	0	0	0	0	0	0	0	0	0	0	0	0	0	0	0	0	0	0	0	0	0	0	0	0	0	0	0	0
Solyc01G000590		GO:0003723 GO:0004525 GO:0006396	RNase III domain-containing protein	0	0	0	0	0	0	0	0	0	0	0	0	0	0	0	0	0	0	0	0	0	0	0	0	0	0	0	0	0	0	0	0	0	0	0	0	0	0	0	0	0	0	0	0	0	0
Solyc01G000591		GO:0003723 GO:0004525 GO:0006396	RNase III domain-containing protein	0	0	0	0	0	0	0	0	0	0	0	0	0	0	0	0	0	0	0	0	0	0	0	0	0	0	0	0	0	0	0	0	0	0	0	0	0	0	0	0	0	0	0	0	0	0
Solyc01G000592		GO:0003723 GO:0004525 GO:0006396	Endoribonuclease Dicer-like protein 2	0	0	0	0	0	0	0	0	0	0	0	0	0	0	0	0	0	0	0	0	0	0	0	0	0	0	0	0	0	0	0	0	0	0	0	0	0	0	0	0	0	0	0	0	0	0
Solyc01G000593			RNase III domain-containing protein	0	0	0	0	0	0	0	0	0	0	0	0	0	0	0	0	0	0	0	0	0	0	0	0	0	0	0	0	0	0	0	0	0	0	0	0	0	0	0	0	0	0	0	0	0	0
Solyc01G000594		GO:0003723 GO:0004525 GO:0006396	RNase III domain-containing protein	0	0	0	0	0	0	0	0	0	0	0	0	0	0	0	0	0	0	0	0	0	0	0	0	0	0	0	0	0	0	0	0	0	0	0	0	0	0	0	0	0	0	0	0	0	0
Solyc01G000595			RNase III domain-containing protein	0	0	0	0	0	0	0	0	0	0	0	0	0	0	0	0	0	0	0	0	0	0	0	0	0	0	0	0	0	0	0	0	0	0	0	0	0	0	0	0	0	0	0	0	0	0
Solyc01G000596			Endoribonuclease Dicer homolog 2	0	0	0	0	0	0	0	0	0	0	0	0	0	0	0	0	0	0	0	0	0	0	0	0	0	0	0	0	0	0	0	0	0	0	0	0	0	0	0	0	0	0	0	0	0	0
Solyc01G000597		GO:0005515	Leucine-rich repeat-containing N-terminal plant-type domain-containing protein	0	0	0	0	0	0	0	0	0	0	0	0	0	0	0	0	0	0	0	0	0	0	0	0	0	0	0	0	0	0	0	0	0	0	0	0	0	0	0	0	0	0	0	0	0	0
Solyc01G000598		GO:0008152 GO:0016491 GO:0016620 GO:0055114	Aldehyde dehydrogenase	0	0	0	0	0	0	0	0	0	0	0	0	0	0	0	0	0	0	0	0	0	0	0	0	0	0	0	0	0	0	0	0	0	0	0	0	0	0	0	0	0	0	0	0	0	0
Solyc01G000599			RNase III domain-containing protein	0	0	0	0	0	0	0	0	0	0	0	0	0	0	0	0	0	0	0	0	0	0	0	0	0	0	0	0	0	0	0	0	0	0	0	0	0	0	0	0	0	0	0	0	0	0
Solyc01G000600			RNase III domain-containing protein	0	0	0	0	0	0	0	0	0	0	0	0	0	0	0	0	0	0	0	0	0	0	0	0	0	0	0	0	0	0	0	0	0	0	0	0	0	0	0	0	0	0	0	0	0	0
Solyc01G000601		GO:0003723 GO:0004525 GO:0006396	Endoribonuclease Dicer homolog 2-like	0	0	0	0	0	0	0	0	0	0	0	0	0	0	0	0	0	0	0	0	0	0	0	0	0	0	0	0	0	0	0	0	0	0	0	0	0	0	0	0	0	0	0	0	0	0
Solyc01G000602			Unknown protein	0	0	0	0	0	0	0	0	0	0	0	0	0	0	0	0	0	0	0	0	0	0	0	0	0	0	0	0	0	0	0	0	0	0	0	0	0	0	0	0	0	0	0	0	0	0
Solyc01G000603			RNase III domain-containing protein	0	0	0	0	0	0	0	0	0	0	0	0	0	0	0	0	0	0	0	0	0	0	0	0	0	0	0	0	0	0	0	0	0	0	0	0	0	0	0	0	0	0	0	0	0	0
Solyc01G000604		GO:0003723 GO:0004525 GO:0006396	RNase III domain-containing protein	0	0	0	0	0	0	0	0	0	0	0	0	0	0	0	0	0	0	0	0	0	0	0	0	0	0	0	0	0	0	0	0	0	0	0	0	0	0	0	0	0	0	0	0	0	0
Solyc01G000605		GO:0003723 GO:0004525 GO:0006396	RNase III domain-containing protein	0	0	0	0	0	0	0	0	0	0	0	0	0	0	0	0	0	0	0	0	0	0	0	0	0	0	0	0	0	0	0	0	0	0	0	0	0	0	0	0	0	0	0	0	0	0
Solyc01G000606		GO:0003723 GO:0004525 GO:0006396	RNase III domain-containing protein	0	0	0	0	0	0	0	0	0	0	0	0	0	0	0	0	0	0	0	0	0	0	0	0	0	0	0	0	0	0	0	0	0	0	0	0	0	0	0	0	0	0	0	0	0	0
Solyc01G000607			RNase III domain-containing protein	0	0	0	0	0	0	0	0	0	0	0	0	0	0	0	0	0	0	0	0	0	0	0	0	0	0	0	0	0	0	0	0	0	0	0	0	0	0	0	0	0	0	0	0	0	0
Solyc01G000608			RNase III domain-containing protein	0	0	0	0	0	0	0	0	0	0	0	0	0	0	0	0	0	0	0	0	0	0	0	0	0	0	0	0	0	0	0	0	0	0	0	0	0	0	0	0	0	0	0	0	0	0
Solyc01G000609		GO:0008152 GO:0016491 GO:0016620 GO:0055114	Aldehyde dehydrogenase	0	0	0	0	0	0	0	0	0	0	0	0	0	0	0	0	0	0	0	0	0	0	0	0	0	0	0	0	0	0	0	0	0	0	0	0	0	0	0	0	0	0	0	0	0	0
Solyc01G000610		GO:0003723 GO:0004525 GO:0006396	RNase III domain-containing protein	0	0	0	0	0	0	0	0	0	0	0	0	0	0	0	0	0	0	0	0	0	0	0	0	0	0	0	0	0	0	0	0	0	0	0	0	0	0	0	0	0	0	0	0	0	0
Solyc01G000611		GO:0003723 GO:0004525 GO:0006396	RNase III domain-containing protein	0	0	0	0	0	0	0	0	0	0	0	0	0	0	0	0	0	0	0	0	0	0	0	0	0	0	0	0	0	0	0	0	0	0	0	0	0	0	0	0	0	0	0	0	0	0
Solyc01G000612		GO:0003723 GO:0004525 GO:0006396	RNase III domain-containing protein	0	0	0	0	0	0	0	0	0	0	0	0	0	0	0	0	0	0	0	0	0	0	0	0	0	0	0	0	0	0	0	0	0	0	0	0	0	0	0	0	0	0	0	0	0	0
Solyc01G000613		GO:0003723 GO:0004525 GO:0006396	RNase III domain-containing protein	0	0	0	0	0	0	0	0	0	0	0	0	0	0	0	0	0	0	0	0	0	0	0	0	0	0	0	0	0	0	0	0	0	0	0	0	0	0	0	0	0	0	0	0	0	0
Solyc01G000614		GO:0003723 GO:0004525 GO:0006396	RNase III domain-containing protein	0	0	0	0	0	0	0	0	0	0	0	0	0	0	0	0	0	0	0	0	0	0	0	0	0	0	0	0	0	0	0	0	0	0	0	0	0	0	0	0	0	0	0	0	0	0
Solyc01G000615			RNase III domain-containing protein	0	0	0	0	0	0	0	0	0	0	0	0	0	0	0	0	0	0	0	0	0	0	0	0	0	0	0	0	0	0	0	0	0	0	0	0	0	0	0	0	0	0	0	0	0	0
Solyc01G000616		GO:0003723 GO:0004525 GO:0006396	RNase III domain-containing protein	0	0	0	0	0	0	0	0	0	0	0	0	0	0	0	0	0	0	0	0	0	0	0	0	0	0	0	0	0	0	0	0	0	0	0	0	0	0	0	0	0	0	0	0	0	0
Solyc01G000617		GO:0003723 GO:0004525 GO:0006396	RNase III domain-containing protein	0	0	0	0	0	0	0	0	0	0	0	0	0	0	0	0	0	0	0	0	0	0	0	0	0	0	0	0	0	0	0	0	0	0	0	0	0	0	0	0	0	0	0	0	0	0
Solyc01G000618			Endoribonuclease dicer-like 2	0	0	0	0	0	0	0	0	0	0	0	0	0	0	0	0	0	0	0	0	0	0	0	0	0	0	0	0	0	0	0	0	0	0	0	0	0	0	0	0	0	0	0	0	0	0
Solyc01G000619		GO:0005515	Leucine-rich repeat-containing N-terminal plant-type domain-containing protein	0	0	0	0	0	0	0	0	0	0	0	0	0	0	0	0	0	0	0	0	0	0	0	0	0	0	0	0	0	0	0	0	0	0	0	0	0	0	0	0	0	0	0	0	0	0
Solyc01G000620		GO:0008152 GO:0016491 GO:0055114	Aldehyde dehydrogenase	0	0	0	0	0	0	0	0	0	0	0	0	0	0	0	0	0	0	0	0	0	0	0	0	0	0	0	0	0	0	0	0	0	0	0	0	0	0	0	0	0	0	0	0	0	0
Solyc01G000621		GO:0003723 GO:0004525 GO:0006396	Unknown protein	0	0	0	0	0	0	0	0	0	0	0	0	0	0	0	0	0	0	0	0	0	0	0	0	0	0	0	0	0	0	0	0	0	0	0	0	0	0	0	0	0	0	0	0	0	0
Solyc01G000622			RNase III domain-containing protein	0	0	0	0	0	0	0	0	0	0	0	0	0	0	0	0	0	0	0	0	0	0	0	0	0	0	0	0	0	0	0	0	0	0	0	0	0	0	0	0	0	0	0	0	0	0
Solyc01G000623		GO:0003723 GO:0004525 GO:0006396	RNase III domain-containing protein	0	0	0	0	0	0	0	0	0	0	0	0	0	0	0	0	0	0	0	0	0	0	0	0	0	0	0	0	0	0	0	0	0	0	0	0	0	0	0	0	0	0	0	0	0	0
Solyc01G000624		GO:0003723 GO:0004525 GO:0006396	RNase III domain-containing protein	0	0	0	0	0	0	0	0	0	0	0	0	0	0	0	0	0	0	0	0	0	0	0	0	0	0	0	0	0	0	0	0	0	0	0	0	0	0	0	0	0	0	0	0	0	0
Solyc01G000625			RNase III domain-containing protein	0	0	0	0	0	0	0	0	0	0	0	0	0	0	0	0	0	0	0	0	0	0	0	0	0	0	0	0	0	0	0	0	0	0	0	0	0	0	0	0	0	0	0	0	0	0
Solyc01G000626			DUF4283 domain-containing protein	0	0	0	0	0	0	0	0	0	0	0	0	0	0	0	0	0	0	0	0	0	0	0	0	0	0	0	0	0	0	0	0	0	0	0	0	0	0	0	0	0	0	0	0	0	0
Solyc01G000627			RPA1 ssDNA-binding domain-containing protein	0	0	0	0	0	0	0	0	0	0	0	0	0	0	0	0	0	0	0	0	0	0	0	0	0	0	0	0	0	0	0	0	0	0	0	0	0	0	0	0	0	0	0	0	0	0
Solyc01G000628			Vacuolar protein-sorting-associated protein 33-like protein	0	0	0	0	0	0	0	0	0	0	0	0	0	0	0	0	0	0	0	0	0	0	0	0	0	0	0	0	0	0	0	0	0	0	0	0	0	0	0	0	0	0	0	0	0	0
Solyc01G000629			ATVPS33 (Arabidopsis thaliana vacuolar protein sorting 33)	0	0	0	0	0	0	0	0	0	0	0	0	0	0	0	0	0	0	0	0	0	0	0	0	0	0	0	0	0	0	0	0	0	0	0	0	0	0	0	0	0	0	0	0	0	0
Solyc01G000630			Transposon protein, CACTA, En/Spm sub-class	0	0	0	0	0	0	0	0	0	0	0	0	0	0	0	0	0	0	0	0	0	0	0	0	0	0	0	0	0	0	0	0	0	0	0	0	0	0	0	0	0	0	0	0	0	0
Solyc01G000631			TNP2-like transposon protein	0	0	0	0	0	0	0	0	0	0	0	0	0	0	0	0	0	0	0	0	0	0	0	0	0	0	0	0	0	0	0	0	0	0	0	0	0	0	0	0	0	0	0	0	0	0
Solyc01G000632			DNA-binding proteinPTAC3	0	0	0	0	0	0	0	0	0	0	0	0	0	0	0	0	0	0	0	0	0	0	0	0	0	0	0	0	0	0	0	0	0	0	0	0	0	0	0	0	0	0	0	0	0	0
Solyc01G000633			TF-B3 domain-containing protein	0	0	0	0	0	0	0	0	0	0	0	0	0	0	0	0	0	0	0	0	0	0	0	0	0	0	0	0	0	0	0	0	0	0	0	0	0	0	0	0	0	0	0	0	0	0
Solyc01G000634			DUF4283 domain-containing protein	0	0	0	0	0	0	0	0	0	0	0	0	0	0	0	0	0	0	0	0	0	0	0	0	0	0	0	0	0	0	0	0	0	0	0	0	0	0	0	0	0	0	0	0	0	0
Solyc01G000635			SAP domain-containing protein	0	0	0	0	0	0	0	0	0	0	0	0	0	0	0	0	0	0	0	0	0	0	0	0	0	0	0	0	0	0	0	0	0	0	0	0	0	0	0	0	0	0	0	0	0	0
Solyc01G000636			Vacuolar protein-sorting-associated protein 33 homolog	0	0	0	0	0	0	0	0	0	0	0	0	0	0	0	0	0	0	0	0	0	0	0	0	0	0	0	0	0	0	0	0	0	0	0	0	0	0	0	0	0	0	0	0	0	0
Solyc01G000637			Transposon protein, CACTA, En/Spm sub-class	0	0	0	0	0	0	0	0	0	0	0	0	0	0	0	0	0	0	0	0	0	0	0	0	0	0	0	0	0	0	0	0	0	0	0	0	0	0	0	0	0	0	0	0	0	0
Solyc01G000638			DUF4283 domain-containing protein	0	0	0	0	0	0	0	0	0	0	0	0	0	0	0	0	0	0	0	0	0	0	0	0	0	0	0	0	0	0	0	0	0	0	0	0	0	0	0	0	0	0	0	0	0	0
Solyc01G000639		GO:0003677	TF-B3 domain-containing protein	0	0	0	0	0	0	0	0	0	0	0	0	0	0	0	0	0	0	0	0	0	0	0	0	0	0	0	0	0	0	0	0	0	0	0	0	0	0	0	0	0	0	0	0	0	0
Solyc01G000640		GO:0003677	TF-B3 domain-containing protein	0	0	0	0	0	0	0	0	0	0	0	0	0	0	0	0	0	0	0	0	0	0	0	0	0	0	0	0	0	0	0	0	0	0	0	0	0	0	0	0	0	0	0	0	0	0
Solyc01G000641			Bifunctional inhibitor/plant lipid transfer protein/seed storage helical domain-containing protein	0	0	0	0	0	0	0	0	0	0	0	0	0	0	0	0	0	0	0	0	0	0	0	0	0	0	0	0	0	0	0	0	0	0	0	0	0	0	0	0	0	0	0	0	0	0
Solyc01G000642		GO:0005515	Leucine-rich repeat-containing N-terminal plant-type domain-containing protein	0	0	0	0	0	0	0	0	0	0	0	0	0	0	0	0	0	0	0	0	0	0	0	0	0	0	0	0	0	0	0	0	0	0	0	0	0	0	0	0	0	0	0	0	0	0
Solyc01G000643			Unknown protein	0	0	0	0	0	0	0	0	0	0	0	0	0	0	0	0	0	0	0	0	0	0	0	0	0	0	0	0	0	0	0	0	0	0	0	0	0	0	0	0	0	0	0	0	0	0
Solyc01G000644			TNP2-like transposon protein	0	0	0	0	0	0	0	0	0	0	0	0	0	0	0	0	0	0	0	0	0	0	0	0	0	0	0	0	0	0	0	0	0	0	0	0	0	0	0	0	0	0	0	0	0	0
Solyc01G000645			Unknown protein	0	0	0	0	0	0	0	0	0	0	0	0	0	0	0	0	0	0	0	0	0	0	0	0	0	0	0	0	0	0	0	0	0	0	0	0	0	0	0	0	0	0	0	0	0	0
Solyc01G000646		GO:0009055	Phytocyanin domain-containing protein	0	0	0	0	0	0	0	0	0	0	0	0	0	0	0	0	0	0	0	0	0	0	0	0	0	0	0	0	0	0	0	0	0	0	0	0	0	0	0	0	0	0	0	0	0	0
Solyc01G000647		GO:0009055	Phytocyanin domain-containing protein	0	0	0	0	0	0	0	0	0	0	0	0	0	0	0	0	0	0	0	0	0	0	0	0	0	0	0	0	0	0	0	0	0	0	0	0	0	0	0	0	0	0	0	0	0	0
Solyc01G000648		GO:0009055	Phytocyanin domain-containing protein	0	0	0	0	0	0	0	0	0	0	0	0	0	0	0	0	0	0	0	0	0	0	0	0	0	0	0	0	0	0	0	0	0	0	0	0	0	0	0	0	0	0	0	0	0	0
Solyc01G000649			DUF4218 domain-containing protein	0	0	0	0	0	0	0	0	0	0	0	0	0	0	0	0	0	0	0	0	0	0	0	0	0	0	0	0	0	0	0	0	0	0	0	0	0	0	0	0	0	0	0	0	0	0
Solyc01G000650			DUF4216 domain-containing protein	0	0	0	0	0	0	0	0	0	0	0	0	0	0	0	0	0	0	0	0	0	0	0	0	0	0	0	0	0	0	0	0	0	0	0	0	0	0	0	0	0	0	0	0	0	0
Solyc01G000651		GO:0005515	Synaptotagmin-5-like	0	0	0	0	0	0	0	0	0	0	0	0	0	0	0	0	0	0	0	0	0	0	0	0	0	0	0	0	0	0	0	0	0	0	0	0	0	0	0	0	0	0	0	0	0	0
Solyc01G000652			CCHC-type domain-containing protein	0	0	0	0	0	0	0	0	0	0	0	0	0	0	0	0	0	0	0	0	0	0	0	0	0	0	0	0	0	0	0	0	0	0	0	0	0	0	0	0	0	0	0	0	0	0
Solyc01G000653			Unknown protein	0	0	0	0	0	0	0	0	0	0	0	0	0	0	0	0	0	0	0	0	0	0	0	0	0	0	0	0	0	0	0	0	0	0	0	0	0	0	0	0	0	0	0	0	0	0
Solyc01G000654			CLAVATA3/ESR (CLE)-related protein 40	0	0	0	0	0	0	0	0	0	0	0	0	0	0	0	0	0	0	0	0	0	0	0	0	0	0	0	0	0	0	0	0	0	0	0	0	0	0	0	0	0	0	0	0	0	0
Solyc01G000655			CCHC-type domain-containing protein	0	0	0	0	0	0	0	0	0	0	0	0	0	0	0	0	0	0	0	0	0	0	0	0	0	0	0	0	0	0	0	0	0	0	0	0	0	0	0	0	0	0	0	0	0	0
Solyc01G000656			IRK-interacting protein	96.9073	103.483	98.9102	72.784	62.2326	78.0514	72.784	64.9481	78.0514	219.939	212.804	215.673	3.60508	6.59704	19.1737	23.4945	10.4578	4.00397	23.4945	11.1687	4.00397	9.3467	9.65046	3.37063	102.801	81.8775	106.043	104.369	102.597	101.804	101.886	93.0398	81.3986	65.9709	70.9825	56.8017	62.1274	67.7688	68.8367	77.994	87.3236	228.138	198.028	233.649	236.86	189.915
Solyc01G000657		GO:0005515	Leucine-rich repeat-containing N-terminal plant-type domain-containing protein	0	0	0	0	0	0	0	0	0	0	0	0	0	0	0	0	0	0	0	0	0	0	0	0	0	0	0	0	0	0	0	0	0	0	0	0	0	0	0	0	0	0	0	0	0	0
Solyc01G000658			Leucine-rich repeat-containing N-terminal plant-type domain-containing protein	14.5413	22.5024	19.4654	5.53755	3.80829	7.28812	5.53755	4.3382	7.28812	77.9218	126.651	89.842	1.24032	2.03389	29.6794	22.7085	24.1584	6.562	22.7085	21.9863	6.562	12.8451	5.56133	4.01762	16.5528	12.4057	14.6655	21.0654	23.9394	14.7051	18.3167	25.3745	5.02461	6.6927	4.89535	2.74847	3.10637	5.57004	4.58911	7.19944	10.0758	67.3826	54.9503	111.433	104.344	149.74
Solyc01G000659			Hcr9-OR2C	7.14216	7.91118	6.07829	0.3187	1.22966	0.746356	0.3187	0.928339	0.746356	20.4062	56.7374	29.1089	1.07195	1.58326	9.4364	17.5519	13.745	4.45214	17.5519	2.31046	4.45214	5.83604	1.9002	0.92039	4.35599	5.78932	11.2812	6.70261	9.11975	6.78696	11.4479	0	0	0.956101	0	1.83231	0	1.85668	0	0	2.23907	13.4765	16.5888	31.1532	53.2153	75.7833
Solyc01G000660			Leucine-rich repeat-containing N-terminal plant-type domain-containing protein	0	0	0	0	0	0	0	0	0	9.03395	20.1578	4.797	0	0	3.66622	6.14614	1.77623	1.08611	6.14614	2.51005	1.08611	0.489961	0.542627	0	0	0	0	0	0	0	0	0	0	0	0	0	0	0	0	0	0	7.70087	6.22079	13.1802	27.1294	15.5219
Solyc01G000661		GO:0005215 GO:0005743 GO:0006810 GO:0055085	ADP/ATP translocase	0	0	0	0	0	0	0	0	0	0	0	0	0	0	0	0	0	0	0	0	0	0	0	0	0	0	0	0	0	0	0	0	0	0	0	0	0	0	0	0	0	0	0	0	0	0
Solyc01G000662			TOD1/MUCI70 glycosyltransferase-like domain-containing protein	0	3.92129	5.01065	0	1.26131	0.811866	0	0.517728	0.811866	0	0	0	0.920332	0.424231	0	0	0	0	0	0	0	0	0	2.63533	0	0	0	6.70261	1.13997	3.39348	8.01354	3.62493	0	0	0	2.74847	1.03546	0	1.83564	0.599954	0	0	0	0	0	0
Solyc01G000663	RING/U-box superfamily protein with ARM repeat domain	GO:0004842 GO:0005488 GO:0005515 GO:0016567	RING-type E3 ubiquitin transferase	95.6936	107.769	97.8921	93.0514	77.3184	93.5628	93.0514	78.8732	93.5628	139.319	144.073	151.127	23.0667	6.5237	12.1752	7.67164	17.3173	22.2104	7.67164	13.5822	22.2104	5.41735	4.55938	6.43198	78.4079	99.2454	109.427	107.242	108.297	85.9682	89.2937	118.414	84.4134	95.6101	99.1308	74.2087	89.0493	68.6971	114.728	87.5932	78.3673	131.877	132.71	153.37	135.647	150.653
Solyc01G000664			Unknown protein	0	0	0	0	0	0	0	0	0	0	0	0	0	0	0	0	0	0	0	0	0	0	0	0	0	0	0	0	0	0	0	0	0	0	0	0	0	0	0	0	0	0	0	0	0	0
Solyc01G000665			Unknown protein	15.3537	9.73499	12.3093	18.5574	20.1037	19.7653	18.5574	18.2455	19.7653	38.4275	43.6839	33.1127	3.66516	2.79509	0.931223	22.5693	4.27049	10.9715	22.5693	0.235744	10.9715	8.20983	3.47239	2.81261	15.6816	15.7139	14.6655	11.4902	7.97979	12.4428	16.0271	8.45816	17.0837	23.9025	14.686	23.8201	20.7091	15.7818	22.9456	16.1988	20.1516	37.5417	39.3983	38.3424	27.1294	69.3919
Solyc01G000666			Unknown protein	84.2156	82.2581	88.8042	149.596	159.931	158.656	149.596	154.694	158.656	149.503	203.831	135.411	10.0581	13.6183	5.87357	9.70959	8.52691	20.0173	9.70959	2.75121	20.0173	23.5531	22.4996	3.36005	84.5063	83.5316	84.6089	69.8987	94.6175	95.0175	90.4385	80.9567	140.689	145.327	162.77	170.405	145.999	163.388	145.934	155.388	174.647	149.204	155.52	143.784	199.297	197.219
Solyc01G000667			Unknown protein	15.2105	13.7475	19.8338	11.2663	6.70421	6.6192	11.2663	7.76593	6.6192	11.9107	4.85639	6.10374	7.77117	0.284165	4.21502	1.86587	1.94903	0.577892	1.86587	1.80715	0.577892	2.48263	1.67267	3.17694	8.71199	25.6384	11.2812	17.2353	10.2597	33.9348	18.3167	7.24985	10.0492	20.0781	3.67151	4.58078	15.5319	0	8.2604	5.99954	5.59767	9.62608	9.33118	16.7748	6.26062	2.73915
Solyc01G000668		GO:0003677 GO:0004879 GO:0005199 GO:0005634 GO:0006355	Unknown protein	0	0	0	0	0	0	0	0	0	0	0	0	0	0	0	0	0	0	0	0	0	0	0	0	0	0	0	0	0	0	0	0	0	0	0	0	0	0	0	0	0	0	0	0	0	0
Solyc01G000669			Unknown protein	0	0	0	0	0	0	0	0	0	0	0	0	0	0	0	0	0	0	0	0	0	0	0	0	0	0	0	0	0	0	0	0	0	0	0	0	0	0	0	0	0	0	0	0	0	0
Solyc01G000670			4-hydroxy-4-methyl-2-oxoglutarate aldolase	0	0	0	0	0	0	0	0	0	0	0	0	0	0	0	0	0	0	0	0	0	0	0	0	0	0	0	0	0	0	0	0	0	0	0	0	0	0	0	0	0	0	0	0	0	0
Solyc01G000671			SWIM-type domain-containing protein	0	0	0	0	0	0	0	0	0	0	0	0	0	0	0	0	0	0	0	0	0	0	0	0	0	0	0	0	0	0	0	0	0	0	0	0	0	0	0	0	0	0	0	0	0	0
Solyc01G000672			Unknown protein	0	0	0	0	0	0	0	0	0	0	0	0	0	0	0	0	0	0	0	0	0	0	0	0	0	0	0	0	0	0	0	0	0	0	0	0	0	0	0	0	0	0	0	0	0	0
Solyc01G000673			DUF4216 domain-containing protein	0	0	0	0	0	0	0	0	0	0	0	0	0	0	0	0	0	0	0	0	0	0	0	0	0	0	0	0	0	0	0	0	0	0	0	0	0	0	0	0	0	0	0	0	0	0
Solyc01G000674		GO:0005515	Synaptotagmin-5-like	0	0	0	0	0	0	0	0	0	0	0	0	0	0	0	0	0	0	0	0	0	0	0	0	0	0	0	0	0	0	0	0	0	0	0	0	0	0	0	0	0	0	0	0	0	0
Solyc01G000675			Unknown protein	0	0	0	0	0	0	0	0	0	0	0	0	0	0	0	0	0	0	0	0	0	0	0	0	0	0	0	0	0	0	0	0	0	0	0	0	0	0	0	0	0	0	0	0	0	0
Solyc01G000676			IRK-interacting protein	32.0549	38.7809	40.9133	18.2203	19.7025	27.5367	18.2203	15.3533	27.5367	73.4125	76.3973	85.9214	5.91025	5.12524	9.80611	19.8179	16.8455	14.5586	19.8179	19.1078	14.5586	10.3749	6.19537	4.62342	33.9767	30.6007	31.5873	29.683	47.8787	53.1645	30.9094	38.6659	19.0935	17.2098	18.3576	28.4008	18.6382	12.0684	23.8634	32.9975	25.7493	84.7095	68.4287	67.0992	97.0397	57.5222
Solyc01G000677			Unknown protein	0	0	0	0	0	0	0	0	0	0	0	0	0	0	0	0	0	0	0	0	0	0	0	0	0	0	0	0	0	0	0	0	0	0	0	0	0	0	0	0	0	0	0	0	0	0
Solyc01G000678			DUF4216 domain-containing protein	0	0	0	0	0	0	0	0	0	0	0	0	0	0	0	0	0	0	0	0	0	0	0	0	0	0	0	0	0	0	0	0	0	0	0	0	0	0	0	0	0	0	0	0	0	0
Solyc01G000679			DUF4216 domain-containing protein	0	0	0	0	0	0	0	0	0	0	0	0	0	0	0	0	0	0	0	0	0	0	0	0	0	0	0	0	0	0	0	0	0	0	0	0	0	0	0	0	0	0	0	0	0	0
Solyc01G000680			non-specific serine/threonine protein kinase	0	0	0	0	0	0	0	0	0	0	0	0	0	0	0	0	0	0	0	0	0	0	0	0	0	0	0	0	0	0	0	0	0	0	0	0	0	0	0	0	0	0	0	0	0	0
Solyc01G000681			RNase H type-1 domain-containing protein	0	0	0	0	0	0	0	0	0	0	0	0	0	0	0	0	0	0	0	0	0	0	0	0	0	0	0	0	0	0	0	0	0	0	0	0	0	0	0	0	0	0	0	0	0	0
Solyc01G000682			RNase III domain-containing protein	0	0	0	0	0	0	0	0	0	0	0	0	0	0	0	0	0	0	0	0	0	0	0	0	0	0	0	0	0	0	0	0	0	0	0	0	0	0	0	0	0	0	0	0	0	0
Solyc01G000683		GO:0003723 GO:0004525 GO:0006396	RNase III domain-containing protein	0	0	0	0	0	0	0	0	0	0	0	0	0	0	0	0	0	0	0	0	0	0	0	0	0	0	0	0	0	0	0	0	0	0	0	0	0	0	0	0	0	0	0	0	0	0
Solyc01G000684			Unknown protein	0	0	0	0	0	0	0	0	0	0	0	0	0	0	0	0	0	0	0	0	0	0	0	0	0	0	0	0	0	0	0	0	0	0	0	0	0	0	0	0	0	0	0	0	0	0
Solyc01G000685			Leucine-rich repeat-containing N-terminal plant-type domain-containing protein	0	0	0	0	0	0	0	0	0	0	0	0	0	0	0	0	0	0	0	0	0	0	0	0	0	0	0	0	0	0	0	0	0	0	0	0	0	0	0	0	0	0	0	0	0	0
Solyc01G000686			Unknown protein	0	0	0	0	0	0	0	0	0	0	0	0	0	0	0	0	0	0	0	0	0	0	0	0	0	0	0	0	0	0	0	0	0	0	0	0	0	0	0	0	0	0	0	0	0	0
Solyc01G000687			RNase III domain-containing protein	0	0	0	0	0	0	0	0	0	0	0	0	0	0	0	0	0	0	0	0	0	0	0	0	0	0	0	0	0	0	0	0	0	0	0	0	0	0	0	0	0	0	0	0	0	0
Solyc01G000688		GO:0003723 GO:0004525 GO:0006396	RNase III domain-containing protein	0	0	0	0	0	0	0	0	0	0	0	0	0	0	0	0	0	0	0	0	0	0	0	0	0	0	0	0	0	0	0	0	0	0	0	0	0	0	0	0	0	0	0	0	0	0
Solyc01G000689		GO:0003723 GO:0004525 GO:0006396	RNase III domain-containing protein	0	0	0	0	0	0	0	0	0	0	0	0	0	0	0	0	0	0	0	0	0	0	0	0	0	0	0	0	0	0	0	0	0	0	0	0	0	0	0	0	0	0	0	0	0	0
Solyc01G000690		GO:0003723 GO:0004525 GO:0006396	RNase III domain-containing protein	0	0	0	0	0	0	0	0	0	0	0	0	0	0	0	0	0	0	0	0	0	0	0	0	0	0	0	0	0	0	0	0	0	0	0	0	0	0	0	0	0	0	0	0	0	0
Solyc01G000691		GO:0003723 GO:0004525 GO:0006396	FBD domain-containing protein	0	0	0	0	0	0	0	0	0	0	0	0	0	0	0	0	0	0	0	0	0	0	0	0	0	0	0	0	0	0	0	0	0	0	0	0	0	0	0	0	0	0	0	0	0	0
Solyc01G000692		GO:0003723 GO:0004525 GO:0006396	RNase III domain-containing protein	0	0	0	0	0	0	0	0	0	0	0	0	0	0	0	0	0	0	0	0	0	0	0	0	0	0	0	0	0	0	0	0	0	0	0	0	0	0	0	0	0	0	0	0	0	0
Solyc01G000693			Unknown protein	1.40784	0	1.16596	2.05027	0	2.47777	2.05027	0	2.47777	6.52561	13.3789	16.8846	1.05981	3.95815	4.55078	6.39377	2.29582	0.949747	6.39377	0.469323	0.949747	0.592002	1.02903	0.752773	1.7424	2.48114	0	0	0	0	2.28958	1.20831	3.01476	1.9122	1.22384	0	0	0	1.83564	0	5.59767	5.77565	11.4048	2.3964	7.30406	12.7827
Solyc01G000694	ETHYLENE-INSENSITIVE3-like 3	GO:0003700 GO:0005634	ETHYLENE INSENSITIVE 3-like 3 protein	261.128	237.517	256.265	314.815	342.951	346.922	314.815	325.24	346.922	319.605	356.015	324.899	13.1603	0.199479	21.0965	22.8453	22.7214	33.1116	22.8453	23.9833	33.1116	9.27393	5.2334	12.4678	271.814	234.054	277.517	247.039	227.994	256.773	244.985	267.036	323.585	330.811	290.049	378.373	329.275	321.205	346.937	346.773	347.055	324.399	296.524	337.892	330.77	375.264
Solyc01G000695	topoisomerase 6 subunit B	GO:0003676 GO:0003677 GO:0003918 GO:0005524 GO:0006265,GO:0003677 GO:0003918 GO:0005524 GO:0006265	DNA topoisomerase 6 subunit B	265.058	259.836	281.12	216.124	190.532	211.588	216.124	190.06	211.588	373.288	379.777	337.149	21.3069	6.72243	3.054	14.4211	29.1168	54.3504	14.4211	8.8864	54.3504	7.09887	20.907	11.0923	250.905	296.082	248.186	270.02	249.653	254.511	297.646	291.202	216.058	252.411	179.904	191.477	192.595	187.525	226.702	208.784	199.277	373.492	370.137	376.235	388.159	388.047
Solyc01G000696	receptor-like protein kinase 1	GO:0004672 GO:0004713 GO:0005524 GO:0006468	Receptor-like serine/threonine-protein kinase	0	0	0	0	0	0	0	0	0	0	0	0	0	0	0	0	0	0	0	0	0	0	0	0	0	0	0	0	0	0	0	0	0	0	0	0	0	0	0	0	0	0	0	0	0	0
Solyc01G000697		GO:0003677 GO:0003700 GO:0006355	AP2/ERF domain-containing protein	0	0	0	0	0	0	0	0	0	0	0	0	0	0	0	0	0	0	0	0	0	0	0	0	0	0	0	0	0	0	0	0	0	0	0	0	0	0	0	0	0	0	0	0	0	0
Solyc01G000698			AP2/ERF domain-containing protein	0	0	0	0	0	0	0	0	0	0	0	0	0	0	0	0	0	0	0	0	0	0	0	0	0	0	0	0	0	0	0	0	0	0	0	0	0	0	0	0	0	0	0	0	0	0
Solyc01G000699		GO:0003677 GO:0003700 GO:0006355	AP2/ERF domain-containing protein	0	0	0	0	0	0	0	0	0	0	0	0	0	0	0	0	0	0	0	0	0	0	0	0	0	0	0	0	0	0	0	0	0	0	0	0	0	0	0	0	0	0	0	0	0	0
Solyc01G000700	Integrase-type D-binding superfamily protein	GO:0003677 GO:0003700 GO:0006355	AP2/ERF domain-containing protein	0	0	0	0	0	0	0	0	0	0	0	0	0	0	0	0	0	0	0	0	0	0	0	0	0	0	0	0	0	0	0	0	0	0	0	0	0	0	0	0	0	0	0	0	0	0
Solyc01G000701			Bulb-type lectin domain-containing protein	33.9243	40.4908	52.5547	11.2641	6.02958	11.27	11.2641	5.83783	11.27	25.0133	28.1951	20.6325	2.54567	0.647531	5.83542	1.91447	8.9977	5.26297	1.91447	3.84788	5.26297	3.23344	2.3352	9.44944	39.2039	14.0598	48.5091	29.683	51.2986	57.6892	49.226	50.749	13.064	13.3854	7.34302	6.41309	5.17728	6.49838	10.096	11.3991	12.3149	18.2896	27.9936	28.7568	30.2597	26.4785
Solyc01G000702			Unknown protein	0	0	0	0	0	0	0	0	0	4.60039	1.99995	3.04523	0	0	6.01336	2.0923	3.55945	1.40192	2.0923	3.38073	1.40192	2.4352	2.27616	0	0	0	0	0	0	0	0	0	0	0	0	0	0	0	0	0	0	0	11.4048	2.3964	4.17375	1.8261
Solyc01G000703			Unknown protein	0	0	0	0	0	0	0	0	0	0	0	0	0	0	0	0	0	0	0	0	0	0	0	0	0	0	0	0	0	0	0	0	0	0	0	0	0	0	0	0	0	0	0	0	0	0
Solyc01G000704			Unknown protein	51.063	39.6012	67.0435	23.9113	27.0894	35.7152	23.9113	25.9757	35.7152	63.3158	73.3802	72.8776	8.73525	15.3171	17.144	10.5691	9.45518	13.0532	10.5691	12.3539	13.0532	11.1619	10.1911	13.783	31.3632	37.217	84.6089	45.0033	34.1991	102.936	59.5292	38.6659	35.1723	26.7708	9.7907	29.317	17.6028	34.3486	30.2881	27.5979	49.2595	48.1304	81.9071	59.91	84.5184	72.1311
Solyc01G000705		GO:0003677 GO:0003700 GO:0006355	AP2/ERF domain-containing protein	0	0	0	0	0	0	0	0	0	0	0	0	0	0	0	0	0	0	0	0	0	0	0	0	0	0	0	0	0	0	0	0	0	0	0	0	0	0	0	0	0	0	0	0	0	0
Solyc01G000706		GO:0003677 GO:0003700 GO:0006355	AP2/ERF domain-containing protein	0	0	0	0	0	0	0	0	0	0	0	0	0	0	0	0	0	0	0	0	0	0	0	0	0	0	0	0	0	0	0	0	0	0	0	0	0	0	0	0	0	0	0	0	0	0
Solyc01G000707		GO:0003700 GO:0006355	Physalis organ size 1	21.1402	20.6786	28.3706	14.6033	14.0863	13.618	14.6033	13.8001	13.618	47.3805	48.0155	44.6078	4.11082	1.63606	7.7484	3.91572	13.9934	6.12248	3.91572	6.1945	6.12248	1.32268	3.31586	4.31393	24.3936	19.8491	19.178	16.2778	25.0793	24.8855	25.1854	35.041	20.0984	11.4732	12.2384	14.6585	15.5319	12.0684	7.34258	15.5988	17.9125	43.3174	42.5087	56.3154	46.9547	44.7395
Solyc01G000708			Receptor-like serine/threonine-protein kinase	0	0	0	0	0	0	0	0	0	0	0	0	0	0	0	0	0	0	0	0	0	0	0	0	0	0	0	0	0	0	0	0	0	0	0	0	0	0	0	0	0	0	0	0	0	0
Solyc01G000709			Receptor-like serine/threonine-protein kinase	0	0	0	0	0	0	0	0	0	0	0	0	0	0	0	0	0	0	0	0	0	0	0	0	0	0	0	0	0	0	0	0	0	0	0	0	0	0	0	0	0	0	0	0	0	0
Solyc01G000710		GO:0004672 GO:0006468	Receptor-like serine/threonine-protein kinase	0	0	0	0	0	0	0	0	0	0	0	0	0	0	0	0	0	0	0	0	0	0	0	0	0	0	0	0	0	0	0	0	0	0	0	0	0	0	0	0	0	0	0	0	0	0
Solyc01G000711			Receptor-like serine/threonine-protein kinase	0	0	0	0	0	0	0	0	0	0	0	0	0	0	0	0	0	0	0	0	0	0	0	0	0	0	0	0	0	0	0	0	0	0	0	0	0	0	0	0	0	0	0	0	0	0
Solyc01G000712	receptor-like protein kinase 1	GO:0004672 GO:0005524 GO:0006468	Receptor-like serine/threonine-protein kinase	0	0	0	0	0	0	0	0	0	0	1.83299	0	0	0	0	2.33033	0	0	2.33033	0	0	1.74076	0	0	0	0	0	0	0	0	0	0	0	0	0	0	0	0	0	0	0	0	0	0	1.04344	0
Solyc01G000713			Bulb-type lectin domain-containing protein	0	0	0	0	0	0	0	0	0	3.09435	4.26429	2.65745	0	0	1.49716	2.08328	1.43428	1.10039	2.08328	1.33891	1.10039	2.16938	1.25909	0	0	0	0	0	0	0	0	0	0	0	0	0	0	0	0	0	0	4.81304	2.0736	2.3964	4.17375	6.39136
Solyc01G000714	Integrase-type D-binding superfamily protein	GO:0003677 GO:0003700 GO:0006355	AP2/ERF domain-containing protein	0	0	0	0	0	0	0	0	0	0	0	0	0	0	0	0	0	0	0	0	0	0	0	0	0	0	0	0	0	0	0	0	0	0	0	0	0	0	0	0	0	0	0	0	0	0
Solyc01G000715	Integrase-type D-binding superfamily protein	GO:0003677 GO:0003700 GO:0006355	AP2/ERF domain-containing protein	0	0	0	0	0	0	0	0	0	0	0	0	0	0	0	0	0	0	0	0	0	0	0	0	0	0	0	0	0	0	0	0	0	0	0	0	0	0	0	0	0	0	0	0	0	0
Solyc01G000716		GO:0005515	non-specific serine/threonine protein kinase	0	0	0	0	0	0	0	0	0	0	0	0	0	0	0	0	0	0	0	0	0	0	0	0	0	0	0	0	0	0	0	0	0	0	0	0	0	0	0	0	0	0	0	0	0	0
Solyc01G000717			Fe2OG dioxygenase domain-containing protein	0	0	0	0	0	0	0	0	0	0	0	0	0	0	0	0	0	0	0	0	0	0	0	0	0	0	0	0	0	0	0	0	0	0	0	0	0	0	0	0	0	0	0	0	0	0
Solyc01G000718		GO:0005576 GO:0030414	Unknown protein	20.5822	24.1437	29.523	12.0128	11.2542	11.8836	12.0128	12.3005	11.8836	55.2429	67.6985	77.1998	2.14386	3.44665	15.7031	9.64035	16.6682	10.8902	9.64035	22.7561	10.8902	8.2632	14.3655	4.50106	27.0072	22.3302	12.4093	27.768	20.5194	28.279	24.0406	36.2493	12.0591	10.5171	13.4622	9.16156	13.4609	11.1401	9.17822	10.7992	15.6735	49.093	43.5455	73.0902	74.084	56.6092
Solyc01G000719			Unknown protein	0	0	0	0	0	0	0	0	0	0	0	0	0	0	0	0	0	0	0	0	0	0	0	0	0	0	0	0	0	0	0	0	0	0	0	0	0	0	0	0	0	0	0	0	0	0
Solyc01G000720			Unknown protein	0	0	0	0	0	0	0	0	0	0	0	0	0	0	0	0	0	0	0	0	0	0	0	0	0	0	0	0	0	0	0	0	0	0	0	0	0	0	0	0	0	0	0	0	0	0
Solyc01G000721			Replication factor A C-terminal domain-containing protein	0	0	0	0	0	0	0	0	0	0	0	0	0	0	0	0	0	0	0	0	0	0	0	0	0	0	0	0	0	0	0	0	0	0	0	0	0	0	0	0	0	0	0	0	0	0
Solyc01G000722			Unknown protein	0	0	0	0	0	0	0	0	0	0	0	0	0	0	0	0	0	0	0	0	0	0	0	0	0	0	0	0	0	0	0	0	0	0	0	0	0	0	0	0	0	0	0	0	0	0
Solyc01G000723			Signal transduction histidine kinase dimerisation/phosphoacceptor domain-containing protein	0	0	0	0	0	0	0	0	0	0	0	0	0	0	0	0	0	0	0	0	0	0	0	0	0	0	0	0	0	0	0	0	0	0	0	0	0	0	0	0	0	0	0	0	0	0
Solyc01G000724		GO:0003723 GO:0004525 GO:0006396	Endoribonuclease Dicer-like protein 2	0	0	0	0	0	0	0	0	0	0	0	0	0	0	0	0	0	0	0	0	0	0	0	0	0	0	0	0	0	0	0	0	0	0	0	0	0	0	0	0	0	0	0	0	0	0
Solyc01G000725		GO:0003723 GO:0004525 GO:0006396	RNase III domain-containing protein	0	0	0	0	0	0	0	0	0	0	0	0	0	0	0	0	0	0	0	0	0	0	0	0	0	0	0	0	0	0	0	0	0	0	0	0	0	0	0	0	0	0	0	0	0	0
Solyc01G000726			RNase III domain-containing protein	0	0	0	0	0	0	0	0	0	0	0	0	0	0	0	0	0	0	0	0	0	0	0	0	0	0	0	0	0	0	0	0	0	0	0	0	0	0	0	0	0	0	0	0	0	0
Solyc01G000727		GO:0016491 GO:0055114	Fe2OG dioxygenase domain-containing protein	0	0	0	0	0	0	0	0	0	0	0	0	0	0	0	0	0	0	0	0	0	0	0	0	0	0	0	0	0	0	0	0	0	0	0	0	0	0	0	0	0	0	0	0	0	0
Solyc01G000728			Inosine/uridine-preferring nucleoside hydrolase domain-containing protein	0	0	0	0	0	0	0	0	0	0	0	0	0	0	0	0	0	0	0	0	0	0	0	0	0	0	0	0	0	0	0	0	0	0	0	0	0	0	0	0	0	0	0	0	0	0
Solyc01G000729			Calcineurin-like phosphoesterase family protein	0	0	0	0	0	0	0	0	0	0	0	0	0	0	0	0	0	0	0	0	0	0	0	0	0	0	0	0	0	0	0	0	0	0	0	0	0	0	0	0	0	0	0	0	0	0
Solyc01G000730			Extensin Dif10	0	0	0	0	0	0	0	0	0	0	0	0	0	0	0	0	0	0	0	0	0	0	0	0	0	0	0	0	0	0	0	0	0	0	0	0	0	0	0	0	0	0	0	0	0	0
Solyc01G000731		GO:0005515 GO:0007165 GO:0043531	ADP-ribosyl cyclase/cyclic ADP-ribose hydrolase	87.2737	64.4521	82.0486	45.1142	42.8501	43.6294	45.1142	43.2035	43.6294	166.376	216.917	208.287	8.76327	13.6667	41.8253	36.2631	17.4268	44.5461	36.2631	2.26565	44.5461	12.9381	15.7786	11.9566	115.869	91.802	54.1497	59.366	69.5381	66.7385	76.701	102.706	43.2116	46.8489	45.282	42.1432	45.5601	40.8469	57.8228	46.1964	26.8688	214.662	143.078	141.388	175.297	233.741
Solyc01G000732	KH domain-containing protein / zinc finger (CCCH type) family protein	GO:0003676 GO:0003723 GO:0046872	Zinc finger CCCH domain-containing protein 14-like	335.802	323.696	382.54	367.845	369.606	406.762	367.845	362.017	406.762	471.79	515.609	486.816	11.5267	8.09965	43.1139	14.3401	37.9125	32.0081	14.3401	42.9201	32.0081	15.0955	8.05229	31.0743	334.54	320.894	351.973	323.64	323.751	369.889	377.781	399.95	373.831	374.791	354.913	384.786	358.268	365.766	380.896	413.968	425.423	434.136	462.412	518.821	532.153	506.744
Solyc01G000733		GO:0042626	V-type proton ATPase subunit D	0	0	0	0	0	0	0	0	0	0	0	0	0	0	0	0	0	0	0	0	0	0	0	0	0	0	0	0	0	0	0	0	0	0	0	0	0	0	0	0	0	0	0	0	0	0
Solyc01G000734	basic helix-loop-helix (bHLH) D-binding superfamily protein	GO:0046983	BHLH domain-containing protein	0	0	0	0	0	0	0	0	0	0	0	0	0	0	0	0	0	0	0	0	0	0	0	0	0	0	0	0	0	0	0	0	0	0	0	0	0	0	0	0	0	0	0	0	0	0
Solyc01G000735	basic helix-loop-helix (bHLH) D-binding superfamily protein	GO:0046983	BHLH domain-containing protein	0	0	0	0	0	0	0	0	0	0	0	0	0	0	0	0	0	0	0	0	0	0	0	0	0	0	0	0	0	0	0	0	0	0	0	0	0	0	0	0	0	0	0	0	0	0
Solyc01G000736			Unknown protein	0	0	0	0	0	0	0	0	0	0	0	0	0	0	0	0	0	0	0	0	0	0	0	0	0	0	0	0	0	0	0	0	0	0	0	0	0	0	0	0	0	0	0	0	0	0
Solyc01G000737			TF-B3 domain-containing protein	0	0	0	0	0	0	0	0	0	0	0	0	0	0	0	0	0	0	0	0	0	0	0	0	0	0	0	0	0	0	0	0	0	0	0	0	0	0	0	0	0	0	0	0	0	0
Solyc01G000738		GO:0005515	Leucine-rich repeat-containing N-terminal plant-type domain-containing protein	0	0	0	0	0	0	0	0	0	0	0	0	0	0	0	0	0	0	0	0	0	0	0	0	0	0	0	0	0	0	0	0	0	0	0	0	0	0	0	0	0	0	0	0	0	0
Solyc01G000739			Leucine-rich repeat-containing N-terminal plant-type domain-containing protein	0	0	0	0	0	0	0	0	0	0	0	0	0	0	0	0	0	0	0	0	0	0	0	0	0	0	0	0	0	0	0	0	0	0	0	0	0	0	0	0	0	0	0	0	0	0
Solyc01G000740		GO:0003676 GO:0008270	Retrovirus-related Pol polyprotein from transposon TNT 1-94-like beta-barrel domain-containing protein	0	0	0	0	0	0	0	0	0	0	0	0	0	0	0	0	0	0	0	0	0	0	0	0	0	0	0	0	0	0	0	0	0	0	0	0	0	0	0	0	0	0	0	0	0	0
Solyc01G000741			SWIM-type domain-containing protein	0	0	0	0	0	0	0	0	0	0	0	0	0	0	0	0	0	0	0	0	0	0	0	0	0	0	0	0	0	0	0	0	0	0	0	0	0	0	0	0	0	0	0	0	0	0
Solyc01G000742			SWIM-type domain-containing protein	0	0	0	0	0	0	0	0	0	0	0	0	0	0	0	0	0	0	0	0	0	0	0	0	0	0	0	0	0	0	0	0	0	0	0	0	0	0	0	0	0	0	0	0	0	0
Solyc01G000743			SWIM-type domain-containing protein	0	0	0	0	0	0	0	0	0	0	0	0	0	0	0	0	0	0	0	0	0	0	0	0	0	0	0	0	0	0	0	0	0	0	0	0	0	0	0	0	0	0	0	0	0	0
Solyc01G000744			ZF-HD dimerization-type domain-containing protein	0	0	0	0	0	0	0	0	0	0	0	0	0	0	0	0	0	0	0	0	0	0	0	0	0	0	0	0	0	0	0	0	0	0	0	0	0	0	0	0	0	0	0	0	0	0
Solyc01G000745			Integrase core domain containing protein	0	0	0	0	0	0	0	0	0	0	0	0	0	0	0	0	0	0	0	0	0	0	0	0	0	0	0	0	0	0	0	0	0	0	0	0	0	0	0	0	0	0	0	0	0	0
Solyc01G000746	basic helix-loop-helix (bHLH) D-binding superfamily protein		BHLH domain-containing protein	0	0	0	0	0	0	0	0	0	0	0	0	0	0	0	0	0	0	0	0	0	0	0	0	0	0	0	0	0	0	0	0	0	0	0	0	0	0	0	0	0	0	0	0	0	0
Solyc01G000747			Unknown protein	0	0	0	0	0	0	0	0	0	0	0	0	0	0	0	0	0	0	0	0	0	0	0	0	0	0	0	0	0	0	0	0	0	0	0	0	0	0	0	0	0	0	0	0	0	0
Solyc01G000748		GO:0003824 GO:0006808 GO:0008152 GO:0030234	Nitrogen regulatory protein P-II homolog	0	0	0	0	0	0	0	0	0	0	0	0	0	0	0	0	0	0	0	0	0	0	0	0	0	0	0	0	0	0	0	0	0	0	0	0	0	0	0	0	0	0	0	0	0	0
Solyc01G000749			Replication factor A C-terminal domain-containing protein	0	0	0	0	0	0	0	0	0	0	0	0	0	0	0	0	0	0	0	0	0	0	0	0	0	0	0	0	0	0	0	0	0	0	0	0	0	0	0	0	0	0	0	0	0	0
Solyc01G000750	PRLI-interacting factor, putative		PRLI-interacting factor A	152.934	152.5	164.904	278.052	244.478	305.582	278.052	244.868	305.582	281.582	296.885	274.203	25.4554	37.8424	29.8426	16.1952	13.4626	14.9315	16.1952	13.6357	14.9315	32.388	24.6506	7.0392	150.717	142.252	165.833	152.245	152.756	196.822	140.809	157.08	273.339	283.006	277.811	243.698	265.077	224.658	271.675	295.777	349.294	257.979	271.641	315.127	283.815	315.003
Solyc01G000751			Ulp1 protease family, C-terminal catalytic domain containing protein	0	0	0	0	0	0	0	0	0	0	0	0	0	0	0	0	0	0	0	0	0	0	0	0	0	0	0	0	0	0	0	0	0	0	0	0	0	0	0	0	0	0	0	0	0	0
Solyc01G000752			DUF1985 domain-containing protein	0	0	0	0	0	0	0	0	0	0	0	0	0	0	0	0	0	0	0	0	0	0	0	0	0	0	0	0	0	0	0	0	0	0	0	0	0	0	0	0	0	0	0	0	0	0
Solyc01G000753			RNA-directed DNA polymerase (Reverse transcriptase)	0	0	0	0	0	0	0	0	0	0	0	0	0	0	0	0	0	0	0	0	0	0	0	0	0	0	0	0	0	0	0	0	0	0	0	0	0	0	0	0	0	0	0	0	0	0
Solyc01G000754			Aminotransferase-like plant mobile domain-containing protein	0	0	0	0	0	0	0	0	0	0	0	0	0	0	0	0	0	0	0	0	0	0	0	0	0	0	0	0	0	0	0	0	0	0	0	0	0	0	0	0	0	0	0	0	0	0
Solyc01G000755	Peroxidase superfamily protein	GO:0004601 GO:0006979 GO:0020037 GO:0055114	Peroxidase	0	0	0	0	0	0	0	0	0	0	0	0	0	0	0	0	0	0	0	0	0	0	0	0	0	0	0	0	0	0	0	0	0	0	0	0	0	0	0	0	0	0	0	0	0	0
Solyc01G000756			SWIM-type domain-containing protein	0	0	0	0	0	0	0	0	0	0	0	0	0	0	0	0	0	0	0	0	0	0	0	0	0	0	0	0	0	0	0	0	0	0	0	0	0	0	0	0	0	0	0	0	0	0
Solyc01G000757			F-box family protein	0	0	0	0	0	0	0	0	0	0	0	0	0	0	0	0	0	0	0	0	0	0	0	0	0	0	0	0	0	0	0	0	0	0	0	0	0	0	0	0	0	0	0	0	0	0
Solyc01G000758			Gag/pol polyprotein	0	0	0	0	0	0	0	0	0	0	0	0	0	0	0	0	0	0	0	0	0	0	0	0	0	0	0	0	0	0	0	0	0	0	0	0	0	0	0	0	0	0	0	0	0	0
Solyc01G000759			Unknown protein	0	0	0	0	0	0	0	0	0	0	0	0	0	0	0	0	0	0	0	0	0	0	0	0	0	0	0	0	0	0	0	0	0	0	0	0	0	0	0	0	0	0	0	0	0	0
Solyc01G000760			Nucleolar GTP-binding protein 2 N-terminal domain-containing protein	0	0	0	0	0	0	0	0	0	0	0	0	0	0	0	0	0	0	0	0	0	0	0	0	0	0	0	0	0	0	0	0	0	0	0	0	0	0	0	0	0	0	0	0	0	0
Solyc01G000761		GO:0005515	F-box domain-containing protein	0	0	0	0	0	0	0	0	0	0	0	0	0	0	0	0	0	0	0	0	0	0	0	0	0	0	0	0	0	0	0	0	0	0	0	0	0	0	0	0	0	0	0	0	0	0
Solyc01G000762			Unknown protein	0	0	0	0	0	0	0	0	0	0	0	0	0	0	0	0	0	0	0	0	0	0	0	0	0	0	0	0	0	0	0	0	0	0	0	0	0	0	0	0	0	0	0	0	0	0
Solyc01G000763			Unknown protein	0	0	0	0	0	0	0	0	0	0	0	0	0	0	0	0	0	0	0	0	0	0	0	0	0	0	0	0	0	0	0	0	0	0	0	0	0	0	0	0	0	0	0	0	0	0
Solyc01G000764			F-box domain-containing protein	0	0	0	0	0	0	0	0	0	0	0	0	0	0	0	0	0	0	0	0	0	0	0	0	0	0	0	0	0	0	0	0	0	0	0	0	0	0	0	0	0	0	0	0	0	0
Solyc01G000765			F-box domain-containing protein	0	0	0	0	0	0	0	0	0	0	0	0	0	0	0	0	0	0	0	0	0	0	0	0	0	0	0	0	0	0	0	0	0	0	0	0	0	0	0	0	0	0	0	0	0	0
Solyc01G000766			Integrase core domain containing protein	0	0	0	0	0	0	0	0	0	0	0	0	0	0	0	0	0	0	0	0	0	0	0	0	0	0	0	0	0	0	0	0	0	0	0	0	0	0	0	0	0	0	0	0	0	0
Solyc01G000767			F-box domain-containing protein	0	0	0	0	0	0	0	0	0	0	0	0	0	0	0	0	0	0	0	0	0	0	0	0	0	0	0	0	0	0	0	0	0	0	0	0	0	0	0	0	0	0	0	0	0	0
Solyc01G000768		GO:0005515	F-box domain-containing protein	0	0	0	0	0	0	0	0	0	0	0	0	0	0	0	0	0	0	0	0	0	0	0	0	0	0	0	0	0	0	0	0	0	0	0	0	0	0	0	0	0	0	0	0	0	0
Solyc01G000769			Unknown protein	0	0	0	0	0	0	0	0	0	0	0	0	0	0	0	0	0	0	0	0	0	0	0	0	0	0	0	0	0	0	0	0	0	0	0	0	0	0	0	0	0	0	0	0	0	0
Solyc01G000770			Unknown protein	0	0	0	0	0	0	0	0	0	0	0	0	0	0	0	0	0	0	0	0	0	0	0	0	0	0	0	0	0	0	0	0	0	0	0	0	0	0	0	0	0	0	0	0	0	0
Solyc01G000771			Unknown protein	0	0	0	0	0	0	0	0	0	0	0	0	0	0	0	0	0	0	0	0	0	0	0	0	0	0	0	0	0	0	0	0	0	0	0	0	0	0	0	0	0	0	0	0	0	0
Solyc01G000772			F-box domain-containing protein	0	0	0	0	0	0	0	0	0	0	0	0	0	0	0	0	0	0	0	0	0	0	0	0	0	0	0	0	0	0	0	0	0	0	0	0	0	0	0	0	0	0	0	0	0	0
Solyc01G000773		,GO:0006904 GO:0016192	Unknown protein	0	0	0	0	0	0	0	0	0	0	0	0	0	0	0	0	0	0	0	0	0	0	0	0	0	0	0	0	0	0	0	0	0	0	0	0	0	0	0	0	0	0	0	0	0	0
Solyc01G000774			Unknown protein	0	0	0	0	0	0	0	0	0	0	0	0	0	0	0	0	0	0	0	0	0	0	0	0	0	0	0	0	0	0	0	0	0	0	0	0	0	0	0	0	0	0	0	0	0	0
Solyc01G000775	D/R polymerases superfamily protein		RNA-directed DNA polymerase	0	0	0	0	0	0	0	0	0	0	0	0	0	0	0	0	0	0	0	0	0	0	0	0	0	0	0	0	0	0	0	0	0	0	0	0	0	0	0	0	0	0	0	0	0	0
Solyc01G000776			Transposase-associated domain-containing protein	0	0	0	0	0	0	0	0	0	0	0	0	0	0	0	0	0	0	0	0	0	0	0	0	0	0	0	0	0	0	0	0	0	0	0	0	0	0	0	0	0	0	0	0	0	0
Solyc01G000777			SAP domain-containing protein	0	0	0	0	0	0	0	0	0	0	0	0	0	0	0	0	0	0	0	0	0	0	0	0	0	0	0	0	0	0	0	0	0	0	0	0	0	0	0	0	0	0	0	0	0	0
Solyc01G000778	Transcriptional factor B3 family protein	GO:0003677	TF-B3 domain-containing protein	0	0	0	0	0	0	0	0	0	0	0	0	0	0	0	0	0	0	0	0	0	0	0	0	0	0	0	0	0	0	0	0	0	0	0	0	0	0	0	0	0	0	0	0	0	0
Solyc01G000779		GO:0005515	F-box domain-containing protein	0	0	0	0	0	0	0	0	0	0	0	0	0	0	0	0	0	0	0	0	0	0	0	0	0	0	0	0	0	0	0	0	0	0	0	0	0	0	0	0	0	0	0	0	0	0
Solyc01G000780			Unknown protein	0	0	0	0	0	0	0	0	0	0	0	0	0	0	0	0	0	0	0	0	0	0	0	0	0	0	0	0	0	0	0	0	0	0	0	0	0	0	0	0	0	0	0	0	0	0
Solyc01G000781			Unknown protein	0	0	0	0	0	0	0	0	0	0	0	0	0	0	0	0	0	0	0	0	0	0	0	0	0	0	0	0	0	0	0	0	0	0	0	0	0	0	0	0	0	0	0	0	0	0
Solyc01G000782			Reverse transcriptase Ty1/copia-type domain-containing protein	0	0	0	0	0	0	0	0	0	0	0	0	0	0	0	0	0	0	0	0	0	0	0	0	0	0	0	0	0	0	0	0	0	0	0	0	0	0	0	0	0	0	0	0	0	0
Solyc01G000783			F-box domain-containing protein	0	0	0	0	0	0	0	0	0	0	0	0	0	0	0	0	0	0	0	0	0	0	0	0	0	0	0	0	0	0	0	0	0	0	0	0	0	0	0	0	0	0	0	0	0	0
Solyc01G000784			Unknown protein	0	0	0	0	0	0	0	0	0	0	0	0	0	0	0	0	0	0	0	0	0	0	0	0	0	0	0	0	0	0	0	0	0	0	0	0	0	0	0	0	0	0	0	0	0	0
Solyc01G000785			Nucleolar GTP-binding protein 2 N-terminal domain-containing protein	0	0	0	0	0	0	0	0	0	0	0	0	0	0	0	0	0	0	0	0	0	0	0	0	0	0	0	0	0	0	0	0	0	0	0	0	0	0	0	0	0	0	0	0	0	0
Solyc01G000786			Unknown protein	0	0	0	0	0	0	0	0	0	0	0	0	0	0	0	0	0	0	0	0	0	0	0	0	0	0	0	0	0	0	0	0	0	0	0	0	0	0	0	0	0	0	0	0	0	0
Solyc01G000787			TF-B3 domain-containing protein	0	0	0	0	0	0	0	0	0	0	0	0	0	0	0	0	0	0	0	0	0	0	0	0	0	0	0	0	0	0	0	0	0	0	0	0	0	0	0	0	0	0	0	0	0	0
Solyc01G000788			Unknown protein	0	0	0	0	0	0	0	0	0	0	0	0	0	0	0	0	0	0	0	0	0	0	0	0	0	0	0	0	0	0	0	0	0	0	0	0	0	0	0	0	0	0	0	0	0	0
Solyc01G000789			DUF4218 domain-containing protein	0	0	0	0	0	0	0	0	0	0	0	0	0	0	0	0	0	0	0	0	0	0	0	0	0	0	0	0	0	0	0	0	0	0	0	0	0	0	0	0	0	0	0	0	0	0
Solyc01G000790		GO:0051259	Unknown protein	0	0	0	0	0	0	0	0	0	0	0	0	0	0	0	0	0	0	0	0	0	0	0	0	0	0	0	0	0	0	0	0	0	0	0	0	0	0	0	0	0	0	0	0	0	0
Solyc01G000791			CSD domain-containing protein	0	0	0	0	0	0	0	0	0	0	0	0	0	0	0	0	0	0	0	0	0	0	0	0	0	0	0	0	0	0	0	0	0	0	0	0	0	0	0	0	0	0	0	0	0	0
Solyc01G000792			TF-B3 domain-containing protein	0	0	0	0	0	0	0	0	0	0	0	0	0	0	0	0	0	0	0	0	0	0	0	0	0	0	0	0	0	0	0	0	0	0	0	0	0	0	0	0	0	0	0	0	0	0
Solyc01G000793			Unknown protein	0	0	0	0	0	0	0	0	0	0	0	0	0	0	0	0	0	0	0	0	0	0	0	0	0	0	0	0	0	0	0	0	0	0	0	0	0	0	0	0	0	0	0	0	0	0
Solyc01G000794			Unknown protein	0	0	0	0	0	0	0	0	0	0	0	0	0	0	0	0	0	0	0	0	0	0	0	0	0	0	0	0	0	0	0	0	0	0	0	0	0	0	0	0	0	0	0	0	0	0
Solyc01G000795			Unknown protein	0	0	0	0	0	0	0	0	0	0	0	0	0	0	0	0	0	0	0	0	0	0	0	0	0	0	0	0	0	0	0	0	0	0	0	0	0	0	0	0	0	0	0	0	0	0
Solyc01G000796			Unknown protein	0	0	0	0	0	0	0	0	0	0	0	0	0	0	0	0	0	0	0	0	0	0	0	0	0	0	0	0	0	0	0	0	0	0	0	0	0	0	0	0	0	0	0	0	0	0
Solyc01G000797			TF-B3 domain-containing protein	0	0	0	0	0	0	0	0	0	0	0	0	0	0	0	0	0	0	0	0	0	0	0	0	0	0	0	0	0	0	0	0	0	0	0	0	0	0	0	0	0	0	0	0	0	0
Solyc01G000798			ATPase AAA-type core domain-containing protein	0	0	0	0	0	0	0	0	0	0	0	0	0	0	0	0	0	0	0	0	0	0	0	0	0	0	0	0	0	0	0	0	0	0	0	0	0	0	0	0	0	0	0	0	0	0
Solyc01G000799			Unknown protein	0	0	0	0	0	0	0	0	0	0	0	0	0	0	0	0	0	0	0	0	0	0	0	0	0	0	0	0	0	0	0	0	0	0	0	0	0	0	0	0	0	0	0	0	0	0
Solyc01G000800			CSD domain-containing protein	0	0	0	0	0	0	0	0	0	0	0	0	0	0	0	0	0	0	0	0	0	0	0	0	0	0	0	0	0	0	0	0	0	0	0	0	0	0	0	0	0	0	0	0	0	0
Solyc01G000801		GO:0003677 GO:0006355	Cold shock domain protein 2	0	0	0	0	0	0	0	0	0	0	0	0	0	0	0	0	0	0	0	0	0	0	0	0	0	0	0	0	0	0	0	0	0	0	0	0	0	0	0	0	0	0	0	0	0	0
Solyc01G000802		GO:0005515	Leucine-rich repeat-containing N-terminal plant-type domain-containing protein	4.02945	6.86244	8.03462	8.56019	9.68344	14.9328	8.56019	11.3186	14.9328	7.99956	9.23459	16.1717	1.79553	4.97308	2.29394	1.65038	5.53604	1.87515	1.65038	1.57249	1.87515	1.86369	1.82656	2.05918	2.6136	4.96227	4.51247	5.7451	7.97979	15.8362	3.43437	4.83323	9.04429	10.5171	6.11919	6.41309	12.4255	10.2117	13.7673	11.9991	19.0321	10.5887	6.22079	7.1892	8.3475	8.21746
Solyc01G000803			Retrotransposon gag domain-containing protein	0	0	0	0	0	0	0	0	0	0	0	0	0	0	0	0	0	0	0	0	0	0	0	0	0	0	0	0	0	0	0	0	0	0	0	0	0	0	0	0	0	0	0	0	0	0
Solyc01G000804			Transposase-associated domain-containing protein	0	0	0	0	0	0	0	0	0	0	0	0	0	0	0	0	0	0	0	0	0	0	0	0	0	0	0	0	0	0	0	0	0	0	0	0	0	0	0	0	0	0	0	0	0	0
Solyc01G000805			Unknown protein	0	0	0	0	0	0	0	0	0	0	0	0	0	0	0	0	0	0	0	0	0	0	0	0	0	0	0	0	0	0	0	0	0	0	0	0	0	0	0	0	0	0	0	0	0	0
Solyc01G000806			Transposase, Ptta/En/Spm, plant	0	0	0	0	0	0	0	0	0	0	0	0	0	0	0	0	0	0	0	0	0	0	0	0	0	0	0	0	0	0	0	0	0	0	0	0	0	0	0	0	0	0	0	0	0	0
Solyc01G000807			DUF4218 domain-containing protein	0	0	0	0	0	0	0	0	0	0	0	0	0	0	0	0	0	0	0	0	0	0	0	0	0	0	0	0	0	0	0	0	0	0	0	0	0	0	0	0	0	0	0	0	0	0
Solyc01G000808			Protein trichome birefringence	0	2.57624	0	0	1.57888	0	0	1.91024	0	0	0	0	1.40768	0	0	0	0	0	0	0	0	0	0	1.48739	0	0	0	2.87255	2.27994	0	0	0	0	0	0	0.916156	1.03546	2.78502	0	0	0	0	0	0	0	0
Solyc01G000809		GO:0003677 GO:0003899 GO:0005515 GO:0006351 GO:0008270	RING-type E3 ubiquitin transferase	35.2305	37.9598	45.441	30.0142	42.9647	41.4267	30.0142	41.5432	41.4267	55.3176	74.2332	47.2789	1.33951	13.5065	4.96118	9.96332	4.43631	14.3062	9.96332	6.0224	14.3062	7.94102	8.27281	5.28634	30.492	28.9466	46.2528	38.3007	37.619	55.4269	44.6469	36.2493	34.1673	27.7269	28.1483	45.8078	40.3828	42.7036	40.3842	32.3975	51.4985	50.0556	55.9871	59.91	85.5618	70.305
Solyc01G000810		GO:0003676 GO:0008270	SWIM-type domain-containing protein	0	0	0	0	0	0	0	0	0	0	0	0	0	0	0	0	0	0	0	0	0	0	0	0	0	0	0	0	0	0	0	0	0	0	0	0	0	0	0	0	0	0	0	0	0	0
Solyc01G000811			Unknown protein	0	0	0	0	0	0	0	0	0	0	0	0	0	0	0	0	0	0	0	0	0	0	0	0	0	0	0	0	0	0	0	0	0	0	0	0	0	0	0	0	0	0	0	0	0	0
Solyc01G000812			DUF4218 domain-containing protein	0	0	0	0	0	0	0	0	0	0	0	0	0	0	0	0	0	0	0	0	0	0	0	0	0	0	0	0	0	0	0	0	0	0	0	0	0	0	0	0	0	0	0	0	0	0
Solyc01G000813			Unknown protein	0	0	0	0	0	0	0	0	0	0	0	0	0	0	0	0	0	0	0	0	0	0	0	0	0	0	0	0	0	0	0	0	0	0	0	0	0	0	0	0	0	0	0	0	0	0
Solyc01G000814			Receptor-like serine/threonine-protein kinase	0	0	0	0	0	0	0	0	0	0	0	0	0	0	0	0	0	0	0	0	0	0	0	0	0	0	0	0	0	0	0	0	0	0	0	0	0	0	0	0	0	0	0	0	0	0
Solyc01G000815			Unknown protein	0	0	0	0	0	0	0	0	0	0	0	0	0	0	0	0	0	0	0	0	0	0	0	0	0	0	0	0	0	0	0	0	0	0	0	0	0	0	0	0	0	0	0	0	0	0
Solyc01G000816	RING/U-box superfamily protein	GO:0006886 GO:0006888 GO:0008270 GO:0030127	RING-type E3 ubiquitin transferase	0	0	0	0	0	0	0	0	0	0	0	0	0	0	0	0	0	0	0	0	0	0	0	0	0	0	0	0	0	0	0	0	0	0	0	0	0	0	0	0	0	0	0	0	0	0
Solyc01G000817			MULE transposase domain-containing protein	0	0	0	0	0	0	0	0	0	0	0	0	0	0	0	0	0	0	0	0	0	0	0	0	0	0	0	0	0	0	0	0	0	0	0	0	0	0	0	0	0	0	0	0	0	0
Solyc01G000818			Unknown protein	0	0	0	0	0	0	0	0	0	0	0	0	0	0	0	0	0	0	0	0	0	0	0	0	0	0	0	0	0	0	0	0	0	0	0	0	0	0	0	0	0	0	0	0	0	0
Solyc01G000819			RING-type E3 ubiquitin transferase	0	0	0	0	0	0	0	0	0	0	0	0	0	0	0	0	0	0	0	0	0	0	0	0	0	0	0	0	0	0	0	0	0	0	0	0	0	0	0	0	0	0	0	0	0	0
Solyc01G000820		GO:0003677 GO:0003899 GO:0006351	RING-type E3 ubiquitin transferase	0	0	0	0	0	0	0	0	0	0	0	0	0	0	0	0	0	0	0	0	0	0	0	0	0	0	0	0	0	0	0	0	0	0	0	0	0	0	0	0	0	0	0	0	0	0
Solyc01G000821			Unknown protein	0	0	0	0	0	0	0	0	0	0	0	0	0	0	0	0	0	0	0	0	0	0	0	0	0	0	0	0	0	0	0	0	0	0	0	0	0	0	0	0	0	0	0	0	0	0
Solyc01G000822			Integrase core domain containing protein	0	0	0	0	0	0	0	0	0	0	0	0	0	0	0	0	0	0	0	0	0	0	0	0	0	0	0	0	0	0	0	0	0	0	0	0	0	0	0	0	0	0	0	0	0	0
Solyc01G000823			RING-type E3 ubiquitin transferase	0	0	0	0	0	0	0	0	0	0	0	0	0	0	0	0	0	0	0	0	0	0	0	0	0	0	0	0	0	0	0	0	0	0	0	0	0	0	0	0	0	0	0	0	0	0
Solyc01G000824	RING/U-box superfamily protein		RING-type E3 ubiquitin transferase	0	0	0	0	0	0	0	0	0	0	0	0	0	0	0	0	0	0	0	0	0	0	0	0	0	0	0	0	0	0	0	0	0	0	0	0	0	0	0	0	0	0	0	0	0	0
Solyc01G000825			Unknown protein	0	0	0	0	0	0	0	0	0	0	0	0	0	0	0	0	0	0	0	0	0	0	0	0	0	0	0	0	0	0	0	0	0	0	0	0	0	0	0	0	0	0	0	0	0	0
Solyc01G000826			Reverse transcriptase domain-containing protein	0	0	0	0	0	0	0	0	0	0	0	0	0	0	0	0	0	0	0	0	0	0	0	0	0	0	0	0	0	0	0	0	0	0	0	0	0	0	0	0	0	0	0	0	0	0
Solyc01G000827	60S acidic ribosomal protein family		60S acidic ribosomal protein P1	81.0279	76.0795	108.444	96.8825	103.071	121.781	96.8825	102.385	121.781	183.384	211.645	204.854	18.1373	10.263	26.9337	20.7579	29.5583	45.8588	20.7579	29.2775	45.8588	41.3671	30.1214	17.4335	82.7639	80.2234	80.0964	68.9412	83.2178	92.7551	120.203	112.373	75.3691	96.5662	118.712	104.442	85.9429	118.827	115.646	117.591	132.105	207.923	187.66	154.568	204.514	195.393
Solyc01G000828	Domain of unknown function (DUF1985)		DUF1985 domain-containing protein	0	0	0	0	0	0	0	0	0	0	0	0	0	0	0	0	0	0	0	0	0	0	0	0	0	0	0	0	0	0	0	0	0	0	0	0	0	0	0	0	0	0	0	0	0	0
Solyc01G000829	Ulp1 protease family protein		Ubiquitin-like protease family profile domain-containing protein	0	0	0	0	0	0	0	0	0	0	0	0	0	0	0	0	0	0	0	0	0	0	0	0	0	0	0	0	0	0	0	0	0	0	0	0	0	0	0	0	0	0	0	0	0	0
Solyc01G000830		GO:0003676 GO:0008270	CCHC-type domain-containing protein	0	0	0	0	0	0	0	0	0	0	0	0	0	0	0	0	0	0	0	0	0	0	0	0	0	0	0	0	0	0	0	0	0	0	0	0	0	0	0	0	0	0	0	0	0	0
Solyc01G000831			PB1 domain-containing protein	0	0	0	0	0	0	0	0	0	0	0	0	0	0	0	0	0	0	0	0	0	0	0	0	0	0	0	0	0	0	0	0	0	0	0	0	0	0	0	0	0	0	0	0	0	0
Solyc01G000832			SWIM-type domain-containing protein	0	0	0	0	0	0	0	0	0	0	0	0	0	0	0	0	0	0	0	0	0	0	0	0	0	0	0	0	0	0	0	0	0	0	0	0	0	0	0	0	0	0	0	0	0	0
Solyc01G000833			Aminotransferase-like plant mobile domain-containing protein	0	0	0	0	0	0	0	0	0	0	0	0	0	0	0	0	0	0	0	0	0	0	0	0	0	0	0	0	0	0	0	0	0	0	0	0	0	0	0	0	0	0	0	0	0	0
Solyc01G000834			Aminotransferase-like plant mobile domain-containing protein	0	0	0	0	0	0	0	0	0	0	0	0	0	0	0	0	0	0	0	0	0	0	0	0	0	0	0	0	0	0	0	0	0	0	0	0	0	0	0	0	0	0	0	0	0	0
Solyc01G000835			Unknown protein	0	0	0	0	0	0	0	0	0	0	0	0	0	0	0	0	0	0	0	0	0	0	0	0	0	0	0	0	0	0	0	0	0	0	0	0	0	0	0	0	0	0	0	0	0	0
Solyc01G000836		GO:0003676 GO:0008270	SWIM-type domain-containing protein	0	0	0	0	0	0	0	0	0	0	0	0	0	0	0	0	0	0	0	0	0	0	0	0	0	0	0	0	0	0	0	0	0	0	0	0	0	0	0	0	0	0	0	0	0	0
Solyc01G000837			SWIM-type domain-containing protein	0	0	0	0	0	0	0	0	0	0	0	0	0	0	0	0	0	0	0	0	0	0	0	0	0	0	0	0	0	0	0	0	0	0	0	0	0	0	0	0	0	0	0	0	0	0
Solyc01G000838			DUF789 domain-containing protein	0	0	0	0	0	0	0	0	0	0	0	0	0	0	0	0	0	0	0	0	0	0	0	0	0	0	0	0	0	0	0	0	0	0	0	0	0	0	0	0	0	0	0	0	0	0
Solyc01G000839			Integrase catalytic domain-containing protein	60.704	80.4788	82.0448	67.9444	71.5736	71.8713	67.9444	69.3399	71.8713	90.1665	93.4166	77.3722	7.76141	2.87208	10.8654	30.4265	16.1961	27.6182	30.4265	20.9894	27.6182	17.8785	17.8156	11.8949	48.7871	64.5095	68.8152	100.539	60.4184	99.5421	80.1354	66.457	57.2805	84.1368	62.4157	76.041	66.2692	72.4105	81.6862	68.9947	64.9329	82.7843	102.643	85.0722	104.344	116.871
Solyc01G000840			DNA repair metallo-beta-lactamase domain-containing protein	0	0	0	0	0	0	0	0	0	0	0	1.66962	0	0	0	0	1.08922	0	0	0.0668915	0	0	2.88124	0	0	0	0	0	0	0	0	0	0	0	0	0	0	0	0	0	0	0	0	0	0	0
Solyc01G000841			DUF4283 domain-containing protein	0	0	0	0	0	0	0	0	0	0	0	0	0	0	0	0	0	0	0	0	0	0	0	0	0	0	0	0	0	0	0	0	0	0	0	0	0	0	0	0	0	0	0	0	0	0
Solyc01G000842			Upf0496 protein	0	0	0	0	0	0	0	0	0	0	0	0	0	0	0	0	0	0	0	0	0	0	0	0	0	0	0	0	0	0	0	0	0	0	0	0	0	0	0	0	0	0	0	0	0	0
Solyc01G000843			FMN hydroxy acid dehydrogenase domain-containing protein	0	0	0	0	0	0	0	0	0	0	0	0	0	0	0	0	0	0	0	0	0	0	0	0	0	0	0	0	0	0	0	0	0	0	0	0	0	0	0	0	0	0	0	0	0	0
Solyc01G000844			(S)-2-hydroxy-acid oxidase	0	0	0	0	0	0	0	0	0	0	0	0	0	0	0	0	0	0	0	0	0	0	0	0	0	0	0	0	0	0	0	0	0	0	0	0	0	0	0	0	0	0	0	0	0	0
Solyc01G000845			Upf0496 protein	0	0	0	0	0	0	0	0	0	0	0	0	0	0	0	0	0	0	0	0	0	0	0	0	0	0	0	0	0	0	0	0	0	0	0	0	0	0	0	0	0	0	0	0	0	0
Solyc01G000846			Dehydrogenase E1 component domain-containing protein	0	0	0	0	0	0	0	0	0	0	0	0	0	0	0	0	0	0	0	0	0	0	0	0	0	0	0	0	0	0	0	0	0	0	0	0	0	0	0	0	0	0	0	0	0	0
Solyc01G000847			Unknown protein	0	0	0	0	0	0	0	0	0	0	0	0	0	0	0	0	0	0	0	0	0	0	0	0	0	0	0	0	0	0	0	0	0	0	0	0	0	0	0	0	0	0	0	0	0	0
Solyc01G000848			Unknown protein	0	0	0	0	0	0	0	0	0	0	0	0	0	0	0	0	0	0	0	0	0	0	0	0	0	0	0	0	0	0	0	0	0	0	0	0	0	0	0	0	0	0	0	0	0	0
Solyc01G000849		GO:0016491 GO:0055114	1-aminocyclopropane-1-carboxylate oxidase-like protein	0	0	0	0	0	0	0	0	0	0	0	0	0	0	0	0	0	0	0	0	0	0	0	0	0	0	0	0	0	0	0	0	0	0	0	0	0	0	0	0	0	0	0	0	0	0
Solyc01G000850		GO:0010181 GO:0016491 GO:0055114	Unknown protein	0	0	0	0	0	0	0	0	0	0	0	0	0	0	0	0	0	0	0	0	0	0	0	0	0	0	0	0	0	0	0	0	0	0	0	0	0	0	0	0	0	0	0	0	0	0
Solyc01G000851		GO:0016491 GO:0055114	1-aminocyclopropane-1-carboxylate oxidase-like protein	0	0	0	0	0	0	0	0	0	0	0	0	0	0	0	0	0	0	0	0	0	0	0	0	0	0	0	0	0	0	0	0	0	0	0	0	0	0	0	0	0	0	0	0	0	0
Solyc01G000852			Unknown protein	0	0	0	0	0	0	0	0	0	0	0	0	0	0	0	0	0	0	0	0	0	0	0	0	0	0	0	0	0	0	0	0	0	0	0	0	0	0	0	0	0	0	0	0	0	0
Solyc01G000853			Unknown protein	0	0	0	0	0	0	0	0	0	0	0	0	0	0	0	0	0	0	0	0	0	0	0	0	0	0	0	0	0	0	0	0	0	0	0	0	0	0	0	0	0	0	0	0	0	0
Solyc01G000854			DUF4283 domain-containing protein	0	0	0	0	0	0	0	0	0	0	0	0	0	0	0	0	0	0	0	0	0	0	0	0	0	0	0	0	0	0	0	0	0	0	0	0	0	0	0	0	0	0	0	0	0	0
Solyc01G000855			Starch synthase catalytic domain-containing protein	0	0	0	0	0	0	0	0	0	0	0	0	0	0	0	0	0	0	0	0	0	0	0	0	0	0	0	0	0	0	0	0	0	0	0	0	0	0	0	0	0	0	0	0	0	0
Solyc01G000856			Geranylgeranyl transferase type-1 subunit beta	0	0	0	0	0	0	0	0	0	0	0	0	0	0	0	0	0	0	0	0	0	0	0	0	0	0	0	0	0	0	0	0	0	0	0	0	0	0	0	0	0	0	0	0	0	0
Solyc01G000857			MADS-box domain-containing protein	0	0	0	0	0	0	0	0	0	0	0	0	0	0	0	0	0	0	0	0	0	0	0	0	0	0	0	0	0	0	0	0	0	0	0	0	0	0	0	0	0	0	0	0	0	0
Solyc01G000858			MADS-box domain-containing protein	0	0	0	0	0	0	0	0	0	0	0	0	0	0	0	0	0	0	0	0	0	0	0	0	0	0	0	0	0	0	0	0	0	0	0	0	0	0	0	0	0	0	0	0	0	0
Solyc01G000859			Unknown protein	0	0	0	0	0	0	0	0	0	0	0	0	0	0	0	0	0	0	0	0	0	0	0	0	0	0	0	0	0	0	0	0	0	0	0	0	0	0	0	0	0	0	0	0	0	0
Solyc01G000860			DUF3444 domain-containing protein	0	0	0	0	0	0	0	0	0	0	0	0	0	0	0	0	0	0	0	0	0	0	0	0	0	0	0	0	0	0	0	0	0	0	0	0	0	0	0	0	0	0	0	0	0	0
Solyc01G000861			DUF3444 domain-containing protein	0	0	0	0	0	0	0	0	0	0	0	0	0	0	0	0	0	0	0	0	0	0	0	0	0	0	0	0	0	0	0	0	0	0	0	0	0	0	0	0	0	0	0	0	0	0
Solyc01G000862			DUF3444 domain-containing protein	0	0	0	0	0	0	0	0	0	0	0	0	0	0	0	0	0	0	0	0	0	0	0	0	0	0	0	0	0	0	0	0	0	0	0	0	0	0	0	0	0	0	0	0	0	0
Solyc01G000863		GO:0016491 GO:0055114	Isopenicillin N synthase-like Fe(2+) 2OG dioxygenase domain-containing protein	0	0	0	0	0	0	0	0	0	0	0	0	0	0	0	0	0	0	0	0	0	0	0	0	0	0	0	0	0	0	0	0	0	0	0	0	0	0	0	0	0	0	0	0	0	0
Solyc01G000864		GO:0003824,	Replication factor A C-terminal domain-containing protein	0	0	0	0	0	0	0	0	0	0	0	0	0	0	0	0	0	0	0	0	0	0	0	0	0	0	0	0	0	0	0	0	0	0	0	0	0	0	0	0	0	0	0	0	0	0
Solyc01G000865			Replication factor A C-terminal domain-containing protein	0	0	0	0	0	0	0	0	0	0	0	0	0	0	0	0	0	0	0	0	0	0	0	0	0	0	0	0	0	0	0	0	0	0	0	0	0	0	0	0	0	0	0	0	0	0
Solyc01G000866			Secreted protein	0	0	0	0	0	0	0	0	0	0	0	0	0	0	0	0	0	0	0	0	0	0	0	0	0	0	0	0	0	0	0	0	0	0	0	0	0	0	0	0	0	0	0	0	0	0
Solyc01G000867			Unknown protein	0	0	0	0	0	0	0	0	0	0	0	0	0	0	0	0	0	0	0	0	0	0	0	0	0	0	0	0	0	0	0	0	0	0	0	0	0	0	0	0	0	0	0	0	0	0
Solyc01G000868			Replication factor A C-terminal domain-containing protein	0	0	0	0	0	0	0	0	0	0	0	0	0	0	0	0	0	0	0	0	0	0	0	0	0	0	0	0	0	0	0	0	0	0	0	0	0	0	0	0	0	0	0	0	0	0
Solyc01G000869		GO:0006355,,GO:0003676	Integrase catalytic domain-containing protein	0	0	2.64846	0	0	0.811866	0	0	0.811866	6.84648	3.4148	3.29484	1.05981	0.424231	4.50517	4.98119	3.49381	2.48732	4.98119	4.92031	2.48732	3.76288	6.24766	1.52909	0	0	0	0	0	5.6558	2.28958	0	0	0	0	0	0	0	1.83564	0.599954	0	6.73826	11.4048	2.3964	0	9.13051
Solyc01G000870			Unknown protein	0	0	0	0	0	0	0	0	0	0	0	0	0	0	0	0	0	0	0	0	0	0	0	0	0	0	0	0	0	0	0	0	0	0	0	0	0	0	0	0	0	0	0	0	0	0
Solyc01G000871			Ulp1 protease family, C-terminal catalytic domain containing protein	0	0	0	0	0	0	0	0	0	0	0	0	0	0	0	0	0	0	0	0	0	0	0	0	0	0	0	0	0	0	0	0	0	0	0	0	0	0	0	0	0	0	0	0	0	0
Solyc01G000872			Unknown protein	0	0	0	0	0	0	0	0	0	0	0	0	0	0	0	0	0	0	0	0	0	0	0	0	0	0	0	0	0	0	0	0	0	0	0	0	0	0	0	0	0	0	0	0	0	0
Solyc01G000873			F-box domain-containing protein	0	0	0	0	0	0	0	0	0	0	0	0	0	0	0	0	0	0	0	0	0	0	0	0	0	0	0	0	0	0	0	0	0	0	0	0	0	0	0	0	0	0	0	0	0	0
Solyc01G000874		GO:0003677	Transcription factor Myb	0	0	0	0	0	0	0	0	0	0	0	1.95077	0	0	0	0	3.37883	0	0	0	0	0	1.3443	0	0	0	0	0	0	0	0	0	0	0	0	0	0	0	0	0	0	0	0	0	0	0
Solyc01G000875			F-box family protein	0	0	0	0	0	0	0	0	0	0	0	0	0	0	0	0	0	0	0	0	0	0	0	0	0	0	0	0	0	0	0	0	0	0	0	0	0	0	0	0	0	0	0	0	0	0
Solyc01G000876			AT-hook motif nuclear-localized protein	0	0	0	0	0	0	0	0	0	0	0	0	0	0	0	0	0	0	0	0	0	0	0	0	0	0	0	0	0	0	0	0	0	0	0	0	0	0	0	0	0	0	0	0	0	0
Solyc01G000877			DUF4216 domain-containing protein	0	0	0	0	0	0	0	0	0	0	0	0	0	0	0	0	0	0	0	0	0	0	0	0	0	0	0	0	0	0	0	0	0	0	0	0	0	0	0	0	0	0	0	0	0	0
Solyc01G000878			Transposase-associated domain-containing protein	50.1613	44.9821	70.4488	35.0756	19.2078	27.6242	35.0756	20.5663	27.6242	69.4107	59.2712	45.9483	5.08501	19.1656	37.3583	22.8902	18.7876	4.60976	22.8902	2.90924	4.60976	15.8734	10.8304	13.4596	62.7263	34.7359	53.0216	36.3856	53.5786	83.7059	73.2667	54.3739	45.2215	39.2001	20.8052	16.4908	20.7091	20.4235	29.3703	13.199	40.3032	88.56	93.3118	26.3604	33.39	67.5658
Solyc01G000879			Unknown protein	0	0	0	0	0	0	0	0	0	0	0	0	0	0	0	0	0	0	0	0	0	0	0	0	0	0	0	0	0	0	0	0	0	0	0	0	0	0	0	0	0	0	0	0	0	0
Solyc01G000880			Unknown protein	0	0	0	0	0	0	0	0	0	0	0	0	0	0	0	0	0	0	0	0	0	0	0	0	0	0	0	0	0	0	0	0	0	0	0	0	0	0	0	0	0	0	0	0	0	0
Solyc01G000881			Unknown protein	0	0	0	0	0	0	0	0	0	0	0	0	0	0	0	0	0	0	0	0	0	0	0	0	0	0	0	0	0	0	0	0	0	0	0	0	0	0	0	0	0	0	0	0	0	0
Solyc01G000882			Unknown protein	0	0	0	0	0	0	0	0	0	0	0	0	0	0	0	0	0	0	0	0	0	0	0	0	0	0	0	0	0	0	0	0	0	0	0	0	0	0	0	0	0	0	0	0	0	0
Solyc01G000883			CSD domain-containing protein	0	0	0	0	0	0	0	0	0	0	0	0	0	0	0	0	0	0	0	0	0	0	0	0	0	0	0	0	0	0	0	0	0	0	0	0	0	0	0	0	0	0	0	0	0	0
Solyc01G000884			Unknown protein	0	0	0	0	0	0	0	0	0	0	0	0	0	0	0	0	0	0	0	0	0	0	0	0	0	0	0	0	0	0	0	0	0	0	0	0	0	0	0	0	0	0	0	0	0	0
Solyc01G000885			DUF4283 domain-containing protein	0	0	0	0	0	0	0	0	0	0	0	0	0	0	0	0	0	0	0	0	0	0	0	0	0	0	0	0	0	0	0	0	0	0	0	0	0	0	0	0	0	0	0	0	0	0
Solyc01G000886			RPA1 ssDNA-binding domain-containing protein	0	0	0	0	0	0	0	0	0	0	0	0	0	0	0	0	0	0	0	0	0	0	0	0	0	0	0	0	0	0	0	0	0	0	0	0	0	0	0	0	0	0	0	0	0	0
Solyc01G000887		GO:0006904 GO:0016192	Vacuolar protein-sorting-associated protein 33 homolog	0	0	0	0	0	0	0	0	0	0	0	0	0	0	0	0	0	0	0	0	0	0	0	0	0	0	0	0	0	0	0	0	0	0	0	0	0	0	0	0	0	0	0	0	0	0
Solyc01G000888			DUF4283 domain-containing protein	0	0	0	0	0	0	0	0	0	0	0	0	0	0	0	0	0	0	0	0	0	0	0	0	0	0	0	0	0	0	0	0	0	0	0	0	0	0	0	0	0	0	0	0	0	0
Solyc01G000889			SAP domain-containing protein	0	0	0	0	0	0	0	0	0	0	0	0	0	0	0	0	0	0	0	0	0	0	0	0	0	0	0	0	0	0	0	0	0	0	0	0	0	0	0	0	0	0	0	0	0	0
Solyc01G000890			SAP domain-containing protein	0	0	0	0	0	0	0	0	0	0	0	0	0	0	0	0	0	0	0	0	0	0	0	0	0	0	0	0	0	0	0	0	0	0	0	0	0	0	0	0	0	0	0	0	0	0
Solyc01G000891			Unknown protein	0	0	0	0	0	0	0	0	0	0	0	0	0	0	0	0	0	0	0	0	0	0	0	0	0	0	0	0	0	0	0	0	0	0	0	0	0	0	0	0	0	0	0	0	0	0
Solyc01G000892			Unknown protein	0	0	0	0	0	0	0	0	0	0	0	0	0	0	0	0	0	0	0	0	0	0	0	0	0	0	0	0	0	0	0	0	0	0	0	0	0	0	0	0	0	0	0	0	0	0
Solyc01G000893			CCHC-type domain-containing protein	0	0	0	0	0	0	0	0	0	0	0	0	0	0	0	0	0	0	0	0	0	0	0	0	0	0	0	0	0	0	0	0	0	0	0	0	0	0	0	0	0	0	0	0	0	0
Solyc01G000894			TF-B3 domain-containing protein	0	0	0	0	0	0	0	0	0	0	0	0	0	0	0	0	0	0	0	0	0	0	0	0	0	0	0	0	0	0	0	0	0	0	0	0	0	0	0	0	0	0	0	0	0	0
Solyc01G000895			Unknown protein	0	0	0	0	0	0	0	0	0	0	0	0	0	0	0	0	0	0	0	0	0	0	0	0	0	0	0	0	0	0	0	0	0	0	0	0	0	0	0	0	0	0	0	0	0	0
Solyc01G000896			TF-B3 domain-containing protein	0	0	0	0	0	0	0	0	0	0	0	0	0	0	0	0	0	0	0	0	0	0	0	0	0	0	0	0	0	0	0	0	0	0	0	0	0	0	0	0	0	0	0	0	0	0
Solyc01G000897			Plus3 domain-containing protein	0	0	0	0	0	0	0	0	0	0	0	0	0	0	0	0	0	0	0	0	0	0	0	0	0	0	0	0	0	0	0	0	0	0	0	0	0	0	0	0	0	0	0	0	0	0
Solyc01G000898		GO:0043531	NB-ARC domain-containing protein	0	0	0	0	0	0	0	0	0	0	0	0	0	0	0	0	0	0	0	0	0	0	0	0	0	0	0	0	0	0	0	0	0	0	0	0	0	0	0	0	0	0	0	0	0	0
Solyc01G000899			Unknown protein	0	0	0	0	0	0	0	0	0	0	0	0	0	0	0	0	0	0	0	0	0	0	0	0	0	0	0	0	0	0	0	0	0	0	0	0	0	0	0	0	0	0	0	0	0	0
Solyc01G000900			Unknown protein	0	0	0	0	0	0	0	0	0	0	0	0	0	0	0	0	0	0	0	0	0	0	0	0	0	0	0	0	0	0	0	0	0	0	0	0	0	0	0	0	0	0	0	0	0	0
Solyc01G000901			Unknown protein	0	0	0	0	0	0	0	0	0	0	0	0	0	0	0	0	0	0	0	0	0	0	0	0	0	0	0	0	0	0	0	0	0	0	0	0	0	0	0	0	0	0	0	0	0	0
Solyc01G000902			Reverse transcriptase zinc-binding domain-containing protein	0	0	0	0	0	0	0	0	0	0	0	0	0	0	0	0	0	0	0	0	0	0	0	0	0	0	0	0	0	0	0	0	0	0	0	0	0	0	0	0	0	0	0	0	0	0
Solyc01G000903			RING-type E3 ubiquitin transferase	0	0	0	0	0	0	0	0	0	0	0	0	0	0	0	0	0	0	0	0	0	0	0	0	0	0	0	0	0	0	0	0	0	0	0	0	0	0	0	0	0	0	0	0	0	0
Solyc01G000904			Unknown protein	0	0	0	0	0	0	0	0	0	0	0	0	0	0	0	0	0	0	0	0	0	0	0	0	0	0	0	0	0	0	0	0	0	0	0	0	0	0	0	0	0	0	0	0	0	0
Solyc01G000905			Unknown protein	0	0	0	0	0	0	0	0	0	0	0	0	0	0	0	0	0	0	0	0	0	0	0	0	0	0	0	0	0	0	0	0	0	0	0	0	0	0	0	0	0	0	0	0	0	0
Solyc01G000906			Unknown protein	0	0	0	0	0	0	0	0	0	0	0	0	0	0	0	0	0	0	0	0	0	0	0	0	0	0	0	0	0	0	0	0	0	0	0	0	0	0	0	0	0	0	0	0	0	0
Solyc01G000907			Unknown protein	0	0	0	0	0	0	0	0	0	0	0	0	0	0	0	0	0	0	0	0	0	0	0	0	0	0	0	0	0	0	0	0	0	0	0	0	0	0	0	0	0	0	0	0	0	0
Solyc01G000908			Unknown protein	0	0	0	0	0	0	0	0	0	0	0	0	0	0	0	0	0	0	0	0	0	0	0	0	0	0	0	0	0	0	0	0	0	0	0	0	0	0	0	0	0	0	0	0	0	0
Solyc01G000909			Secreted protein	0	0	0	0	0	0	0	0	0	0	0	0	0	0	0	0	0	0	0	0	0	0	0	0	0	0	0	0	0	0	0	0	0	0	0	0	0	0	0	0	0	0	0	0	0	0
Solyc01G000910			Unknown protein	0	0	0	0	0	0	0	0	0	0	0	0	0	0	0	0	0	0	0	0	0	0	0	0	0	0	0	0	0	0	0	0	0	0	0	0	0	0	0	0	0	0	0	0	0	0
Solyc01G000911			Unknown protein	0	0	0	0	0	0	0	0	0	0	0	0	0	0	0	0	0	0	0	0	0	0	0	0	0	0	0	0	0	0	0	0	0	0	0	0	0	0	0	0	0	0	0	0	0	0
Solyc01G000912		GO:0006952 GO:0009607	Bet v I/Major latex protein domain-containing protein	0	0	0	0	0	0	0	0	0	0	0	0	0	0	0	0	0	0	0	0	0	0	0	0	0	0	0	0	0	0	0	0	0	0	0	0	0	0	0	0	0	0	0	0	0	0
Solyc01G000913			Gag-pol polyprotein	0	0	0	0	0	0	0	0	0	0	0	0	0	0	0	0	0	0	0	0	0	0	0	0	0	0	0	0	0	0	0	0	0	0	0	0	0	0	0	0	0	0	0	0	0	0
Solyc01G000914			Ulp1 protease family, C-terminal catalytic domain containing protein	0	0	0	0	0	0	0	0	0	0	0	0	0	0	0	0	0	0	0	0	0	0	0	0	0	0	0	0	0	0	0	0	0	0	0	0	0	0	0	0	0	0	0	0	0	0
Solyc01G000915			SWIM-type domain-containing protein	0	0	0	0	0	0	0	0	0	0	0	0	0	0	0	0	0	0	0	0	0	0	0	0	0	0	0	0	0	0	0	0	0	0	0	0	0	0	0	0	0	0	0	0	0	0
Solyc01G000916		GO:0005089 GO:0005515 GO:0035023	Unknown protein	0	0	0	0	0	0	0	0	0	0	0	0	0	0	0	0	0	0	0	0	0	0	0	0	0	0	0	0	0	0	0	0	0	0	0	0	0	0	0	0	0	0	0	0	0	0
Solyc01G000917			Unknown protein	0	0	0	0	0	0	0	0	0	0	0	0	0	0	0	0	0	0	0	0	0	0	0	0	0	0	0	0	0	0	0	0	0	0	0	0	0	0	0	0	0	0	0	0	0	0
Solyc01G000918		GO:0005524 GO:0009507	Protein Ycf2	0	0	0	0	0	0	0	0	0	0	0	0	0	0	0	0	0	0	0	0	0	0	0	0	0	0	0	0	0	0	0	0	0	0	0	0	0	0	0	0	0	0	0	0	0	0
Solyc01G000919			Protein Ycf2	0	0	0	0	0	0	0	0	0	0	0	0	0	0	0	0	0	0	0	0	0	0	0	0	0	0	0	0	0	0	0	0	0	0	0	0	0	0	0	0	0	0	0	0	0	0
Solyc01G000920		GO:0003735 GO:0005622 GO:0005840 GO:0006412	Small ribosomal subunit protein bS18c	0	0	0	0	0	0	0	0	0	0	0	0	0	0	0	0	0	0	0	0	0	0	0	0	0	0	0	0	0	0	0	0	0	0	0	0	0	0	0	0	0	0	0	0	0	0
Solyc01G000921		GO:0008137 GO:0042773 GO:0055114	NAD(P)H-quinone oxidoreductase subunit 5, chloroplastic	0	0	0	0	0	0	0	0	0	0	0	0	0	0	0	0	0	0	0	0	0	0	0	0	0	0	0	0	0	0	0	0	0	0	0	0	0	0	0	0	0	0	0	0	0	0
Solyc01G000922		GO:0005524 GO:0009507	NAD(P)H-quinone oxidoreductase subunit 5, chloroplastic	0	0	0	0	0	0	0	0	0	0	0	0	0	0	0	0	0	0	0	0	0	0	0	0	0	0	0	0	0	0	0	0	0	0	0	0	0	0	0	0	0	0	0	0	0	0
Solyc01G000923		GO:0005524 GO:0009507	Protein Ycf2	0	0	0	0	0	0	0	0	0	0	0	0	0	0	0	0	0	0	0	0	0	0	0	0	0	0	0	0	0	0	0	0	0	0	0	0	0	0	0	0	0	0	0	0	0	0
Solyc01G000924			Protein Ycf2	0	0	0	0	0	0	0	0	0	0	0	0	0	0	0	0	0	0	0	0	0	0	0	0	0	0	0	0	0	0	0	0	0	0	0	0	0	0	0	0	0	0	0	0	0	0
Solyc01G000925		GO:0005524	ATPase AAA-type core domain-containing protein	0	0	0	0	0	0	0	0	0	0	0	0	0	0	0	0	0	0	0	0	0	0	0	0	0	0	0	0	0	0	0	0	0	0	0	0	0	0	0	0	0	0	0	0	0	0
Solyc01G000926			NAD(P)H-quinone oxidoreductase subunit 2 A, chloroplastic	0	0	0	0	0	0	0	0	0	0	0	0	0	0	0	0	0	0	0	0	0	0	0	0	0	0	0	0	0	0	0	0	0	0	0	0	0	0	0	0	0	0	0	0	0	0
Solyc01G000927			NAD(P)H-quinone oxidoreductase subunit 2, chloroplastic	0	0	1.91553	0	0	2.15818	0	0	2.15818	0	0	0	1.05981	0.113666	0	0	0	0	0	0	0	0	0	1.10593	0	0	0	0	0	3.39348	1.14479	1.20831	0	0	0	0	0	0	1.83564	2.39981	2.23907	0	0	0	0	0
Solyc01G000928			NAD(P)H-quinone oxidoreductase subunit 2 A, chloroplastic	0	0	0	0	0	0	0	0	0	0	0	0	0	0	0	0	0	0	0	0	0	0	0	0	0	0	0	0	0	0	0	0	0	0	0	0	0	0	0	0	0	0	0	0	0	0
Solyc01G000929		GO:0006412	Small ribosomal subunit protein uS7c	0	0	0	0	0	0	0	0	0	0	0	0	0	0	0	0	0	0	0	0	0	0	0	0	0	0	0	0	0	0	0	0	0	0	0	0	0	0	0	0	0	0	0	0	0	0
Solyc01G000930			Ribosomal protein S12	0	0	0	0	0	0	0	0	0	0	0	0	0	0	0	0	0	0	0	0	0	0	0	0	0	0	0	0	0	0	0	0	0	0	0	0	0	0	0	0	0	0	0	0	0	0
Solyc01G000931	acetyl-CoA carboxylase carboxyl transferase subunit beta		Acetyl-coenzyme A carboxylase carboxyl transferase subunit beta	0	0	0	0	0	0	0	0	0	0	0	0	0	0	0	0	0	0	0	0	0	0	0	0	0	0	0	0	0	0	0	0	0	0	0	0	0	0	0	0	0	0	0	0	0	0
Solyc01G000932		GO:0008137 GO:0055114	NAD(P)H-quinone oxidoreductase subunit 3, chloroplastic	0	0	0	0	0	0	0	0	0	0	0	0	0	0	0	0	0	0	0	0	0	0	0	0	0	0	0	0	0	0	0	0	0	0	0	0	0	0	0	0	0	0	0	0	0	0
Solyc01G000933			Unknown protein	5.14689	3.23745	2.65301	2.77691	3.16182	3.59851	2.77691	4.28464	3.59851	0	1.73906	0.65648	2.94603	0.651563	0	3.01214	0.568605	0	3.01214	0.702902	0	1.23356	2.86683	1.30429	3.48479	7.44341	4.51247	1.91503	4.55988	4.52464	3.43437	0	3.01476	2.8683	2.44767	0.916156	2.07091	6.49838	0.917822	5.39958	4.47813	0	0	0	5.21719	0
Solyc01G000934	ATP synthase epsilon chain	GO:0015986 GO:0045261 GO:0046933 GO:0046961	ATP synthase epsilon chain, chloroplastic	0	0	0	0	0	0	0	0	0	0	0	0	0	0	0	0	0	0	0	0	0	0	0	0	0	0	0	0	0	0	0	0	0	0	0	0	0	0	0	0	0	0	0	0	0	0
Solyc01G000935			NAD(P)H-quinone oxidoreductase subunit 5, chloroplastic	0	0	0	0	0	0	0	0	0	0	0	0	0	0	0	0	0	0	0	0	0	0	0	0	0	0	0	0	0	0	0	0	0	0	0	0	0	0	0	0	0	0	0	0	0	0
Solyc01G000936			Protein TIC 214	0	0	0	0	0	0	0	0	0	0	0	0	0	0	0	0	0	0	0	0	0	0	0	0	0	0	0	0	0	0	0	0	0	0	0	0	0	0	0	0	0	0	0	0	0	0
Solyc01G000937			NAD(P)H-quinone oxidoreductase subunit 2 A, chloroplastic	0	0	0	0	0	0	0	0	0	0	0	0	0	0	0	0	0	0	0	0	0	0	0	0	0	0	0	0	0	0	0	0	0	0	0	0	0	0	0	0	0	0	0	0	0	0
Solyc01G000938			Unknown protein	0	0	0	0	0	0	0	0	0	0	0	0	0	0	0	0	0	0	0	0	0	0	0	0	0	0	0	0	0	0	0	0	0	0	0	0	0	0	0	0	0	0	0	0	0	0
Solyc01G000939			Protein Ycf2	0	0	0	0	0	0	0	0	0	0	0	0	0	0	0	0	0	0	0	0	0	0	0	0	0	0	0	0	0	0	0	0	0	0	0	0	0	0	0	0	0	0	0	0	0	0
Solyc01G000940		GO:0009522 GO:0009579 GO:0015979 GO:0016021	Photosystem I P700 chlorophyll a apoprotein A1	78.3284	66.5488	95.6138	86.942	59.8883	76.7845	86.942	62.8058	76.7845	34.0991	35.4392	25.8634	13.0143	18.2012	6.42492	9.12246	6.37692	5.05673	9.12246	8.00057	5.05673	6.67052	8.52748	14.6191	69.6959	60.3743	104.915	85.2189	47.8787	125.559	76.701	84.5816	123.605	95.6101	41.6105	54.0532	74.5529	51.0587	72.508	91.7929	66.0525	26.953	39.3983	35.946	45.9112	29.2176
Solyc01G000941		GO:0009522 GO:0009579 GO:0015979 GO:0016021	Photosystem I P700 chlorophyll a apoprotein A1	4.30108	3.14623	3.12838	5.58637	3.64167	3.10452	5.58637	4.08827	3.10452	2.82728	2.48165	1.68829	3.4171	1.04536	1.55587	2.61784	2.05481	0.0323219	2.61784	2.04181	0.0323219	1.63358	1.77646	0.671968	0.871199	4.13523	7.89683	2.87255	3.41991	2.26232	2.28958	4.83323	8.03937	3.8244	4.89535	2.74847	7.2482	0.928339	1.83564	2.99977	4.47813	3.85043	1.0368	3.5946	5.21719	0
Solyc01G000942		GO:0017004 GO:0020037	Cytochrome c biogenesis protein CcsA	0	0	0	0	0	0	0	0	0	0	0	0	0	0	0	0	0	0	0	0	0	0	0	0	0	0	0	0	0	0	0	0	0	0	0	0	0	0	0	0	0	0	0	0	0	0
Solyc01G000943			DNA-directed RNA polymerase subunit beta''	4.0254	6.01878	5.06962	4.56518	5.72014	3.076	4.56518	5.37366	3.076	3.83935	5.48169	3.81539	0.493695	0.113666	0.877313	4.06875	2.39887	4.21639	4.06875	3.21296	4.21639	2.04513	3.99565	0.997065	0.871199	3.30818	7.89683	8.61765	3.41991	4.52464	3.43437	7.24985	4.01969	4.7805	4.89535	6.41309	5.17728	5.57004	4.58911	2.39981	2.23907	4.81304	3.11039	3.5946	4.17375	10.0436
Solyc01G000944		GO:0003677 GO:0003899 GO:0006351	DNA-directed RNA polymerase	0	0	0	0	0	0	0	0	0	0	0	0	0	0	0	0	0	0	0	0	0	0	0	0	0	0	0	0	0	0	0	0	0	0	0	0	0	0	0	0	0	0	0	0	0	0
Solyc01G000945		GO:0003677 GO:0003899 GO:0006351	DNA-directed RNA polymerase subunit	0	0	0	0	0	0	0	0	0	0	0	0	0	0	0	0	0	0	0	0	0	0	0	0	0	0	0	0	0	0	0	0	0	0	0	0	0	0	0	0	0	0	0	0	0	0
Solyc01G000946		GO:0003677 GO:0003899 GO:0006351	DNA-directed RNA polymerase subunit beta''	0	0	0	0	0	0	0	0	0	0	0	0	0	0	0	0	0	0	0	0	0	0	0	0	0	0	0	0	0	0	0	0	0	0	0	0	0	0	0	0	0	0	0	0	0	0
Solyc01G000947	R polymerase subunit alpha	GO:0003899 GO:0006351 GO:0046983	DNA-directed RNA polymerase subunit alpha	0	0	0	0	0	0	0	0	0	0	0	0	0	0	0	0	0	0	0	0	0	0	0	0	0	0	0	0	0	0	0	0	0	0	0	0	0	0	0	0	0	0	0	0	0	0
Solyc01G000948	ribosomal protein S11	GO:0003735 GO:0005840 GO:0006412	Small ribosomal subunit protein uS11c	0	0	0	0	0	0	0	0	0	0	0	0	0	0	0	0	0	0	0	0	0	0	0	0	0	0	0	0	0	0	0	0	0	0	0	0	0	0	0	0	0	0	0	0	0	0
Solyc01G000949		GO:0003677 GO:0003899 GO:0006351	DNA-directed RNA polymerase	0	0	0	0	0	0	0	0	0	0	0	0	0	0	0	0	0	0	0	0	0	0	0	0	0	0	0	0	0	0	0	0	0	0	0	0	0	0	0	0	0	0	0	0	0	0
Solyc01G000950			Protein TIC 214	0	0	0	0	0	0	0	0	0	0	0	0	0	0	0	0	0	0	0	0	0	0	0	0	0	0	0	0	0	0	0	0	0	0	0	0	0	0	0	0	0	0	0	0	0	0
Solyc01G000951			RNAase	0	0	0	0	0	0	0	0	0	0	0	0	0	0	0	0	0	0	0	0	0	0	0	0	0	0	0	0	0	0	0	0	0	0	0	0	0	0	0	0	0	0	0	0	0	0
Solyc01G000952			Protein root UVB sensitive 1, chloroplastic	0	0	0	0	0	0	0	0	0	0	0	0	0	0	0	0	0	0	0	0	0	0	0	0	0	0	0	0	0	0	0	0	0	0	0	0	0	0	0	0	0	0	0	0	0	0
Solyc01G000953			DNA-directed RNA polymerase	0	0	0	0	0	0	0	0	0	0	0	0	0	0	0	0	0	0	0	0	0	0	0	0	0	0	0	0	0	0	0	0	0	0	0	0	0	0	0	0	0	0	0	0	0	0
Solyc01G000954			DUF2647 domain-containing protein	0	0	0	0	0	0	0	0	0	0	0	0	0	0	0	0	0	0	0	0	0	0	0	0	0	0	0	0	0	0	0	0	0	0	0	0	0	0	0	0	0	0	0	0	0	0
Solyc01G000955		GO:0015078 GO:0015986	ATP synthase subunit a, chloroplastic	0	0	0	0	0	0	0	0	0	0	0	0	0	0	0	0	0	0	0	0	0	0	0	0	0	0	0	0	0	0	0	0	0	0	0	0	0	0	0	0	0	0	0	0	0	0
Solyc01G000956		GO:0003735 GO:0005622 GO:0005840 GO:0006412 GO:0015935	Small ribosomal subunit protein uS2c	0	0	0	0	0	0	0	0	0	0	0	0	0	0	0	0	0	0	0	0	0	0	0	0	0	0	0	0	0	0	0	0	0	0	0	0	0	0	0	0	0	0	0	0	0	0
Solyc01G000957			Secreted protein	0	0	0	0	0	0	0	0	0	0	0	0	0	0	0	0	0	0	0	0	0	0	0	0	0	0	0	0	0	0	0	0	0	0	0	0	0	0	0	0	0	0	0	0	0	0
Solyc01G000958			Dirigent protein	0	0	0	0	0	0	0	0	0	0	0	0	0	0	0	0	0	0	0	0	0	0	0	0	0	0	0	0	0	0	0	0	0	0	0	0	0	0	0	0	0	0	0	0	0	0
Solyc01G000959			Unknown protein	2.726	0	1.56419	2.47449	0	2.11773	2.47449	0	2.11773	2.53114	3.26081	0	1.58972	2.54539	0.923968	2.8427	0	0.511343	2.8427	0	0.511343	0.833277	0	1.36794	2.6136	3.30818	2.25624	0	0	1.13116	1.14479	2.41662	4.01969	0.956101	2.44767	0	0	0	2.75347	3.59972	0	1.92522	2.0736	3.5946	5.21719	4.56526
Solyc01G000960			Transposase-associated domain-containing protein	0	0	0	0	0	0	0	0	0	0	0	0	0	0	0	0	0	0	0	0	0	0	0	0	0	0	0	0	0	0	0	0	0	0	0	0	0	0	0	0	0	0	0	0	0	0
Solyc01G000961			Unknown protein	25.3369	12.1062	24.5562	14.0851	17.2159	19.4486	14.0851	15.7461	19.4486	9.05868	14.7736	10.0613	7.73544	5.46221	3.57877	7.02732	3.24733	0.226253	7.02732	4.51896	0.226253	1.96475	2.62298	7.42368	23.5224	23.1573	29.3311	10.5327	13.6796	19.2297	20.6062	33.8326	14.0689	8.6049	19.5814	20.1554	8.28366	23.2085	19.2743	23.3982	15.6735	6.73826	7.25759	13.1802	8.3475	13.6958
Solyc01G000962			GH10 domain-containing protein	2.65508	0	0	0.726646	0	0	0.726646	0	0	0	0	0	0	0	0	0	0	0	0	0	0	0	0	1.53291	4.35599	2.48114	1.12812	0	0	0	0	0	0	0.956101	1.22384	0	0	0	0	0	0	0	0	0	0	0
Solyc01G000963			Exosome complex exonuclease RRP44-like protein A	0	0	0	0	0	0	0	0	0	0	0	0	0	0	0	0	0	0	0	0	0	0	0	0	0	0	0	0	0	0	0	0	0	0	0	0	0	0	0	0	0	0	0	0	0	0
Solyc01G000964			Unknown protein	0	0	0	0	0	0	0	0	0	0	0	0	0	0	0	0	0	0	0	0	0	0	0	0	0	0	0	0	0	0	0	0	0	0	0	0	0	0	0	0	0	0	0	0	0	0
Solyc01G000965		GO:0042162 GO:0042803	RNase H type-1 domain-containing protein	0	0	0	0	0	0	0	0	0	0	0	0	0	0	0	0	0	0	0	0	0	0	0	0	0	0	0	0	0	0	0	0	0	0	0	0	0	0	0	0	0	0	0	0	0	0
Solyc01G000966			Serine hydroxymethyltransferase-like domain-containing protein	0	0	0	0	0	0	0	0	0	0	0	0	0	0	0	0	0	0	0	0	0	0	0	0	0	0	0	0	0	0	0	0	0	0	0	0	0	0	0	0	0	0	0	0	0	0
Solyc01G000967			Retrotransposon protein	0	0	0	0	0	0	0	0	0	0	0	0	0	0	0	0	0	0	0	0	0	0	0	0	0	0	0	0	0	0	0	0	0	0	0	0	0	0	0	0	0	0	0	0	0	0
Solyc01G000968			Retrotransposon gag domain-containing protein	0	0	0	0	0	0	0	0	0	0	0	0	0	0	0	0	0	0	0	0	0	0	0	0	0	0	0	0	0	0	0	0	0	0	0	0	0	0	0	0	0	0	0	0	0	0
Solyc01G000969	P-loop containing nucleoside triphosphate hydrolases superfamily protein	GO:0043531	NB-ARC domain-containing protein	0	0	0	0	0	0	0	0	0	0	0	0	0	0	0	0	0	0	0	0	0	0	0	0	0	0	0	0	0	0	0	0	0	0	0	0	0	0	0	0	0	0	0	0	0	0
Solyc01G000970			Unknown protein	25.3048	17.0762	26.5281	27.8306	21.94	29.455	27.8306	18.7096	29.455	39.0247	35.657	42.8888	4.0356	2.53732	8.9371	16.4408	4.55074	12.8286	16.4408	4.34903	12.8286	20.8974	16.2918	5.14045	15.6816	29.7736	30.4592	18.1928	15.9596	35.066	25.1854	19.3329	33.1624	34.4196	15.9099	28.4008	20.7091	16.7101	24.7812	29.9977	33.586	29.8409	47.6927	39.5406	21.9122	53.87
Solyc01G000971	Family of unknown function (DUF716)		Transmembrane protein 45A-like	145.084	162.647	156.513	119.845	131.424	154.547	119.845	123.844	154.547	298.477	288.022	320.613	39.4314	6.29674	82.0002	80.5948	24.7999	19.0426	80.5948	14.5754	19.0426	15.7799	7.73087	8.91348	159.429	134.808	141.015	123.52	201.775	148.182	153.402	167.955	112.551	101.347	145.637	146.585	88.0138	159.674	152.359	151.188	160.093	274.343	389.836	231.253	292.162	205.437
Solyc01G000972		GO:0004553 GO:0005975	GH10 domain-containing protein	0	0	0	0	0	0	0	0	0	0	0	0	0	0	0	0	0	0	0	0	0	0	0	0	0	0	0	0	0	0	0	0	0	0	0	0	0	0	0	0	0	0	0	0	0	0
Solyc01G000973			Transposon protein, CACTA, En/Spm sub-class	0	0	0	0	0	0	0	0	0	0	0	0	0	0	0	0	0	0	0	0	0	0	0	0	0	0	0	0	0	0	0	0	0	0	0	0	0	0	0	0	0	0	0	0	0	0
Solyc01G000974			TNP2-like transposon protein	0	0	0	0	0	0	0	0	0	0	0	0	0	0	0	0	0	0	0	0	0	0	0	0	0	0	0	0	0	0	0	0	0	0	0	0	0	0	0	0	0	0	0	0	0	0
Solyc01G000975	tryptophan aminotransferase of Arabidopsis 1	GO:0003824 GO:0016846	Alliinase C-terminal domain-containing protein	0	0	0	0	0	0	0	0	0	0	0	0	0	0	0	0	0	0	0	0	0	0	0	0	0	0	0	0	0	0	0	0	0	0	0	0	0	0	0	0	0	0	0	0	0	0
Solyc01G000976		GO:0016846	Alliinase C-terminal domain-containing protein	0	0	0	0	0	0	0	0	0	0	0	0	0	0	0	0	0	0	0	0	0	0	0	0	0	0	0	0	0	0	0	0	0	0	0	0	0	0	0	0	0	0	0	0	0	0
Solyc01G000977			Unknown protein	0	0	0	0	0	0	0	0	0	0	0	0	0	0	0	0	0	0	0	0	0	0	0	0	0	0	0	0	0	0	0	0	0	0	0	0	0	0	0	0	0	0	0	0	0	0
Solyc01G000978			Reverse transcriptase	0	0	0	0	0	0	0	0	0	0	0	0	0	0	0	0	0	0	0	0	0	0	0	0	0	0	0	0	0	0	0	0	0	0	0	0	0	0	0	0	0	0	0	0	0	0
Solyc01G000979			Reverse transcriptase zinc-binding domain-containing protein	0	0	0	0	0	0	0	0	0	0	0	0	0	0	0	0	0	0	0	0	0	0	0	0	0	0	0	0	0	0	0	0	0	0	0	0	0	0	0	0	0	0	0	0	0	0
Solyc01G000980			Phosphate transporter PHO1-like protein 9	0	0	0	0	0	0	0	0	0	0	0	0	0	0	0	0	0	0	0	0	0	0	0	0	0	0	0	0	0	0	0	0	0	0	0	0	0	0	0	0	0	0	0	0	0	0
Solyc01G000981			Unknown protein	0	0	0	0	0	0	0	0	0	0	0	0	0	0	0	0	0	0	0	0	0	0	0	0	0	0	0	0	0	0	0	0	0	0	0	0	0	0	0	0	0	0	0	0	0	0
Solyc01G000982			Phosphate transporter PHO1-like protein 9	0	0	0	0	0	0	0	0	0	0	0	0	0	0	0	0	0	0	0	0	0	0	0	0	0	0	0	0	0	0	0	0	0	0	0	0	0	0	0	0	0	0	0	0	0	0
Solyc01G000983			Unknown protein	0	0	0	0	0	0	0	0	0	0	0	0	0	0	0	0	0	0	0	0	0	0	0	0	0	0	0	0	0	0	0	0	0	0	0	0	0	0	0	0	0	0	0	0	0	0
Solyc01G000984		GO:0043531	NB-ARC domain-containing protein	0	0	0	0	0	0	0	0	0	0	0	0	0	0	0	0	0	0	0	0	0	0	0	0	0	0	0	0	0	0	0	0	0	0	0	0	0	0	0	0	0	0	0	0	0	0
Solyc01G000985			NB-ARC domain-containing protein	0	0	0	0	0	0	0	0	0	0	0	0	0	0	0	0	0	0	0	0	0	0	0	0	0	0	0	0	0	0	0	0	0	0	0	0	0	0	0	0	0	0	0	0	0	0
Solyc01G000986			Unknown protein	3.36301	7.6375	7.69691	7.03967	13.7931	12.0414	7.03967	15.1926	12.0414	21.2592	21.9909	16.7295	1.39468	2.20842	3.78753	1.00978	3.88297	4.70925	1.00978	5.48835	4.70925	2.27858	1.32804	2.48521	1.7424	4.96227	3.38435	9.57516	5.69985	10.1804	6.86875	6.04154	8.03937	5.7366	7.34302	10.9939	15.5319	14.8534	12.8495	13.199	10.0758	17.327	24.8832	21.5676	20.8687	22.8263
Solyc01G000987			MBD domain-containing protein	0	0	0	0	0	0	0	0	0	0	0	0	0	0	0	0	0	0	0	0	0	0	0	0	0	0	0	0	0	0	0	0	0	0	0	0	0	0	0	0	0	0	0	0	0	0
Solyc01G000988			Unknown protein	0	0	0	0	0	0	0	0	0	0	0	0	0	0	0	0	0	0	0	0	0	0	0	0	0	0	0	0	0	0	0	0	0	0	0	0	0	0	0	0	0	0	0	0	0	0
Solyc01G000989			Endonuclease/exonuclease/phosphatase domain-containing protein	0	0	0	0	0	0	0	0	0	0	0	0	0	0	0	0	0	0	0	0	0	0	0	0	0	0	0	0	0	0	0	0	0	0	0	0	0	0	0	0	0	0	0	0	0	0
Solyc01G000990			SWIM-type domain-containing protein	0	0	0	0	0	0	0	0	0	0	0	0	0	0	0	0	0	0	0	0	0	0	0	0	0	0	0	0	0	0	0	0	0	0	0	0	0	0	0	0	0	0	0	0	0	0
Solyc01G000991			CCHC-type domain-containing protein	0	0	0	0	0	0	0	0	0	0	0	0	0	0	0	0	0	0	0	0	0	0	0	0	0	0	0	0	0	0	0	0	0	0	0	0	0	0	0	0	0	0	0	0	0	0
Solyc01G000992			Bet v I/Major latex protein domain-containing protein	0	0	0	0	0	0	0	0	0	0	0	0	0	0	0	0	0	0	0	0	0	0	0	0	0	0	0	0	0	0	0	0	0	0	0	0	0	0	0	0	0	0	0	0	0	0
Solyc01G000993			Unknown protein	0	0	0	0	0	0	0	0	0	0	0	0	0	0	0	0	0	0	0	0	0	0	0	0	0	0	0	0	0	0	0	0	0	0	0	0	0	0	0	0	0	0	0	0	0	0
Solyc01G000994			Unknown protein	0	0	0	0	0	0	0	0	0	0	0	0	0	0	0	0	0	0	0	0	0	0	0	0	0	0	0	0	0	0	0	0	0	0	0	0	0	0	0	0	0	0	0	0	0	0
Solyc01G000995			DUF4283 domain-containing protein	0	0	0	0	0	0	0	0	0	0	0	0	0	0	0	0	0	0	0	0	0	0	0	0	0	0	0	0	0	0	0	0	0	0	0	0	0	0	0	0	0	0	0	0	0	0
Solyc01G000996			Unknown protein	0	0	0	0	0	0	0	0	0	0	0	0	0	0	0	0	0	0	0	0	0	0	0	0	0	0	0	0	0	0	0	0	0	0	0	0	0	0	0	0	0	0	0	0	0	0
Solyc01G000997			F-box domain-containing protein	0	0	0	0	0	0	0	0	0	0	0	0	0	0	0	0	0	0	0	0	0	0	0	0	0	0	0	0	0	0	0	0	0	0	0	0	0	0	0	0	0	0	0	0	0	0
Solyc01G000998			F-box family protein	0	0	0	0	0	0	0	0	0	0	0	0	0	0	0	0	0	0	0	0	0	0	0	0	0	0	0	0	0	0	0	0	0	0	0	0	0	0	0	0	0	0	0	0	0	0
Solyc01G000999			Chromo domain-containing protein	0	0	0	0	0	0	0	0	0	0	0	0	0	0	0	0	0	0	0	0	0	0	0	0	0	0	0	0	0	0	0	0	0	0	0	0	0	0	0	0	0	0	0	0	0	0
Solyc01G001000			ABC transporter domain-containing protein	23.4795	18.3986	29.464	16.9965	17.2675	19.836	16.9965	16.2817	19.836	33.9866	34.9245	39.9982	2.36061	9.18496	3.96191	0.636902	3.4092	7.77261	0.636902	3.21512	7.77261	7.84262	1.70379	5.53883	27.8784	25.6384	16.9218	16.2778	20.5194	27.1478	28.6198	32.6243	19.0935	17.2098	14.686	19.2393	18.6382	13.9251	16.5208	14.9988	27.9883	38.5043	31.1039	32.3514	34.4334	34.696
Solyc01G001001			Defensin-like protein	0	0	0	0	0	0	0	0	0	0	0	0	0	0	0	0	0	0	0	0	0	0	0	0	0	0	0	0	0	0	0	0	0	0	0	0	0	0	0	0	0	0	0	0	0	0
Solyc01G001002			Unknown protein	18.1304	17.8286	16.5447	6.5829	8.61633	10.0182	6.5829	10.176	10.0182	17.0582	20.7499	15.966	2.50145	9.27222	3.45336	8.68069	2.63651	3.55956	8.68069	3.17897	3.55956	7.4194	4.72052	0.842033	18.2952	12.4057	23.6905	16.2778	19.3795	13.5739	25.1854	10.8748	5.02461	8.6049	6.11919	5.49694	8.28366	12.0684	7.34258	4.79963	17.9125	17.327	13.4784	20.3694	29.2162	11.8697
Solyc01G001003			Unknown protein	5.56304	10.6925	10.3424	8.9576	7.78699	15.7965	8.9576	8.01586	15.7965	14.5766	16.9605	11.2694	6.85767	1.53046	1.90373	0.687409	3.87022	9.03132	0.687409	0.603106	9.03132	7.59908	7.90731	2.86578	4.35599	3.30818	9.02495	13.4052	7.97979	11.3116	14.8823	4.83323	6.02953	8.6049	12.2384	7.32925	11.39	4.6417	18.3564	15.5988	13.4344	13.4765	13.4784	16.7748	17.7384	16.4349
Solyc01G001004			Replication protein A OB domain-containing protein	0	0	0	0	0	0	0	0	0	0	0	0	0	0	0	0	0	0	0	0	0	0	0	0	0	0	0	0	0	0	0	0	0	0	0	0	0	0	0	0	0	0	0	0	0	0
Solyc01G001005			Unknown protein	0	0	0	0	0	0	0	0	0	0	0	0	0	0	0	0	0	0	0	0	0	0	0	0	0	0	0	0	0	0	0	0	0	0	0	0	0	0	0	0	0	0	0	0	0	0
Solyc01G001006		GO:0005319 GO:0006869	Unknown protein	0	0	0	0	0	0	0	0	0	0	0	0	0	0	0	0	0	0	0	0	0	0	0	0	0	0	0	0	0	0	0	0	0	0	0	0	0	0	0	0	0	0	0	0	0	0
Solyc01G001007			Unknown protein	0	0	0	0	0	0	0	0	0	0	0	0	0	0	0	0	0	0	0	0	0	0	0	0	0	0	0	0	0	0	0	0	0	0	0	0	0	0	0	0	0	0	0	0	0	0
Solyc01G001008			Unknown protein	0	0	0	0	0	0	0	0	0	0	0	0	0	0	0	0	0	0	0	0	0	0	0	0	0	0	0	0	0	0	0	0	0	0	0	0	0	0	0	0	0	0	0	0	0	0
Solyc01G001009			Unknown protein	0	0	0	0	0	0	0	0	0	0	0	0	0	0	0	0	0	0	0	0	0	0	0	0	0	0	0	0	0	0	0	0	0	0	0	0	0	0	0	0	0	0	0	0	0	0
Solyc01G001010			Unknown protein	0	0	0	0	0	0	0	0	0	0	0	0	0	0	0	0	0	0	0	0	0	0	0	0	0	0	0	0	0	0	0	0	0	0	0	0	0	0	0	0	0	0	0	0	0	0
Solyc01G001011			Unknown protein	16.6277	17.19	16.2871	17.5319	15.9975	16.7918	17.5319	12.0863	16.7918	35.5416	39.4837	31.8939	7.83439	2.26526	9.04278	10.6991	0.727279	9.65894	10.6991	0.600941	9.65894	4.05175	3.23344	0.455968	13.9392	19.022	16.9218	22.9804	11.3997	9.04928	22.8958	16.9163	19.0935	11.4732	22.0291	23.8201	9.31911	14.8534	24.7812	14.3989	11.1953	27.9156	33.1775	45.5316	27.1294	45.6526
Solyc01G001012			TdcA1-ORF2 protein	0	0	0	0	0	0	0	0	0	0	0	0	0	0	0	0	0	0	0	0	0	0	0	0	0	0	0	0	0	0	0	0	0	0	0	0	0	0	0	0	0	0	0	0	0	0
Solyc01G001013		GO:0003824 GO:0004802 GO:0008152	transketolase	0	0	0	0	0	0	0	0	0	0	0	0	0	0	0	0	0	0	0	0	0	0	0	0	0	0	0	0	0	0	0	0	0	0	0	0	0	0	0	0	0	0	0	0	0	0
Solyc01G001014		GO:0005506 GO:0016705 GO:0020037 GO:0055114	Beta-amyrin 28-oxidase	0	0	0	0	0	0	0	0	0	0	0	0	0	0	0	0	0	0	0	0	0	0	0	0	0	0	0	0	0	0	0	0	0	0	0	0	0	0	0	0	0	0	0	0	0	0
Solyc01G001015			CCHC-type domain-containing protein	0	0	0	0	0	0	0	0	0	0	0	0	0	0	0	0	0	0	0	0	0	0	0	0	0	0	0	0	0	0	0	0	0	0	0	0	0	0	0	0	0	0	0	0	0	0
Solyc01G001016		GO:0003676 GO:0008270	Retrovirus-related Pol polyprotein from transposon TNT 1-94	0	0	0	0	0	0	0	0	0	0	0	0	0	0	0	0	0	0	0	0	0	0	0	0	0	0	0	0	0	0	0	0	0	0	0	0	0	0	0	0	0	0	0	0	0	0
Solyc01G001017			Unknown protein	0	0	0	0	0	0	0	0	0	0	0	0	0	0	0	0	0	0	0	0	0	0	0	0	0	0	0	0	0	0	0	0	0	0	0	0	0	0	0	0	0	0	0	0	0	0
Solyc01G001018			Ring finger protein	0	0	0	0	0	0	0	0	0	0	0	0	0	0	0	0	0	0	0	0	0	0	0	0	0	0	0	0	0	0	0	0	0	0	0	0	0	0	0	0	0	0	0	0	0	0
Solyc01G001019		GO:0005515 GO:0008270 GO:0046872	RING-type domain-containing protein	0	0	0	0	0	0	0	0	0	0	0	0	0	0	0	0	0	0	0	0	0	0	0	0	0	0	0	0	0	0	0	0	0	0	0	0	0	0	0	0	0	0	0	0	0	0
Solyc01G001020		GO:0003677 GO:0003678 GO:0005524 GO:0005634 GO:0006270 GO:0042555	DNA replication licensing factor MCM6	0	0	0	0	0	0	0	0	0	0	0	0	0	0	0	0	0	0	0	0	0	0	0	0	0	0	0	0	0	0	0	0	0	0	0	0	0	0	0	0	0	0	0	0	0	0
Solyc01G001021		GO:0015018 GO:0016020,	BHLH domain-containing protein	6.16665	2.48502	7.30623	4.81091	2.22535	4.01041	4.81091	1.9638	4.01041	4.23875	8.45542	9.05478	0.468332	0.227332	0.977233	4.85808	3.21888	1.13377	4.85808	1.00446	1.13377	5.2004	2.24436	2.51982	10.4544	5.78932	2.25624	3.83007	1.13997	12.4428	3.43437	6.04154	5.02461	5.7366	3.67151	2.74847	2.07091	1.85668	2.75347	4.79963	4.47813	4.81304	3.11039	4.7928	8.3475	3.65221
Solyc01G001022	basic helix-loop-helix (bHLH) D-binding superfamily protein	GO:0046983	BHLH domain-containing protein	0	0	0	0	0	0	0	0	0	0	0	0	0	0	0	0	0	0	0	0	0	0	0	0	0	0	0	0	0	0	0	0	0	0	0	0	0	0	0	0	0	0	0	0	0	0
Solyc01G001023	basic helix-loop-helix (bHLH) D-binding superfamily protein	GO:0046983	BHLH domain-containing protein	0	0	0	0	0	0	0	0	0	0	0	0	0	0	0	0	0	0	0	0	0	0	0	0	0	0	0	0	0	0	0	0	0	0	0	0	0	0	0	0	0	0	0	0	0	0
Solyc01G001024			Unknown protein	0	0	0	0	0	0	0	0	0	0	0	0	0	0	0	0	0	0	0	0	0	0	0	0	0	0	0	0	0	0	0	0	0	0	0	0	0	0	0	0	0	0	0	0	0	0
Solyc01G001025		GO:0008270	RING-type E3 ubiquitin transferase	0	0	0	0	0	0	0	0	0	0	0	0	0	0	0	0	0	0	0	0	0	0	0	0	0	0	0	0	0	0	0	0	0	0	0	0	0	0	0	0	0	0	0	0	0	0
Solyc01G001026			Aminotransferase-like plant mobile domain-containing protein	0	0	0	0	0	0	0	0	0	0	0	0	0	0	0	0	0	0	0	0	0	0	0	0	0	0	0	0	0	0	0	0	0	0	0	0	0	0	0	0	0	0	0	0	0	0
Solyc01G001027			Replication factor C subunit	108.866	83.8075	95.8303	93.3719	84.3398	99.562	93.3719	86.657	99.562	115.359	99.8354	85.6452	26.8067	11.0197	8.04603	20.4011	6.26242	14.0754	20.4011	3.51018	14.0754	9.76099	12.7805	12.5327	119.354	100.072	107.171	101.497	66.1182	92.7551	105.321	89.4148	99.4872	102.303	78.3256	79.7056	86.9784	86.3356	133.084	90.593	75.0087	112.625	124.416	109.036	115.822	106.827
Solyc01G001028			DUF4283 domain-containing protein	0	0	0	0	0	0	0	0	0	0	0	0	0	0	0	0	0	0	0	0	0	0	0	0	0	0	0	0	0	0	0	0	0	0	0	0	0	0	0	0	0	0	0	0	0	0
Solyc01G001029	(1 of 1) PTHR13452//PTHR13452:SF9 - THUMP DOMAIN CONTAINING PROTEIN 1-RELATED	GO:0003723,	THUMP domain-containing protein	133.009	128.926	176.445	81.5832	88.9201	88.984	81.5832	83.9076	88.984	204.92	186.037	190.16	5.22197	10.271	18.7342	9.74736	27.1079	10.0357	9.74736	31.7051	10.0357	13.6738	8.95184	26.3356	137.649	149.695	111.684	148.415	109.437	178.723	170.574	180.038	71.3494	97.5223	75.8779	98.9449	78.6947	89.1206	84.4397	83.9935	98.5189	204.073	186.624	224.063	181.558	197.219
Solyc01G001030			Unknown protein	0	0	0	0	0	0	0	0	0	0	0	0	0	0	0	0	0	0	0	0	0	0	0	0	0	0	0	0	0	0	0	0	0	0	0	0	0	0	0	0	0	0	0	0	0	0
Solyc01G001031			RING-type E3 ubiquitin transferase	0	0	0	0	0	0	0	0	0	0	0	0	0	0	0	0	0	0	0	0	0	0	0	0	0	0	0	0	0	0	0	0	0	0	0	0	0	0	0	0	0	0	0	0	0	0
Solyc01G001032			MADS-box domain-containing protein	0	0	0	0	0	0	0	0	0	0	0	0	0	0	0	0	0	0	0	0	0	0	0	0	0	0	0	0	0	0	0	0	0	0	0	0	0	0	0	0	0	0	0	0	0	0
Solyc01G001033			MADS-box domain-containing protein	0	0	0	0	0	0	0	0	0	0	0	0	0	0	0	0	0	0	0	0	0	0	0	0	0	0	0	0	0	0	0	0	0	0	0	0	0	0	0	0	0	0	0	0	0	0
Solyc01G001034			MADS-box domain-containing protein	0	0	0	0	0	0	0	0	0	0	0	0	0	0	0	0	0	0	0	0	0	0	0	0	0	0	0	0	0	0	0	0	0	0	0	0	0	0	0	0	0	0	0	0	0	0
Solyc01G001035			60S ribosomal protein L7a	0	0	0	0	0	0	0	0	0	0	0	0	0	0	0	0	0	0	0	0	0	0	0	0	0	0	0	0	0	0	0	0	0	0	0	0	0	0	0	0	0	0	0	0	0	0
Solyc01G001036			Unknown protein	0	0	0	0	0	0	0	0	0	0	0	0	0	0	0	0	0	0	0	0	0	0	0	0	0	0	0	0	0	0	0	0	0	0	0	0	0	0	0	0	0	0	0	0	0	0
Solyc01G001037			Unknown protein	0	0	0	0	0	0	0	0	0	0	0	0	0	0	0	0	0	0	0	0	0	0	0	0	0	0	0	0	0	0	0	0	0	0	0	0	0	0	0	0	0	0	0	0	0	0
Solyc01G001038			Interleukin-16 like	24.4778	18.1249	29.1494	14.8165	16.5772	17.2893	14.8165	15.2462	17.2893	44.9104	51.6275	43.8459	2.22932	1.63606	7.79165	7.67621	9.57025	17.8861	7.67621	11.4449	17.8861	4.79291	6.08283	5.53356	26.136	28.1195	19.178	19.1503	17.0995	31.6725	40.0677	15.708	19.0935	14.3415	11.0145	19.2393	16.5673	13.9251	18.3564	15.5988	17.9125	50.0556	48.7295	35.946	57.389	42.9134
Solyc01G001039		GO:0008270	SWIM-type domain-containing protein	0	0	0	0	0	0	0	0	0	0	0	0	0	0	0	0	0	0	0	0	0	0	0	0	0	0	0	0	0	0	0	0	0	0	0	0	0	0	0	0	0	0	0	0	0	0
Solyc01G001040			SWIM-type domain-containing protein	0	0	0	0	0	0	0	0	0	0	0	0	0	0	0	0	0	0	0	0	0	0	0	0	0	0	0	0	0	0	0	0	0	0	0	0	0	0	0	0	0	0	0	0	0	0
Solyc01G001041			Pentatricopeptide repeat-containing protein	15.0258	12.0149	12.014	6.21324	7.75535	10.6028	6.21324	8.42647	10.6028	12.6086	14.1875	13.4383	2.43908	1.1286	1.61131	6.10137	3.1718	2.94423	6.10137	3.61539	2.94423	1.45369	7.59379	1.73861	20.0376	14.8868	10.1531	11.4902	12.5397	6.78696	17.1719	12.0831	5.02461	3.8244	9.7907	6.41309	10.3546	6.49838	11.0139	9.59926	11.1953	14.4391	11.4048	11.982	20.8687	12.7827
Solyc01G001042			Unknown protein	8.93276	5.06126	12.4107	5.32437	6.672	4.86272	5.32437	5.42722	4.86272	7.51054	8.56244	7.06626	1.2825	1.78016	2.38329	3.53041	1.40754	3.32082	3.53041	1.77425	3.32082	3.61989	2.69868	3.67645	13.9392	4.96227	7.89683	6.70261	3.41991	13.5739	9.15833	14.4997	6.02953	3.8244	6.11919	9.16156	6.21274	4.6417	3.67129	4.19968	6.7172	4.81304	9.33118	8.3874	5.21719	8.21746
Solyc01G001043			Pentatricopeptide repeat-containing protein	0	0	0	0	0	0	0	0	0	0	0	0	0	0	0	0	0	0	0	0	0	0	0	0	0	0	0	0	0	0	0	0	0	0	0	0	0	0	0	0	0	0	0	0	0	0
Solyc01G001044			Pentatricopeptide repeat-containing protein	0	0	2.75133	0	0	1.9314	0	0	1.9314	3.59267	3.22085	1.64431	1.05981	1.95066	2.62909	2.80887	1.51452	2.60425	2.80887	2.10871	2.60425	3.6186	0.187121	1.58848	0	0	0	0	0	1.13116	2.28958	4.83323	0	0	0	0	0	0	1.83564	0.599954	3.3586	0.962608	6.22079	3.5946	1.04344	6.39136
Solyc01G001045			Unknown protein	0	0	0	0	0	0	0	0	0	0	0	0	0	0	0	0	0	0	0	0	0	0	0	0	0	0	0	0	0	0	0	0	0	0	0	0	0	0	0	0	0	0	0	0	0	0
Solyc01G001046		GO:0008270	GRF-type domain-containing protein	0	0	0	0	0	0	0	0	0	0	0	0	0	0	0	0	0	0	0	0	0	0	0	0	0	0	0	0	0	0	0	0	0	0	0	0	0	0	0	0	0	0	0	0	0	0
Solyc01G001047			Unknown protein	0	0	0	0	0	0	0	0	0	0	0	0	0	0	0	0	0	0	0	0	0	0	0	0	0	0	0	0	0	0	0	0	0	0	0	0	0	0	0	0	0	0	0	0	0	0
Solyc01G001048		GO:0003676 GO:0008270	SWIM-type domain-containing protein	0	0	0	0	0	0	0	0	0	0	0	0	0	0	0	0	0	0	0	0	0	0	0	0	0	0	0	0	0	0	0	0	0	0	0	0	0	0	0	0	0	0	0	0	0	0
Solyc01G001049			Unknown protein	0	0	0	0	0	0	0	0	0	0	0	0	0	0	0	0	0	0	0	0	0	0	0	0	0	0	0	0	0	0	0	0	0	0	0	0	0	0	0	0	0	0	0	0	0	0
Solyc01G001050			Dna mismatch repair protein mlh3	0	0	0	0	0	0	0	0	0	0	0	0	0	0	0	0	0	0	0	0	0	0	0	0	0	0	0	0	0	0	0	0	0	0	0	0	0	0	0	0	0	0	0	0	0	0
Solyc01G001051			DNA mismatch repair protein MLH3	0	0	0	0	0	0	0	0	0	0	0	0	0	0	0	0	0	0	0	0	0	0	0	0	0	0	0	0	0	0	0	0	0	0	0	0	0	0	0	0	0	0	0	0	0	0
Solyc01G001052			Unknown protein	0	0	0	0	0	0	0	0	0	0	0	0	0	0	0	0	0	0	0	0	0	0	0	0	0	0	0	0	0	0	0	0	0	0	0	0	0	0	0	0	0	0	0	0	0	0
Solyc01G001053			Unknown protein	0	0	0	0	0	0	0	0	0	0	0	0	0	0	0	0	0	0	0	0	0	0	0	0	0	0	0	0	0	0	0	0	0	0	0	0	0	0	0	0	0	0	0	0	0	0
Solyc01G001054			Unknown protein	0	0	0	0	0	0	0	0	0	0	0	0	0	0	0	0	0	0	0	0	0	0	0	0	0	0	0	0	0	0	0	0	0	0	0	0	0	0	0	0	0	0	0	0	0	0
Solyc01G001055			RING-type E3 ubiquitin transferase	0	0	0	0	0	0	0	0	0	0	0	0	0	0	0	0	0	0	0	0	0	0	0	0	0	0	0	0	0	0	0	0	0	0	0	0	0	0	0	0	0	0	0	0	0	0
Solyc01G001056			Ubiquitin-like protease family profile domain-containing protein	0	0	0	0	0	0	0	0	0	0	0	0	0	0	0	0	0	0	0	0	0	0	0	0	0	0	0	0	0	0	0	0	0	0	0	0	0	0	0	0	0	0	0	0	0	0
Solyc01G001057			SWIM-type domain-containing protein	0	0	0	0	0	0	0	0	0	0	0	0	0	0	0	0	0	0	0	0	0	0	0	0	0	0	0	0	0	0	0	0	0	0	0	0	0	0	0	0	0	0	0	0	0	0
Solyc01G001058			RING-type E3 ubiquitin transferase	0	0	0	0	0	0	0	0	0	0	0	0	0	0	0	0	0	0	0	0	0	0	0	0	0	0	0	0	0	0	0	0	0	0	0	0	0	0	0	0	0	0	0	0	0	0
Solyc01G001059			MADS-box domain-containing protein	0	0	0	0	0	0	0	0	0	0	0	0	0	0	0	0	0	0	0	0	0	0	0	0	0	0	0	0	0	0	0	0	0	0	0	0	0	0	0	0	0	0	0	0	0	0
Solyc01G001060			RING-type E3 ubiquitin transferase	0	0	0	0	0	0	0	0	0	0	0	0	0	0	0	0	0	0	0	0	0	0	0	0	0	0	0	0	0	0	0	0	0	0	0	0	0	0	0	0	0	0	0	0	0	0
Solyc01G001061			MADS-box domain-containing protein	0	0	0	0	0	0	0	0	0	0	0	0	0	0	0	0	0	0	0	0	0	0	0	0	0	0	0	0	0	0	0	0	0	0	0	0	0	0	0	0	0	0	0	0	0	0
Solyc01G001062			Unknown protein	0	0	0	0	0	0	0	0	0	0	0	0	0	0	0	0	0	0	0	0	0	0	0	0	0	0	0	0	0	0	0	0	0	0	0	0	0	0	0	0	0	0	0	0	0	0
Solyc01G001063			RING-type E3 ubiquitin transferase	0	0	0	0	0	0	0	0	0	0	0	0	0	0	0	0	0	0	0	0	0	0	0	0	0	0	0	0	0	0	0	0	0	0	0	0	0	0	0	0	0	0	0	0	0	0
Solyc01G001064			RING-type E3 ubiquitin transferase	0	0	0	0	0	0	0	0	0	0	0	0	0	0	0	0	0	0	0	0	0	0	0	0	0	0	0	0	0	0	0	0	0	0	0	0	0	0	0	0	0	0	0	0	0	0
Solyc01G001065			MADS-box domain-containing protein	0	0	0	0	0	0	0	0	0	0	0	0	0	0	0	0	0	0	0	0	0	0	0	0	0	0	0	0	0	0	0	0	0	0	0	0	0	0	0	0	0	0	0	0	0	0
Solyc01G001066			RING-type E3 ubiquitin transferase	0	0	0	0	0	0	0	0	0	0	0	0	0	0	0	0	0	0	0	0	0	0	0	0	0	0	0	0	0	0	0	0	0	0	0	0	0	0	0	0	0	0	0	0	0	0
Solyc01G001067			RING-type E3 ubiquitin transferase	0	0	0	0	0	0	0	0	0	0	0	0	0	0	0	0	0	0	0	0	0	0	0	0	0	0	0	0	0	0	0	0	0	0	0	0	0	0	0	0	0	0	0	0	0	0
Solyc01G001068			MADS-box domain-containing protein	0	0	0	0	0	0	0	0	0	0	0	0	0	0	0	0	0	0	0	0	0	0	0	0	0	0	0	0	0	0	0	0	0	0	0	0	0	0	0	0	0	0	0	0	0	0
Solyc01G001069			Unknown protein	4.06293	2.7587	3.81443	1.73157	3.45502	3.92658	1.73157	2.89214	3.92658	5.22174	3.11383	4.10899	3.20632	0.905296	1.86538	1.19029	1.2436	0.937573	1.19029	1.74026	0.937573	1.29485	1.42281	0.692499	6.09839	4.96227	1.12812	0.957516	4.55988	5.6558	4.57917	1.20831	3.01476	0.956101	1.22384	4.58078	2.07091	3.71336	8.2604	2.39981	1.11953	4.81304	7.25759	3.5946	4.17375	1.8261
Solyc01G001070		GO:0005509	EF-hand domain-containing protein	18.2108	13.4512	18.5873	2.91712	2.88807	6.36857	2.91712	3.87403	6.36857	34.3333	30.9774	41.3395	0.871638	0.765229	18.5028	13.6407	11.229	2.57255	13.6407	15.863	2.57255	1.52259	3.35742	2.86283	15.6816	23.1573	15.7937	14.3627	12.5397	16.9674	19.4615	19.3329	3.01476	5.7366	0	0.916156	3.10637	4.6417	4.58911	7.7994	6.7172	28.8783	54.9503	19.1712	45.9112	19.1741
Solyc01G001071			F-box associated domain-containing protein	0	0	0	0	0	0	0	0	0	0	0	0	0	0	0	0	0	0	0	0	0	0	0	0	0	0	0	0	0	0	0	0	0	0	0	0	0	0	0	0	0	0	0	0	0	0
Solyc01G001072		GO:0006511	SKP1-like protein	0	0	0	0	0	0	0	0	0	0	0	0	0	0	0	0	0	0	0	0	0	0	0	0	0	0	0	0	0	0	0	0	0	0	0	0	0	0	0	0	0	0	0	0	0	0
Solyc01G001073		GO:0006511	SKP1-like protein	0	0	0	0	0	0	0	0	0	0	0	0	0	0	0	0	0	0	0	0	0	0	0	0	0	0	0	0	0	0	0	0	0	0	0	0	0	0	0	0	0	0	0	0	0	0
Solyc01G001074		GO:0006511	SKP1 component dimerisation domain-containing protein	0	0	0	0	0	0	0	0	0	0	0	0	0	0	0	0	0	0	0	0	0	0	0	0	0	0	0	0	0	0	0	0	0	0	0	0	0	0	0	0	0	0	0	0	0	0
Solyc01G001075		GO:0006511	SKP1-like protein	0	0	0	0	0	0	0	0	0	0	0	0	0	0	0	0	0	0	0	0	0	0	0	0	0	0	0	0	0	0	0	0	0	0	0	0	0	0	0	0	0	0	0	0	0	0
Solyc01G001076			DUF4283 domain-containing protein	0	0	0	0	0	0	0	0	0	0	0	0	0	0	0	0	0	0	0	0	0	0	0	0	0	0	0	0	0	0	0	0	0	0	0	0	0	0	0	0	0	0	0	0	0	0
Solyc01G001077			Unknown protein	0	0	0	0	0	0	0	0	0	0	0	0	0	0	0	0	0	0	0	0	0	0	0	0	0	0	0	0	0	0	0	0	0	0	0	0	0	0	0	0	0	0	0	0	0	0
Solyc01G001078		GO:0006511	SKP1-like protein	0	0	0	0	0	0	0	0	0	0	0	0	0	0	0	0	0	0	0	0	0	0	0	0	0	0	0	0	0	0	0	0	0	0	0	0	0	0	0	0	0	0	0	0	0	0
Solyc01G001079		GO:0004519	Sulfurtransferase	0	0	0	0	0	0	0	0	0	0	0	0	0	0	0	0	0	0	0	0	0	0	0	0	0	0	0	0	0	0	0	0	0	0	0	0	0	0	0	0	0	0	0	0	0	0
Solyc01G001080			Unknown protein	0	0	0	0	0	0	0	0	0	0	0	0	0	0	0	0	0	0	0	0	0	0	0	0	0	0	0	0	0	0	0	0	0	0	0	0	0	0	0	0	0	0	0	0	0	0
Solyc01G001081	ATPase family associated with various cellular activities (AAA)	GO:0003677 GO:0006260	Replication factor C subunit 3	129.622	111.508	157.04	139.845	144.947	152.756	139.845	134.966	152.756	194.078	190.912	162.276	29.6505	19.2099	7.02634	34.8308	32.284	21.4047	34.8308	19.3193	21.4047	4.63594	18.7986	22.9237	114.998	133.981	139.887	115.859	107.157	127.821	171.719	171.58	137.674	147.239	134.622	164.908	105.617	164.316	142.262	171.587	144.42	202.148	190.771	189.316	224.339	193.567
Solyc01G001082		GO:0006508 GO:0008234	Ubiquitin-like protease family profile domain-containing protein	0	0	0	0	0	0	0	0	0	0	0	0	0	0	0	0	0	0	0	0	0	0	0	0	0	0	0	0	0	0	0	0	0	0	0	0	0	0	0	0	0	0	0	0	0	0
Solyc01G001083			Photosystem I P700 chlorophyll A apoprotein	45.6836	54.1697	49.5308	71.6142	71.088	71.9022	71.6142	60.8241	71.9022	105.363	94.3643	90.0962	9.68192	15.6823	32.3547	12.7671	3.06985	11.076	12.7671	0.205006	11.076	19.3574	7.1152	4.24919	36.5903	58.7202	41.7404	53.6209	54.7185	45.2464	53.8052	49.5407	71.3494	68.8392	74.6541	91.6156	63.1629	58.4854	77.0971	80.3938	58.2157	89.5226	83.9807	142.586	94.9528	106.827
Solyc01G001084		GO:0008137 GO:0055114	NADH dehydrogenase [ubiquinone] iron-sulfur protein 3	233.636	272.193	249.764	260.775	281.12	296.095	260.775	265.934	296.095	306.052	370.165	365.664	27.1041	3.15184	11.0456	44.7919	39.2372	39.187	44.7919	20.6684	39.187	31.2195	25.7732	19.3643	233.481	228.265	239.161	295.873	248.513	212.658	258.723	277.911	265.299	282.05	234.977	311.493	277.502	254.365	308.388	292.177	287.72	305.147	295.488	317.523	342.247	421.83
Solyc01G001085			DUF659 domain-containing protein	0	0	0	0	0	0	0	0	0	0	0	0	0	0	0	0	0	0	0	0	0	0	0	0	0	0	0	0	0	0	0	0	0	0	0	0	0	0	0	0	0	0	0	0	0	0
Solyc01G001086			Unknown protein	0	0	0	0	0	0	0	0	0	0	0	0	0	0	0	0	0	0	0	0	0	0	0	0	0	0	0	0	0	0	0	0	0	0	0	0	0	0	0	0	0	0	0	0	0	0
Solyc01G001087	Peptidase M50 family protein	GO:0004222 GO:0005515 GO:0006508 GO:0016020	Endopeptidase S2P	133.715	122.064	134.078	130.184	142.069	142.816	130.184	140.269	142.816	175.007	162.146	133.296	13.4049	7.11881	9.1353	9.24567	13.0514	14.9322	9.24567	2.20309	14.9322	11.6765	20.4951	6.83365	154.202	139.771	107.171	118.732	125.397	123.296	133.941	144.997	141.694	125.249	123.608	145.669	127.361	153.176	134.002	142.189	152.257	176.157	183.513	165.352	166.95	168.001
Solyc01G001088			Unknown protein	0	0	0	0	0	0	0	0	0	0	0	0	0	0	0	0	0	0	0	0	0	0	0	0	0	0	0	0	0	0	0	0	0	0	0	0	0	0	0	0	0	0	0	0	0	0
Solyc01G001089			Replication factor A C-terminal domain-containing protein	0	0	0	0	0	0	0	0	0	0	0	0	0	0	0	0	0	0	0	0	0	0	0	0	0	0	0	0	0	0	0	0	0	0	0	0	0	0	0	0	0	0	0	0	0	0
Solyc01G001090			SWIM-type domain-containing protein	0	0	0	0	0	0	0	0	0	0	0	0	0	0	0	0	0	0	0	0	0	0	0	0	0	0	0	0	0	0	0	0	0	0	0	0	0	0	0	0	0	0	0	0	0	0
Solyc01G001091			SWIM-type domain-containing protein	0	0	0	0	0	0	0	0	0	0	0	0	0	0	0	0	0	0	0	0	0	0	0	0	0	0	0	0	0	0	0	0	0	0	0	0	0	0	0	0	0	0	0	0	0	0
Solyc01G001092		GO:0003677 GO:0032784	SWIM-type domain-containing protein	0	0	0	0	0	0	0	0	0	0	0	0	0	0	0	0	0	0	0	0	0	0	0	0	0	0	0	0	0	0	0	0	0	0	0	0	0	0	0	0	0	0	0	0	0	0
Solyc01G001093		GO:0003676 GO:0008270	SWIM-type domain-containing protein	0	0	0	0	0	0	0	0	0	0	0	0	0	0	0	0	0	0	0	0	0	0	0	0	0	0	0	0	0	0	0	0	0	0	0	0	0	0	0	0	0	0	0	0	0	0
Solyc01G001094		GO:0000166 GO:0000398	Calcium-transporting ATPase	0	0	0	0	0	0	0	0	0	0	0	0	0	0	0	0	0	0	0	0	0	0	0	0	0	0	0	0	0	0	0	0	0	0	0	0	0	0	0	0	0	0	0	0	0	0
Solyc01G001095			SWIM-type domain-containing protein	0	0	0	0	0	0	0	0	0	0	0	0	0	0	0	0	0	0	0	0	0	0	0	0	0	0	0	0	0	0	0	0	0	0	0	0	0	0	0	0	0	0	0	0	0	0
Solyc01G001096			SWIM-type domain-containing protein	0	0	0	0	0	0	0	0	0	0	0	0	0	0	0	0	0	0	0	0	0	0	0	0	0	0	0	0	0	0	0	0	0	0	0	0	0	0	0	0	0	0	0	0	0	0
Solyc01G001097			Transposon MuDR mudrA	0	0	0	0	0	0	0	0	0	0	0	0	0	0	0	0	0	0	0	0	0	0	0	0	0	0	0	0	0	0	0	0	0	0	0	0	0	0	0	0	0	0	0	0	0	0
Solyc01G001098			GH10 domain-containing protein	0	0	0	0	0	0	0	0	0	0	0	0	0	0	0	0	0	0	0	0	0	0	0	0	0	0	0	0	0	0	0	0	0	0	0	0	0	0	0	0	0	0	0	0	0	0
Solyc01G001099			Unknown protein	0	0	0	0	0	0	0	0	0	0	0	0	0	0	0	0	0	0	0	0	0	0	0	0	0	0	0	0	0	0	0	0	0	0	0	0	0	0	0	0	0	0	0	0	0	0
Solyc01G001100			Aminotransferase-like plant mobile domain-containing protein	0	0	0	0	0	0	0	0	0	0	0	0	0	0	0	0	0	0	0	0	0	0	0	0	0	0	0	0	0	0	0	0	0	0	0	0	0	0	0	0	0	0	0	0	0	0
Solyc01G001101	Disease resistance-responsive (dirigent-like protein) family protein		Dirigent protein	2.904	1.13997	0	0.407946	3.91947	0	0.407946	4.96305	0	3.70461	9.28505	9.63798	3.12608	0	3.15648	6.23344	3.93242	3.20324	6.23344	5.087	3.20324	5.4467	6.87306	1.46313	8.71199	0	0	0	2.27994	0	0	0	0	0	1.22384	1.83231	6.21274	3.71336	0	0	0	2.88783	1.0368	7.1892	3.13031	9.13051
Solyc01G001102			Dirigent protein	0	0	0	0	0	0	0	0	0	0	0	0	0	0	0	0	0	0	0	0	0	0	0	0	0	0	0	0	0	0	0	0	0	0	0	0	0	0	0	0	0	0	0	0	0	0
Solyc01G001103			Pentatricopeptide repeat-containing protein	0	0	0	0	0	0	0	0	0	0	0	0	0	0	0	0	0	0	0	0	0	0	0	0	0	0	0	0	0	0	0	0	0	0	0	0	0	0	0	0	0	0	0	0	0	0
Solyc01G001104			Defensin-like protein	0	0	0	0	0	0	0	0	0	0	0	0	0	0	0	0	0	0	0	0	0	0	0	0	0	0	0	0	0	0	0	0	0	0	0	0	0	0	0	0	0	0	0	0	0	0
Solyc01G001105			MADS-box domain-containing protein	0	0	0	0	0	0	0	0	0	0	0	0	0	0	0	0	0	0	0	0	0	0	0	0	0	0	0	0	0	0	0	0	0	0	0	0	0	0	0	0	0	0	0	0	0	0
Solyc01G001106			Unknown protein	0	0	0	0	0	0	0	0	0	0	0	0	0	0	0	0	0	0	0	0	0	0	0	0	0	0	0	0	0	0	0	0	0	0	0	0	0	0	0	0	0	0	0	0	0	0
Solyc01G001107	Transducin/WD40 repeat-like superfamily protein	GO:0005515	DDB1- and CUL4-associated factor 4-like isoform X1	244.093	226.39	264.739	240.585	262.104	266.25	240.585	232.371	266.25	354.954	337.238	320.99	42.3729	18.6321	47.0626	77.7135	61.6804	57.3569	77.7135	85.6322	57.3569	91.2261	19.9596	19.1934	241.322	259.692	231.264	268.105	184.675	295.233	240.406	258.578	284.393	286.83	150.532	321.571	229.871	234.87	305.635	233.382	259.732	408.146	337.996	318.721	323.466	420.917
Solyc01G001108			DUF538 domain-containing protein	225.27	233.846	257.642	290.394	318.013	322.62	290.394	308.905	322.62	353.456	405.011	340.14	27.6517	37.4446	30.5665	28.2757	36.3668	16.7719	28.2757	51.3274	16.7719	31.0392	8.98716	16.7714	205.603	229.919	240.289	231.719	235.974	246.593	270.171	256.161	288.412	265.796	316.974	336.229	336.523	281.287	306.553	304.177	357.131	386.969	346.291	327.109	429.896	410.873
Solyc01G001109			Zinc finger MYM-type protein 1-like	0	0	0	0	0	0	0	0	0	0	0	0	0	0	0	0	0	0	0	0	0	0	0	0	0	0	0	0	0	0	0	0	0	0	0	0	0	0	0	0	0	0	0	0	0	0
Solyc01G001110		GO:0006396	RING-type domain-containing protein	0	0	0	0	0	0	0	0	0	0	0	0	0	0	0	0	0	0	0	0	0	0	0	0	0	0	0	0	0	0	0	0	0	0	0	0	0	0	0	0	0	0	0	0	0	0
Solyc01G001111			DUF4283 domain-containing protein	0	0	0	0	0	0	0	0	0	0	0	0	0	0	0	0	0	0	0	0	0	0	0	0	0	0	0	0	0	0	0	0	0	0	0	0	0	0	0	0	0	0	0	0	0	0
Solyc01G001112			Unknown protein	0	0	0	0	0	0	0	0	0	0	0	0	0	0	0	0	0	0	0	0	0	0	0	0	0	0	0	0	0	0	0	0	0	0	0	0	0	0	0	0	0	0	0	0	0	0
Solyc01G001113			Unknown protein	0	0	0	0	0	0	0	0	0	0	0	0	0	0	0	0	0	0	0	0	0	0	0	0	0	0	0	0	0	0	0	0	0	0	0	0	0	0	0	0	0	0	0	0	0	0
Solyc01G001114		GO:0006952	Defensin protein	0	0	0	0	0	0	0	0	0	0	0	0	0	0	0	0	0	0	0	0	0	0	0	0	0	0	0	0	0	0	0	0	0	0	0	0	0	0	0	0	0	0	0	0	0	0
Solyc01G001115	Galactose oxidase/kelch repeat superfamily protein	GO:0005515	F-box/kelch-repeat protein	97.0667	124.868	128.78	88.647	77.6954	94.5865	88.647	80.355	94.5865	90.8552	93.9096	100.56	1.46569	5.79294	11.2348	14.0428	5.63949	10.8695	14.0428	5.14956	10.8695	10.4014	6.19116	17.2914	101.93	96.7643	92.5057	131.18	118.557	149.313	105.321	131.706	75.3691	106.127	84.4448	72.3763	81.8011	78.9088	80.7684	105.592	97.3994	97.2234	97.459	77.883	89.7356	109.566
Solyc01G001116	LYR family of Fe/S cluster biogenesis protein		NADH dehydrogenase [ubiquinone] 1 alpha subcomplex subunit 6	257.309	218.891	296.795	271.339	288.817	301.331	271.339	278.395	301.331	396.48	428.738	364.233	23.8451	27.1321	23.9505	37.8734	47.8084	61.1498	37.8734	1.89029	61.1498	15.2385	65.4032	38.9533	253.519	255.557	262.852	197.248	240.534	315.594	267.881	306.91	278.363	250.498	285.154	309.661	267.148	289.642	314.813	313.776	275.405	374.455	421.977	393.01	422.592	469.308
Solyc01G001117			Unknown protein	0	0	0	0	0	0	0	0	0	0	0	0	0	0	0	0	0	0	0	0	0	0	0	0	0	0	0	0	0	0	0	0	0	0	0	0	0	0	0	0	0	0	0	0	0	0
Solyc01G001118			Unknown protein	0	0	0	0	0	0	0	0	0	0	0	0	0	0	0	0	0	0	0	0	0	0	0	0	0	0	0	0	0	0	0	0	0	0	0	0	0	0	0	0	0	0	0	0	0	0
Solyc01G001119			Transposase	0	0	0	0	0	0	0	0	0	0	0	0	0	0	0	0	0	0	0	0	0	0	0	0	0	0	0	0	0	0	0	0	0	0	0	0	0	0	0	0	0	0	0	0	0	0
Solyc01G001120			Unknown protein	0	0	0	0	0	0	0	0	0	0	0	0	0	0	0	0	0	0	0	0	0	0	0	0	0	0	0	0	0	0	0	0	0	0	0	0	0	0	0	0	0	0	0	0	0	0
Solyc01G001121			Unknown protein	0	0	0	0	0	0	0	0	0	0	0	0	0	0	0	0	0	0	0	0	0	0	0	0	0	0	0	0	0	0	0	0	0	0	0	0	0	0	0	0	0	0	0	0	0	0
Solyc01G001122			Unknown protein	0	0	0	0	0	0	0	0	0	0	0	0	0	0	0	0	0	0	0	0	0	0	0	0	0	0	0	0	0	0	0	0	0	0	0	0	0	0	0	0	0	0	0	0	0	0
Solyc01G001123			Unknown protein	0	0	0	0	0	0	0	0	0	0	0	0	0	0	0	0	0	0	0	0	0	0	0	0	0	0	0	0	0	0	0	0	0	0	0	0	0	0	0	0	0	0	0	0	0	0
Solyc01G001124			Unknown protein	0	0	0	0	0	0	0	0	0	0	0	0	0	0	0	0	0	0	0	0	0	0	0	0	0	0	0	0	0	0	0	0	0	0	0	0	0	0	0	0	0	0	0	0	0	0
Solyc01G001125			Transposase	0	0	0	0	0	0	0	0	0	0	0	0	0	0	0	0	0	0	0	0	0	0	0	0	0	0	0	0	0	0	0	0	0	0	0	0	0	0	0	0	0	0	0	0	0	0
Solyc01G001126			Thioesterase domain-containing protein	0	0	0	0	0	0	0	0	0	0	0	0	0	0	0	0	0	0	0	0	0	0	0	0	0	0	0	0	0	0	0	0	0	0	0	0	0	0	0	0	0	0	0	0	0	0
Solyc01G001127			Unknown protein	0	0	0	0	0	0	0	0	0	0	0	0	0	0	0	0	0	0	0	0	0	0	0	0	0	0	0	0	0	0	0	0	0	0	0	0	0	0	0	0	0	0	0	0	0	0
Solyc01G001128			26S proteasome non-ATPase regulatory subunit 4-like	0	0	0	0	0	0	0	0	0	0	0	0	0	0	0	0	0	0	0	0	0	0	0	0	0	0	0	0	0	0	0	0	0	0	0	0	0	0	0	0	0	0	0	0	0	0
Solyc01G001129			Thioesterase domain-containing protein	0	0	0	0	0	0	0	0	0	0	0	0	0	0	0	0	0	0	0	0	0	0	0	0	0	0	0	0	0	0	0	0	0	0	0	0	0	0	0	0	0	0	0	0	0	0
Solyc01G001130			Unknown protein	0	0	0	0	0	0	0	0	0	0	0	0	0	0	0	0	0	0	0	0	0	0	0	0	0	0	0	0	0	0	0	0	0	0	0	0	0	0	0	0	0	0	0	0	0	0
Solyc01G001131			Unknown protein	0	0	0	0	0	0	0	0	0	0	0	0	0	0	0	0	0	0	0	0	0	0	0	0	0	0	0	0	0	0	0	0	0	0	0	0	0	0	0	0	0	0	0	0	0	0
Solyc01G001132			PDZ domain-containing protein	0	0	0	0	0	0	0	0	0	0	0	0	0	0	0	0	0	0	0	0	0	0	0	0	0	0	0	0	0	0	0	0	0	0	0	0	0	0	0	0	0	0	0	0	0	0
Solyc01G001133			Unknown protein	0	0	0	0	0	0	0	0	0	0	0	0	0	0	0	0	0	0	0	0	0	0	0	0	0	0	0	0	0	0	0	0	0	0	0	0	0	0	0	0	0	0	0	0	0	0
Solyc01G001134			Unknown protein	0	0	0	0	0	0	0	0	0	0	0	0	0	0	0	0	0	0	0	0	0	0	0	0	0	0	0	0	0	0	0	0	0	0	0	0	0	0	0	0	0	0	0	0	0	0
Solyc01G001135			Unknown protein	0	0	0	0	0	0	0	0	0	0	0	0	0	0	0	0	0	0	0	0	0	0	0	0	0	0	0	0	0	0	0	0	0	0	0	0	0	0	0	0	0	0	0	0	0	0
Solyc01G001136			Unknown protein	0	0	0	0	0	0	0	0	0	0	0	0	0	0	0	0	0	0	0	0	0	0	0	0	0	0	0	0	0	0	0	0	0	0	0	0	0	0	0	0	0	0	0	0	0	0
Solyc01G001137			Unknown protein	0	0	0	0	0	0	0	0	0	0	0	0	0	0	0	0	0	0	0	0	0	0	0	0	0	0	0	0	0	0	0	0	0	0	0	0	0	0	0	0	0	0	0	0	0	0
Solyc01G001138		GO:0005576 GO:0008219 GO:0009405,	DUF4219 domain-containing protein	0	0	0	0	0	0	0	0	0	0	0	0	0	0	0	0	0	0	0	0	0	0	0	0	0	0	0	0	0	0	0	0	0	0	0	0	0	0	0	0	0	0	0	0	0	0
Solyc01G001139			Protein NRT1/ PTR FAMILY 6.1	0	0	0	0	0	0	0	0	0	0	0	0	0	0	0	0	0	0	0	0	0	0	0	0	0	0	0	0	0	0	0	0	0	0	0	0	0	0	0	0	0	0	0	0	0	0
Solyc01G001140			Ribosomal protein L2	0	0	0	0	0	0	0	0	0	0	0	0	0	0	0	0	0	0	0	0	0	0	0	0	0	0	0	0	0	0	0	0	0	0	0	0	0	0	0	0	0	0	0	0	0	0
Solyc01G001141			Transposase	0	0	0	0	0	0	0	0	0	0	0	0	0	0	0	0	0	0	0	0	0	0	0	0	0	0	0	0	0	0	0	0	0	0	0	0	0	0	0	0	0	0	0	0	0	0
Solyc01G001142			Unknown protein	0	0	0	0	0	0	0	0	0	0	0	0	0	0	0	0	0	0	0	0	0	0	0	0	0	0	0	0	0	0	0	0	0	0	0	0	0	0	0	0	0	0	0	0	0	0
Solyc01G001143			Unknown protein	0	0	0	0	0	0	0	0	0	0	0	0	0	0	0	0	0	0	0	0	0	0	0	0	0	0	0	0	0	0	0	0	0	0	0	0	0	0	0	0	0	0	0	0	0	0
Solyc01G001144			Unknown protein	0	0	0	0	0	0	0	0	0	0	0	0	0	0	0	0	0	0	0	0	0	0	0	0	0	0	0	0	0	0	0	0	0	0	0	0	0	0	0	0	0	0	0	0	0	0
Solyc01G001145			Unknown protein	0	0	0	0	0	0	0	0	0	0	0	0	0	0	0	0	0	0	0	0	0	0	0	0	0	0	0	0	0	0	0	0	0	0	0	0	0	0	0	0	0	0	0	0	0	0
Solyc01G001146			Unknown protein	0	0	0	0	0	0	0	0	0	0	0	0	0	0	0	0	0	0	0	0	0	0	0	0	0	0	0	0	0	0	0	0	0	0	0	0	0	0	0	0	0	0	0	0	0	0
Solyc01G001147			Unknown protein	0	0	0	0	0	0	0	0	0	0	0	0	0	0	0	0	0	0	0	0	0	0	0	0	0	0	0	0	0	0	0	0	0	0	0	0	0	0	0	0	0	0	0	0	0	0
Solyc01G001148			Unknown protein	0	0	0	0	0	0	0	0	0	0	0	0	0	0	0	0	0	0	0	0	0	0	0	0	0	0	0	0	0	0	0	0	0	0	0	0	0	0	0	0	0	0	0	0	0	0
Solyc01G001149			Unknown protein	0	0	0	0	0	0	0	0	0	0	0	0	0	0	0	0	0	0	0	0	0	0	0	0	0	0	0	0	0	0	0	0	0	0	0	0	0	0	0	0	0	0	0	0	0	0
Solyc01G001150			Unknown protein	0	0	0	0	0	0	0	0	0	0	0	0	0	0	0	0	0	0	0	0	0	0	0	0	0	0	0	0	0	0	0	0	0	0	0	0	0	0	0	0	0	0	0	0	0	0
Solyc01G001151			Unknown protein	0	0	0	0	0	0	0	0	0	0	0	0	0	0	0	0	0	0	0	0	0	0	0	0	0	0	0	0	0	0	0	0	0	0	0	0	0	0	0	0	0	0	0	0	0	0
Solyc01G001152			Ribosomal protein L2	0	0	0	0	0	0	0	0	0	0	0	0	0	0	0	0	0	0	0	0	0	0	0	0	0	0	0	0	0	0	0	0	0	0	0	0	0	0	0	0	0	0	0	0	0	0
Solyc01G001153			Unknown protein	0	0	0	0	0	0	0	0	0	0	0	0	0	0	0	0	0	0	0	0	0	0	0	0	0	0	0	0	0	0	0	0	0	0	0	0	0	0	0	0	0	0	0	0	0	0
Solyc01G001154			Unknown protein	0	0	0	0	0	0	0	0	0	0	0	0	0	0	0	0	0	0	0	0	0	0	0	0	0	0	0	0	0	0	0	0	0	0	0	0	0	0	0	0	0	0	0	0	0	0
Solyc01G001155			Unknown protein	0	0	0	0	0	0	0	0	0	0	0	0	0	0	0	0	0	0	0	0	0	0	0	0	0	0	0	0	0	0	0	0	0	0	0	0	0	0	0	0	0	0	0	0	0	0
Solyc01G001156			Unknown protein	0	0	0	0	0	0	0	0	0	0	0	0	0	0	0	0	0	0	0	0	0	0	0	0	0	0	0	0	0	0	0	0	0	0	0	0	0	0	0	0	0	0	0	0	0	0
Solyc01G001157			Unknown protein	0	0	0	0	0	0	0	0	0	0	0	0	0	0	0	0	0	0	0	0	0	0	0	0	0	0	0	0	0	0	0	0	0	0	0	0	0	0	0	0	0	0	0	0	0	0
Solyc01G001158			Unknown protein	0	0	0	0	0	0	0	0	0	0	0	0	0	0	0	0	0	0	0	0	0	0	0	0	0	0	0	0	0	0	0	0	0	0	0	0	0	0	0	0	0	0	0	0	0	0
Solyc01G001159			Unknown protein	0	0	0	0	0	0	0	0	0	0	0	0	0	0	0	0	0	0	0	0	0	0	0	0	0	0	0	0	0	0	0	0	0	0	0	0	0	0	0	0	0	0	0	0	0	0
Solyc01G001160			Unknown protein	0	0	0	0	0	0	0	0	0	0	0	0	0	0	0	0	0	0	0	0	0	0	0	0	0	0	0	0	0	0	0	0	0	0	0	0	0	0	0	0	0	0	0	0	0	0
Solyc01G001161			Unknown protein	0	0	0	0	0	0	0	0	0	0	0	0	0	0	0	0	0	0	0	0	0	0	0	0	0	0	0	0	0	0	0	0	0	0	0	0	0	0	0	0	0	0	0	0	0	0
Solyc01G001162			Unknown protein	0	0	0	0	0	0	0	0	0	0	0	0	0	0	0	0	0	0	0	0	0	0	0	0	0	0	0	0	0	0	0	0	0	0	0	0	0	0	0	0	0	0	0	0	0	0
Solyc01G001163			Unknown protein	0	0	0	0	0	0	0	0	0	0	0	0	0	0	0	0	0	0	0	0	0	0	0	0	0	0	0	0	0	0	0	0	0	0	0	0	0	0	0	0	0	0	0	0	0	0
Solyc01G001164			Unknown protein	0	0	0	0	0	0	0	0	0	0	0	0	0	0	0	0	0	0	0	0	0	0	0	0	0	0	0	0	0	0	0	0	0	0	0	0	0	0	0	0	0	0	0	0	0	0
Solyc01G001165			Unknown protein	0	0	0	0	0	0	0	0	0	0	0	0	0	0	0	0	0	0	0	0	0	0	0	0	0	0	0	0	0	0	0	0	0	0	0	0	0	0	0	0	0	0	0	0	0	0
Solyc01G001166			Protein NRT1/ PTR FAMILY 6.1	0	0	0	0	0	0	0	0	0	0	0	0	0	0	0	0	0	0	0	0	0	0	0	0	0	0	0	0	0	0	0	0	0	0	0	0	0	0	0	0	0	0	0	0	0	0
Solyc01G001167			Unknown protein	0	0	0	0	0	0	0	0	0	0	0	0	0	0	0	0	0	0	0	0	0	0	0	0	0	0	0	0	0	0	0	0	0	0	0	0	0	0	0	0	0	0	0	0	0	0
Solyc01G001168			Unknown protein	0	0	0	0	0	0	0	0	0	0	0	0	0	0	0	0	0	0	0	0	0	0	0	0	0	0	0	0	0	0	0	0	0	0	0	0	0	0	0	0	0	0	0	0	0	0
Solyc01G001169			Unknown protein	0	0	0	0	0	0	0	0	0	0	0	0	0	0	0	0	0	0	0	0	0	0	0	0	0	0	0	0	0	0	0	0	0	0	0	0	0	0	0	0	0	0	0	0	0	0
Solyc01G001170			Unknown protein	0	0	0	0	0	0	0	0	0	0	0	0	0	0	0	0	0	0	0	0	0	0	0	0	0	0	0	0	0	0	0	0	0	0	0	0	0	0	0	0	0	0	0	0	0	0
Solyc01G001171			Unknown protein	0	0	0	0	0	0	0	0	0	0	0	0	0	0	0	0	0	0	0	0	0	0	0	0	0	0	0	0	0	0	0	0	0	0	0	0	0	0	0	0	0	0	0	0	0	0
Solyc01G001172			Unknown protein	0	0	0	0	0	0	0	0	0	0	0	0	0	0	0	0	0	0	0	0	0	0	0	0	0	0	0	0	0	0	0	0	0	0	0	0	0	0	0	0	0	0	0	0	0	0
Solyc01G001173			Unknown protein	0	0	0	0	0	0	0	0	0	0	0	0	0	0	0	0	0	0	0	0	0	0	0	0	0	0	0	0	0	0	0	0	0	0	0	0	0	0	0	0	0	0	0	0	0	0
Solyc01G001174			Unknown protein	0	0	0	0	0	0	0	0	0	0	0	0	0	0	0	0	0	0	0	0	0	0	0	0	0	0	0	0	0	0	0	0	0	0	0	0	0	0	0	0	0	0	0	0	0	0
Solyc01G001175			Unknown protein	0	0	0	0	0	0	0	0	0	0	0	0	0	0	0	0	0	0	0	0	0	0	0	0	0	0	0	0	0	0	0	0	0	0	0	0	0	0	0	0	0	0	0	0	0	0
Solyc01G001176			Unknown protein	0	0	0	0	0	0	0	0	0	0	0	0	0	0	0	0	0	0	0	0	0	0	0	0	0	0	0	0	0	0	0	0	0	0	0	0	0	0	0	0	0	0	0	0	0	0
Solyc01G001177			Unknown protein	0	0	0	0	0	0	0	0	0	0	0	0	0	0	0	0	0	0	0	0	0	0	0	0	0	0	0	0	0	0	0	0	0	0	0	0	0	0	0	0	0	0	0	0	0	0
Solyc01G001178			Unknown protein	0	0	0	0	0	0	0	0	0	0	0	3.61417	0	0	0	0	5.34491	0	0	0.769793	0	0	0.89856	0	0	0	0	0	0	0	0	0	0	0	0	0	0	0	0	0	0	0	0	0	0	0
Solyc01G001179			Aminotransferase-like plant mobile domain-containing protein	29.5162	38.4386	34.4171	29.7175	33.5989	38.8567	29.7175	31.6171	38.8567	59.775	69.9734	56.109	4.69571	13.1959	18.3019	12.0106	4.65033	16.2862	12.0106	3.74592	16.2862	9.24238	4.8499	4.46841	15.6816	32.2548	40.6123	39.2582	37.619	39.5906	28.6198	35.041	33.1624	22.9464	33.0436	37.5624	27.9573	35.2769	36.7129	30.5976	49.2595	48.1304	80.8703	50.3244	57.389	71.218
Solyc01G001180			Inositol-1,4,5-trisphosphate 5-phosphatase	0	0	0	0	0	0	0	0	0	0	0	0	0	0	0	0	0	0	0	0	0	0	0	0	0	0	0	0	0	0	0	0	0	0	0	0	0	0	0	0	0	0	0	0	0	0
Solyc01G001181			Replication factor A	0	0	0	0	0	0	0	0	0	0	0	0	0	0	0	0	0	0	0	0	0	0	0	0	0	0	0	0	0	0	0	0	0	0	0	0	0	0	0	0	0	0	0	0	0	0
Solyc01G001182		GO:0004499 GO:0050660 GO:0050661 GO:0055114	Aminotransferase-like plant mobile domain-containing protein	0	0	0	0	0	0	0	0	0	0	0	0	0	0	0	0	0	0	0	0	0	0	0	0	0	0	0	0	0	0	0	0	0	0	0	0	0	0	0	0	0	0	0	0	0	0
Solyc01G001183		GO:0016787	Serine/threonine-protein phosphatase	612.326	611.803	700.991	527.737	533.369	638.039	527.737	502.303	638.039	771.909	753.313	769.796	76.5817	38.4133	66.7597	33.1162	18.8193	35.3441	33.1162	14.3228	35.3441	25.836	23.2253	51.3425	630.748	612.841	593.39	608.023	615.583	661.729	745.259	695.986	531.603	505.777	545.831	595.502	521.87	482.736	630.544	668.948	614.624	756.61	844.991	714.127	745.014	789.79
Solyc01G001184		GO:0003676	RNase H type-1 domain-containing protein	0	0	0	0	0	0	0	0	0	0	0	0	0	0	0	0	0	0	0	0	0	0	0	0	0	0	0	0	0	0	0	0	0	0	0	0	0	0	0	0	0	0	0	0	0	0
Solyc01G001185		GO:0005737 GO:0042325	Unknown protein	0	0	0	0	0	0	0	0	0	0	0	0	0	0	0	0	0	0	0	0	0	0	0	0	0	0	0	0	0	0	0	0	0	0	0	0	0	0	0	0	0	0	0	0	0	0
Solyc01G001186			Dehydrogenase E1 component domain-containing protein	0	0	0	0	0	0	0	0	0	0	0	0	0	0	0	0	0	0	0	0	0	0	0	0	0	0	0	0	0	0	0	0	0	0	0	0	0	0	0	0	0	0	0	0	0	0
Solyc01G001187			DUF4216 domain-containing protein	0	0	0	0	0	0	0	0	0	0	0	0	0	0	0	0	0	0	0	0	0	0	0	0	0	0	0	0	0	0	0	0	0	0	0	0	0	0	0	0	0	0	0	0	0	0
Solyc01G001188			Transposase, Ptta/En/Spm, plant	0	0	0	0	0	0	0	0	0	0	0	0	0	0	0	0	0	0	0	0	0	0	0	0	0	0	0	0	0	0	0	0	0	0	0	0	0	0	0	0	0	0	0	0	0	0
Solyc01G001189			Transposase, Ptta/En/Spm, plant	0	0	0	0	0	0	0	0	0	0	0	0	0	0	0	0	0	0	0	0	0	0	0	0	0	0	0	0	0	0	0	0	0	0	0	0	0	0	0	0	0	0	0	0	0	0
Solyc01G001190	(1 of 1) PTHR23273//PTHR23273:SF11 - REPLICATION FACTOR A 1, RFA1		Replication factor A C-terminal domain-containing protein	0	0	0	0	0	0	0	0	0	0	0	0	0	0	0	0	0	0	0	0	0	0	0	0	0	0	0	0	0	0	0	0	0	0	0	0	0	0	0	0	0	0	0	0	0	0
Solyc01G001191	Amino acid permease family protein	GO:0003333 GO:0006810 GO:0015171 GO:0016020 GO:0055085	Polyamine transporter At3g13620	0	0	0	0	0	0	0	0	0	0.345599	1.83299	0	0	0	0.598596	2.33033	0	1.4515	2.33033	0	1.4515	3.20114	0	0	0	0	0	0	0	0	0	0	0	0	0	0	0	0	0	0	0	0	1.0368	0	1.04344	0
Solyc01G001192			Unknown protein	5.187	3.23745	8.87196	5.61052	6.98145	6.26261	5.61052	5.89139	6.26261	5.33368	4.11381	2.7645	1.32144	1.18946	2.83231	1.88345	1.37721	7.73297	1.88345	1.67337	7.73297	1.68281	4.00071	2.86145	4.35599	3.30818	7.89683	1.91503	4.55988	7.91812	11.4479	7.24985	4.01969	6.6927	6.11919	9.16156	6.21274	5.57004	3.67129	8.39935	6.7172	6.73826	2.0736	7.1892	6.26062	2.73915
Solyc01G001193			DUF1985 domain-containing protein	0	0	0	0	0	0	0	0	0	0	0	0	0	0	0	0	0	0	0	0	0	0	0	0	0	0	0	0	0	0	0	0	0	0	0	0	0	0	0	0	0	0	0	0	0	0
Solyc01G001194			Transmembrane protein	0	0	0	0	0	0	0	0	0	0	0	0	0	0	0	0	0	0	0	0	0	0	0	0	0	0	0	0	0	0	0	0	0	0	0	0	0	0	0	0	0	0	0	0	0	0
Solyc01G001195			SWIM-type domain-containing protein	0	0	0	0	0	0	0	0	0	0	0	0	0	0	0	0	0	0	0	0	0	0	0	0	0	0	0	0	0	0	0	0	0	0	0	0	0	0	0	0	0	0	0	0	0	0
Solyc01G001196			Unknown protein	0	0	0	0	0	0	0	0	0	0	0	0	0	0	0	0	0	0	0	0	0	0	0	0	0	0	0	0	0	0	0	0	0	0	0	0	0	0	0	0	0	0	0	0	0	0
Solyc01G001197			Transferase, transferring glycosyl groups	0	0	0	0	0	0	0	0	0	0	0	0	0	0	0	0	0	0	0	0	0	0	0	0	0	0	0	0	0	0	0	0	0	0	0	0	0	0	0	0	0	0	0	0	0	0
Solyc01G001198			MULE transposase domain-containing protein	0	0	0	0	0	0	0	0	0	0	0	0	0	0	0	0	0	0	0	0	0	0	0	0	0	0	0	0	0	0	0	0	0	0	0	0	0	0	0	0	0	0	0	0	0	0
Solyc01G001199	Y-family D polymerase H	GO:0006281,GO:0003684 GO:0006281	DNA polymerase eta	299.805	322.942	321.51	413.051	415.218	435.685	413.051	373.175	435.685	392.436	414.826	320.795	65.2727	12.0882	42.3371	87.5099	26.1281	90.3825	87.5099	35.7283	90.3825	27.9555	34.7861	12.9644	269.2	348.186	282.03	373.431	272.453	348.397	328.555	287.577	443.17	387.221	408.762	499.305	394.509	351.841	480.021	404.969	422.064	373.492	362.879	440.938	395.463	510.396
Solyc01G001200			TF-B3 domain-containing protein	0	0	0	0	0	0	0	0	0	0	0	0	0	0	0	0	0	0	0	0	0	0	0	0	0	0	0	0	0	0	0	0	0	0	0	0	0	0	0	0	0	0	0	0	0	0
Solyc01G001201			TF-B3 domain-containing protein	0	0	0	0	0	0	0	0	0	0	0	0	0	0	0	0	0	0	0	0	0	0	0	0	0	0	0	0	0	0	0	0	0	0	0	0	0	0	0	0	0	0	0	0	0	0
Solyc01G001202			DUF4283 domain-containing protein	0	0	0	0	0	0	0	0	0	0	0	0	0	0	0	0	0	0	0	0	0	0	0	0	0	0	0	0	0	0	0	0	0	0	0	0	0	0	0	0	0	0	0	0	0	0
Solyc01G001203			DUF4219 domain-containing protein	0	0	0	0	0	0	0	0	0	3.28048	4.34771	4.23289	0	0	3.03589	4.73394	6.48977	0.55894	4.73394	0.702902	0.55894	2.14437	0.940279	0	0	0	0	0	0	0	0	0	0	0	0	0	0	0	0	0	0	3.85043	0	5.991	9.39093	3.65221
Solyc01G001204			DUF4283 domain-containing protein	0	0	0	0	0	0	0	0	0	0	0	0	0	0	0	0	0	0	0	0	0	0	0	0	0	0	0	0	0	0	0	0	0	0	0	0	0	0	0	0	0	0	0	0	0	0
Solyc01G001205			TF-B3 domain-containing protein	0	0	0	0	0	0	0	0	0	0	0	0	0	0	0	0	0	0	0	0	0	0	0	0	0	0	0	0	0	0	0	0	0	0	0	0	0	0	0	0	0	0	0	0	0	0
Solyc01G001206			B3 domain-containing protein isoform X2	0	0	0	0	0	0	0	0	0	0	0	0	0	0	0	0	0	0	0	0	0	0	0	0	0	0	0	0	0	0	0	0	0	0	0	0	0	0	0	0	0	0	0	0	0	0
Solyc01G001207			DUF4283 domain-containing protein	0	0	0	0	0	0	0	0	0	0	0	0	0	0	0	0	0	0	0	0	0	0	0	0	0	0	0	0	0	0	0	0	0	0	0	0	0	0	0	0	0	0	0	0	0	0
Solyc01G001208			DUF4219 domain-containing protein	0	0	0	0	0	0	0	0	0	0	0	0	0	0	0	0	0	0	0	0	0	0	0	0	0	0	0	0	0	0	0	0	0	0	0	0	0	0	0	0	0	0	0	0	0	0
Solyc01G001209			TF-B3 domain-containing protein	0	0	0	0	0	0	0	0	0	0	0	0	0	0	0	0	0	0	0	0	0	0	0	0	0	0	0	0	0	0	0	0	0	0	0	0	0	0	0	0	0	0	0	0	0	0
Solyc01G001210			TF-B3 domain-containing protein	0	0	0	0	0	0	0	0	0	0	0	0	0	0	0	0	0	0	0	0	0	0	0	0	0	0	0	0	0	0	0	0	0	0	0	0	0	0	0	0	0	0	0	0	0	0
Solyc01G001211			TF-B3 domain-containing protein	0	0	0	0	0	0	0	0	0	0	0	0	0	0	0	0	0	0	0	0	0	0	0	0	0	0	0	0	0	0	0	0	0	0	0	0	0	0	0	0	0	0	0	0	0	0
Solyc01G001212			Retrovirus-related Pol polyprotein from transposon TNT 1-94	0	0	0	0	0	0	0	0	0	0	0	0	0	0	0	0	0	0	0	0	0	0	0	0	0	0	0	0	0	0	0	0	0	0	0	0	0	0	0	0	0	0	0	0	0	0
Solyc01G001213			Reverse transcriptase Ty1/copia-type domain-containing protein	0	0	0	0	0	0	0	0	0	0	0	0	0	0	0	0	0	0	0	0	0	0	0	0	0	0	0	0	0	0	0	0	0	0	0	0	0	0	0	0	0	0	0	0	0	0
Solyc01G001214			Unknown protein	0	0	0	0	0	0	0	0	0	0	0	0	0	0	0	0	0	0	0	0	0	0	0	0	0	0	0	0	0	0	0	0	0	0	0	0	0	0	0	0	0	0	0	0	0	0
Solyc01G001215	TATA binding protein 2	GO:0003677 GO:0006352	TATA-box-binding protein	229.824	242.144	252.433	340.272	326.384	376.418	340.272	323.294	376.418	299.308	290.877	249.403	50.515	2.12261	18.0855	22.3603	19.771	41.7676	22.3603	10.4885	41.7676	14.4046	10.8722	11.3196	208.216	252.249	229.008	264.274	220.014	287.315	240.406	229.579	319.565	336.547	364.703	332.565	309.602	336.987	407.513	362.372	359.37	318.623	296.524	282.775	283.815	315.916
Solyc01G001216			AAA+ ATPase domain-containing protein	0	0	0	0	0	0	0	0	0	0	0	0	0	0	0	0	0	0	0	0	0	0	0	0	0	0	0	0	0	0	0	0	0	0	0	0	0	0	0	0	0	0	0	0	0	0
Solyc01G001217			Retrotransposon gag domain-containing protein	0	0	0	0	0	0	0	0	0	0	0	0	0	0	0	0	0	0	0	0	0	0	0	0	0	0	0	0	0	0	0	0	0	0	0	0	0	0	0	0	0	0	0	0	0	0
Solyc01G001218			Chromo domain-containing protein	0	0	0	0	0	0	0	0	0	0	0	0	0	0	0	0	0	0	0	0	0	0	0	0	0	0	0	0	0	0	0	0	0	0	0	0	0	0	0	0	0	0	0	0	0	0
Solyc01G001219			Protein DETOXIFICATION	0	0	0	0	0	0	0	0	0	0	0	0	0	0	0	0	0	0	0	0	0	0	0	0	0	0	0	0	0	0	0	0	0	0	0	0	0	0	0	0	0	0	0	0	0	0
Solyc01G001220	Transketolase family protein	GO:0003824 GO:0008152	3-methyl-2-oxobutanoate dehydrogenase (2-methylpropanoyl-transferring)	773.638	780.969	795.782	610.239	551.792	666.639	610.239	560.628	666.639	1174.55	1247.02	1200.39	67.1901	12.4215	49.8513	73.7673	134.052	67.5339	73.7673	168.134	67.5339	74.157	45.0095	11.2808	841.578	779.904	699.433	794.738	767.199	796.337	724.653	866.357	643.15	562.187	625.381	534.119	518.764	602.492	651.654	665.349	682.915	1118.55	1214.09	1191.01	1162.39	1281.01
Solyc01G001221		GO:0008270	GRF-type domain-containing protein	0	0	0	0	0	0	0	0	0	0	0	0	0	0	0	0	0	0	0	0	0	0	0	0	0	0	0	0	0	0	0	0	0	0	0	0	0	0	0	0	0	0	0	0	0	0
Solyc01G001222			Unknown protein	0	0	0	0	0	0	0	0	0	0	0	0	0	0	0	0	0	0	0	0	0	0	0	0	0	0	0	0	0	0	0	0	0	0	0	0	0	0	0	0	0	0	0	0	0	0
Solyc01G001223		GO:0003676 GO:0008270	SWIM-type domain-containing protein	0	0	0	0	0	0	0	0	0	0	0	0	0	0	0	0	0	0	0	0	0	0	0	0	0	0	0	0	0	0	0	0	0	0	0	0	0	0	0	0	0	0	0	0	0	0
Solyc01G001224			SWIM-type domain-containing protein	0	0	0	0	0	0	0	0	0	0	0	0	0	0	0	0	0	0	0	0	0	0	0	0	0	0	0	0	0	0	0	0	0	0	0	0	0	0	0	0	0	0	0	0	0	0
Solyc01G001225	antitermination NusB domain-containing protein	GO:0003723 GO:0006353 GO:0006355	NusB/RsmB/TIM44 domain-containing protein	168.356	151.794	173.716	251.542	268.51	285.734	251.542	274.503	285.734	223.9	290.527	214.301	34.1627	27.2722	8.22765	44.4819	26.9515	27.3894	44.4819	37.9119	27.3894	57.7339	29.3934	11.4283	169.013	164.582	171.474	141.712	161.876	171.936	174.008	175.205	235.152	220.859	298.616	256.524	308.566	240.44	279.018	308.376	269.808	232.951	221.875	216.874	318.248	239.219
Solyc01G001226	evolutionarily conserved C-terminal region 2		YTH domain-containing family protein	2315.21	2582.07	2743.22	3661.46	3722.85	4107.03	3661.46	3696.99	4107.03	3042.56	3246.67	2858.21	316.042	116.483	105.976	205.053	83.8891	289.436	205.053	57.9368	289.436	319.775	114.578	216.172	2319.13	2324	2302.49	2614.02	2550.11	2764.56	2658.21	2806.9	3639.83	3665.69	3678.85	3774.56	3730.75	3663.23	4241.26	4122.28	3957.55	3159.28	3016.05	2952.36	3054.14	3462.29
Solyc01G001227			SWIM-type domain-containing protein	0	0	0	0	0	0	0	0	0	0	0	0	0	0	0	0	0	0	0	0	0	0	0	0	0	0	0	0	0	0	0	0	0	0	0	0	0	0	0	0	0	0	0	0	0	0
Solyc01G001228			SWIM-type domain-containing protein	0	0	0	0	0	0	0	0	0	0	0	0	0	0	0	0	0	0	0	0	0	0	0	0	0	0	0	0	0	0	0	0	0	0	0	0	0	0	0	0	0	0	0	0	0	0
Solyc01G001229			Transposase MuDR plant domain-containing protein	0	0	0	0	0	0	0	0	0	0	0	0	0	0	0	0	0	0	0	0	0	0	0	0	0	0	0	0	0	0	0	0	0	0	0	0	0	0	0	0	0	0	0	0	0	0
Solyc01G001230	Protein kinase superfamily protein	GO:0004672 GO:0004713 GO:0005524 GO:0006468	Protein kinase domain-containing protein	248.775	224.476	248.982	366.626	353.787	407.923	366.626	368.979	407.923	351.993	403.042	403.923	19.6036	14.1526	41.0207	8.92839	22.5925	35.8811	8.92839	30.8742	35.8811	40.3925	51.7285	14.0892	269.2	235.708	241.417	216.399	232.554	270.347	251.854	224.745	360.767	380.528	358.584	323.403	358.268	379.691	397.417	403.169	423.184	332.1	399.167	324.712	412.158	402.656
Solyc01G001231	pumilio 12	GO:0003723 GO:0005488	PUM-HD domain-containing protein	2.94144	2.48502	0.754107	4.88388	3.15775	3.71467	4.88388	3.82047	3.71467	3.4356	5.00338	5.13457	2.30689	1.75376	2.55571	2.57126	1.32286	2.54088	2.57126	1.10425	2.54088	5.09896	1.54112	1.15389	3.48479	0.827045	4.51247	3.83007	1.13997	2.26232	0	0	4.01969	5.7366	4.89535	1.83231	2.07091	5.57004	6.42476	3.59972	1.11953	2.88783	6.22079	1.1982	7.30406	5.47831
Solyc01G001232			Unknown protein	0	0	0	0	0	0	0	0	0	0	0	0	0	0	0	0	0	0	0	0	0	0	0	0	0	0	0	0	0	0	0	0	0	0	0	0	0	0	0	0	0	0	0	0	0	0
Solyc01G001233			Integrase catalytic domain-containing protein	0	0	0	0	0	0	0	0	0	0	0	0	0	0	0	0	0	0	0	0	0	0	0	0	0	0	0	0	0	0	0	0	0	0	0	0	0	0	0	0	0	0	0	0	0	0
Solyc01G001234		GO:0004497 GO:0005506 GO:0016705 GO:0020037 GO:0055114	Beta-amyrin 28-monooxygenase	49.4508	65.5694	56.4463	33.2316	27.8617	42.3295	33.2316	20.2628	42.3295	59.6943	78.0694	76.1946	5.91428	1.59536	21.4674	22.2628	7.21036	10.9682	22.2628	3.91261	10.9682	6.31565	4.93133	8.0827	44.4311	55.412	48.5091	53.6209	77.5179	59.9515	53.8052	55.5822	39.1919	28.683	31.8198	43.0593	23.8155	16.7101	28.4525	50.3961	48.1399	68.3452	35.2511	75.4866	102.257	58.4353
Solyc01G001235			Unknown protein	17.0773	30.9149	26.3008	7.12891	8.17134	6.70182	7.12891	6.302	6.70182	151.81	243.6	223.643	1.88994	7.3784	59.8765	32.5384	7.83614	19.8792	32.5384	3.80523	19.8792	6.32022	11.8418	7.04561	18.2952	14.8868	18.0499	34.4706	27.3593	28.279	24.0406	26.5828	8.03937	4.7805	8.56686	11.91	5.17728	7.42671	3.67129	2.99977	13.4344	191.559	82.9439	180.928	260.859	263.872
Solyc01G001236			Reverse transcriptase	0	0	0	0	0	0	0	0	0	0	0	0	0	0	0	0	0	0	0	0	0	0	0	0	0	0	0	0	0	0	0	0	0	0	0	0	0	0	0	0	0	0	0	0	0	0
Solyc01G001237			Unknown protein	0	0	0	0	0	0	0	0	0	0	0	0	0	0	0	0	0	0	0	0	0	0	0	0	0	0	0	0	0	0	0	0	0	0	0	0	0	0	0	0	0	0	0	0	0	0
Solyc01G001238	DJ heat shock N-terminal domain-containing protein		J domain-containing protein	134.432	121.244	158.954	133.636	146.738	145.339	133.636	147.731	145.339	196.632	213.33	228.425	9.67239	14.4297	30.6601	25.2481	12.3193	20.7764	25.2481	5.60006	20.7764	8.08912	8.94279	19.137	138.521	112.478	152.296	103.412	139.076	152.707	168.284	155.872	126.62	156.8	117.488	144.753	145.999	149.463	131.249	162.587	142.181	208.886	161.741	219.271	187.819	238.306
Solyc01G001239			Unknown protein	0	0	0	0	0	0	0	0	0	0	0	0	0	0	0	0	0	0	0	0	0	0	0	0	0	0	0	0	0	0	0	0	0	0	0	0	0	0	0	0	0	0	0	0	0	0
Solyc01G001240			Unknown protein	0	0	0	0	0	0	0	0	0	0	0	0	0	0	0	0	0	0	0	0	0	0	0	0	0	0	0	0	0	0	0	0	0	0	0	0	0	0	0	0	0	0	0	0	0	0
Solyc01G001241			SWIM-type domain-containing protein	0	0	0	0	0	0	0	0	0	0	0	0	0	0	0	0	0	0	0	0	0	0	0	0	0	0	0	0	0	0	0	0	0	0	0	0	0	0	0	0	0	0	0	0	0	0
Solyc01G001242			DUF1985 domain-containing protein	0	0	0	0	0	0	0	0	0	0	0	0	0	0	0	0	0	0	0	0	0	0	0	0	0	0	0	0	0	0	0	0	0	0	0	0	0	0	0	0	0	0	0	0	0	0
Solyc01G001243			Unknown protein	0	0	0	0	0	0	0	0	0	0	0	0	0	0	0	0	0	0	0	0	0	0	0	0	0	0	0	0	0	0	0	0	0	0	0	0	0	0	0	0	0	0	0	0	0	0
Solyc01G001244			Cytochrome P450	0	0	0	0	0	0	0	0	0	0	0	0	0	0	0	0	0	0	0	0	0	0	0	0	0	0	0	0	0	0	0	0	0	0	0	0	0	0	0	0	0	0	0	0	0	0
Solyc01G001245		GO:0008270	SWIM-type domain-containing protein	0	0	0	0	0	0	0	0	0	0	0	0	0	0	0	0	0	0	0	0	0	0	0	0	0	0	0	0	0	0	0	0	0	0	0	0	0	0	0	0	0	0	0	0	0	0
Solyc01G001246		GO:0004842 GO:0016567	RBR-type E3 ubiquitin transferase	141.663	150.973	157.896	249.244	243.27	282.049	249.244	235.727	282.049	238.603	288.861	207.281	5.7492	23.3129	10.4898	12.5671	12.8207	14.1837	12.5671	15.7546	14.1837	15.2502	9.61674	8.14575	135.036	170.371	119.581	150.33	151.616	162.887	147.678	163.122	252.235	240.937	254.558	258.356	231.942	239.512	243.223	284.978	317.947	227.176	247.795	240.838	275.467	300.394
Solyc01G001247	ARM repeat superfamily protein	GO:0005488 GO:0005515	TOG domain-containing protein	1731.51	1791.68	1961.2	2029.96	2116.17	2316.75	2029.96	2029.51	2316.75	2436.59	2664.39	2610.05	196.617	5.81375	182.729	149.824	126.449	95.4262	149.824	84.1579	95.4262	131.178	68.4763	119.106	1696.22	1738.45	1759.86	1816.41	1766.95	1886.78	1986.21	2010.63	1968.64	2003.99	2117.24	2289.47	1941.48	2117.54	2334.02	2312.22	2304	2644.29	2364.94	2300.54	2507.38	2805.81
Solyc01G001248			Unknown protein	3.95448	8.45854	2.32738	4.57091	1.99138	17.3358	4.57091	2.07091	17.3358	17.0465	26.6744	12.1742	14.3221	13.7114	12.0692	21.5568	16.865	5.16095	21.5568	19.5124	5.16095	7.18134	16.5296	3.17609	2.6136	2.48114	6.76871	0.957516	15.9596	1.13116	3.43437	2.41662	2.00984	1.9122	9.7907	1.83231	4.14183	0	26.6169	2.99977	22.3907	24.0652	3.11039	23.964	2.08687	35.609
Solyc01G001249		GO:0003824 GO:0030151 GO:0030170,	Mitochondrial amidoxime reducing component 2-like isoform X2	8.58349	5.72247	7.7786	6.08571	4.74069	6.40902	6.08571	6.19488	6.40902	25.5609	22.3353	29.3466	3.41493	1.66649	7.60986	6.07129	11.6047	6.18135	6.07129	14.0591	6.18135	1.72415	0.430498	1.47541	9.58319	8.27045	7.89683	5.7451	5.69985	5.6558	8.01354	9.66647	5.02461	9.56101	3.67151	1.83231	3.10637	9.28339	3.67129	6.59949	8.95627	29.8409	30.0671	16.7748	17.7384	29.2176
Solyc01G001250			Unknown protein	0	0	0	0	0	0	0	0	0	0	0	0	0	0	0	0	0	0	0	0	0	0	0	0	0	0	0	0	0	0	0	0	0	0	0	0	0	0	0	0	0	0	0	0	0	0
Solyc01G001251			Unknown protein	0	0	0	0	0	0	0	0	0	0	0	0	0	0	0	0	0	0	0	0	0	0	0	0	0	0	0	0	0	0	0	0	0	0	0	0	0	0	0	0	0	0	0	0	0	0
Solyc01G001252	calmodulin-binding family protein		IQ domain-containing protein IQM2-like	0	0	0	0	0	0	0	0	0	2.90147	4.20423	3.06431	0	0	1.70168	2.06703	1.02767	1.96396	2.06703	0.502228	1.96396	4.43893	2.05978	0	0	0	0	0	0	0	0	0	0	0	0	0	0	0	0	0	0	0.962608	4.14719	3.5946	5.21719	1.8261
Solyc01G001253			SWIM-type domain-containing protein	0	0	0	0	0	0	0	0	0	0	0	0	0	0	0	0	0	0	0	0	0	0	0	0	0	0	0	0	0	0	0	0	0	0	0	0	0	0	0	0	0	0	0	0	0	0
Solyc01G001254		GO:0008270	SWIM-type domain-containing protein	0	0	0	0	0	0	0	0	0	0	0	0	0	0	0	0	0	0	0	0	0	0	0	0	0	0	0	0	0	0	0	0	0	0	0	0	0	0	0	0	0	0	0	0	0	0
Solyc01G001255			SWIM-type domain-containing protein	0	0	0	0	0	0	0	0	0	0	0	0	0	0	0	0	0	0	0	0	0	0	0	0	0	0	0	0	0	0	0	0	0	0	0	0	0	0	0	0	0	0	0	0	0	0
Solyc01G001256			LOB domain-containing protein	0	0	0	0	0	0	0	0	0	0	0	0	0	0	0	0	0	0	0	0	0	0	0	0	0	0	0	0	0	0	0	0	0	0	0	0	0	0	0	0	0	0	0	0	0	0
Solyc01G001257			LOB domain-containing protein	0	0	0	0	0	0	0	0	0	0	0	0	0	0	0	0	0	0	0	0	0	0	0	0	0	0	0	0	0	0	0	0	0	0	0	0	0	0	0	0	0	0	0	0	0	0
Solyc01G001258			SAWADEE domain-containing protein	0	0	0	0	0	0	0	0	0	0	0	0	0	0	0	0	0	0	0	0	0	0	0	0	0	0	0	0	0	0	0	0	0	0	0	0	0	0	0	0	0	0	0	0	0	0
Solyc01G001259			SAWADEE domain-containing protein	0	0	0	0	0	0	0	0	0	0	0	0	0	0	0	0	0	0	0	0	0	0	0	0	0	0	0	0	0	0	0	0	0	0	0	0	0	0	0	0	0	0	0	0	0	0
Solyc01G001260			ATPase AAA-type core domain-containing protein	0	0	0	0	0	0	0	0	0	0	0	0	0	0	0	0	0	0	0	0	0	0	0	0	0	0	0	0	0	0	0	0	0	0	0	0	0	0	0	0	0	0	0	0	0	0
Solyc01G001261			Unknown protein	0	0	0	0	0	0	0	0	0	0	0	0	0	0	0	0	0	0	0	0	0	0	0	0	0	0	0	0	0	0	0	0	0	0	0	0	0	0	0	0	0	0	0	0	0	0
Solyc01G001262		GO:0016491 GO:0055114	Feruloyl CoA ortho-hydroxylase 1-like	0	0	0	0	0	0	0	0	0	0	0	0	0	0	0	0	0	0	0	0	0	0	0	0	0	0	0	0	0	0	0	0	0	0	0	0	0	0	0	0	0	0	0	0	0	0
Solyc01G001263		GO:0005506 GO:0016705 GO:0020037 GO:0055114,	Cytochrome P450	0	0	0	0	0	0	0	0	0	0	0	0	0	0	0	0	0	0	0	0	0	0	0	0	0	0	0	0	0	0	0	0	0	0	0	0	0	0	0	0	0	0	0	0	0	0
Solyc01G001264		GO:0016491 GO:0055114	Feruloyl coa ortho-hydroxylase 1	0	0	0	0	0	0	0	0	0	0	0	0	0	0	0	0	0	0	0	0	0	0	0	0	0	0	0	0	0	0	0	0	0	0	0	0	0	0	0	0	0	0	0	0	0	0
Solyc01G001265			Cyclin A1	96.7888	58.1363	94.4157	117.874	108.485	124.336	117.874	87.6031	124.336	145.864	182.116	130.657	45.4417	3.58855	26.1488	31.3696	5.69199	102.961	31.3696	3.55391	102.961	32.8173	22.1459	21.6635	122.839	122.403	45.1247	71.8137	44.4588	101.804	83.5698	97.873	128.63	109.952	115.041	150.25	69.3756	105.831	159.701	109.192	104.117	143.429	173.145	121.018	201.383	199.045
Solyc01G001266			SWIM-type domain-containing protein	0	0	0	0	0	0	0	0	0	0	0	0	0	0	0	0	0	0	0	0	0	0	0	0	0	0	0	0	0	0	0	0	0	0	0	0	0	0	0	0	0	0	0	0	0	0
Solyc01G001267			Signal recognition particle SRP72 subunit RNA-binding domain-containing protein	0	0	0	0	0	0	0	0	0	0	0	0	0	0	0	0	0	0	0	0	0	0	0	0	0	0	0	0	0	0	0	0	0	0	0	0	0	0	0	0	0	0	0	0	0	0
Solyc01G001268			Signal recognition particle subunit SRP72	0	0	0	0	0	0	0	0	0	0	0	0	0	0	0	0	0	0	0	0	0	0	0	0	0	0	0	0	0	0	0	0	0	0	0	0	0	0	0	0	0	0	0	0	0	0
Solyc01G001269			Unknown protein	0	0	0	0	0	0	0	0	0	0	0	0	0	0	0	0	0	0	0	0	0	0	0	0	0	0	0	0	0	0	0	0	0	0	0	0	0	0	0	0	0	0	0	0	0	0
Solyc01G001270		GO:0006614 GO:0008312 GO:0048500	Signal recognition particle subunit SRP72	0	0	0	0	0	0	0	0	0	0	0	0	0	0	0	0	0	0	0	0	0	0	0	0	0	0	0	0	0	0	0	0	0	0	0	0	0	0	0	0	0	0	0	0	0	0
Solyc01G001271			DUF4283 domain-containing protein	0	0	0	0	0	0	0	0	0	0	0	0	0	0	0	0	0	0	0	0	0	0	0	0	0	0	0	0	0	0	0	0	0	0	0	0	0	0	0	0	0	0	0	0	0	0
Solyc01G001272			DUF4283 domain-containing protein	0	0	0	0	0	0	0	0	0	0	0	0	0	0	0	0	0	0	0	0	0	0	0	0	0	0	0	0	0	0	0	0	0	0	0	0	0	0	0	0	0	0	0	0	0	0
Solyc01G001273		GO:0005515 GO:0006614 GO:0008312 GO:0048500	Signal recognition particle subunit SRP72	0	0	0	0	0	0	0	0	0	0	0	0	0	0	0	0	0	0	0	0	0	0	0	0	0	0	0	0	0	0	0	0	0	0	0	0	0	0	0	0	0	0	0	0	0	0
Solyc01G001274		GO:0005515 GO:0006614	Signal recognition particle subunit SRP72	0	0	0	0	0	0	0	0	0	0	0	0	0	0	0	0	0	0	0	0	0	0	0	0	0	0	0	0	0	0	0	0	0	0	0	0	0	0	0	0	0	0	0	0	0	0
Solyc01G001275			Unknown protein	0	0	0	0	0	0	0	0	0	0	0	0	0	0	0	0	0	0	0	0	0	0	0	0	0	0	0	0	0	0	0	0	0	0	0	0	0	0	0	0	0	0	0	0	0	0
Solyc01G001276	2-oxoglutarate (2OG) and Fe(II)-dependent oxygenase superfamily protein	GO:0016491 GO:0055114	feruloyl-CoA 6-hydroxylase	0	0	0	0	0	0	0	0	0	0	0	0	0	0	0	0	0	0	0	0	0	0	0	0	0	0	0	0	0	0	0	0	0	0	0	0	0	0	0	0	0	0	0	0	0	0
Solyc01G001277		GO:0009772 GO:0019684 GO:0045156	Photosystem II protein D1	146.213	143.723	182.641	135.827	115.688	148.098	135.827	126.808	148.098	90.0046	80.2443	93.0033	24.8262	23.1072	9.62805	9.0463	6.81973	12.6345	9.0463	3.08351	12.6345	23.2268	13.1302	21.786	123.71	138.944	175.986	142.67	144.776	171.936	170.574	205.412	140.689	152.976	113.817	93.4479	127.361	126.254	169.797	153.588	120.91	78.9339	96.4222	94.6578	82.4315	70.305
Solyc01G001278			Unknown protein	0	0	0	0	0	0	0	0	0	0	0	0	0	0	0	0	0	0	0	0	0	0	0	0	0	0	0	0	0	0	0	0	0	0	0	0	0	0	0	0	0	0	0	0	0	0
Solyc01G001279			Unknown protein	0	0	0	0	0	0	0	0	0	0	0	0	0	0	0	0	0	0	0	0	0	0	0	0	0	0	0	0	0	0	0	0	0	0	0	0	0	0	0	0	0	0	0	0	0	0
Solyc01G001280			DUF4216 domain-containing protein	0	0	0	0	0	0	0	0	0	0	0	0	0	0	0	0	0	0	0	0	0	0	0	0	0	0	0	0	0	0	0	0	0	0	0	0	0	0	0	0	0	0	0	0	0	0
Solyc01G001281			Unknown protein	0	0	0	0	0	0	0	0	0	0	0	0	0	0	0	0	0	0	0	0	0	0	0	0	0	0	0	0	0	0	0	0	0	0	0	0	0	0	0	0	0	0	0	0	0	0
Solyc01G001282	Pyruvate kinase family protein	GO:0000287 GO:0003824 GO:0004743 GO:0006096 GO:0030955	Pyruvate kinase	209.236	200.697	224.759	187.622	186.067	224.144	187.622	193.898	224.144	354.948	395.356	398.359	18.1384	22.9617	58.5152	30.0678	7.80834	19.0899	30.0678	7.74642	19.0899	35.6589	39.3068	12.1987	255.261	200.972	171.474	208.739	192.655	210.396	241.551	222.329	194.955	172.098	195.814	170.405	177.063	210.733	205.592	217.183	249.656	404.296	290.304	370.244	428.853	370.699
Solyc01G001283			S-locus F-box protein	0	0	0	0	0	0	0	0	0	0	0	0	0	0	0	0	0	0	0	0	0	0	0	0	0	0	0	0	0	0	0	0	0	0	0	0	0	0	0	0	0	0	0	0	0	0
Solyc01G001284	purin-rich alpha 1		Transcription factor Pur-alpha 1	766.347	712.252	843.017	868.184	760.306	910.775	868.184	711.698	910.775	1118.68	1029.76	948.061	124.526	0.528329	22.272	48.8605	33.1742	33.6311	48.8605	46.1673	33.6311	20.2916	42.5466	65.7065	801.503	773.287	724.252	786.121	638.383	854.026	800.209	874.816	897.395	870.051	837.105	857.522	738.281	685.114	922.412	905.33	904.583	1121.44	1139.44	1095.15	1053.87	1061.88
Solyc01G001285			RNase H family protein	0	0	0	0	0	0	0	0	0	0	0	0	0	0	0	0	0	0	0	0	0	0	0	0	0	0	0	0	0	0	0	0	0	0	0	0	0	0	0	0	0	0	0	0	0	0
Solyc01G001286			DUF1985 domain-containing protein	0	0	0	0	0	0	0	0	0	0	0	0	0	0	0	0	0	0	0	0	0	0	0	0	0	0	0	0	0	0	0	0	0	0	0	0	0	0	0	0	0	0	0	0	0	0
Solyc01G001287			DUF1985 domain-containing protein	0	0	0	0	0	0	0	0	0	0	0	0	0	0	0	0	0	0	0	0	0	0	0	0	0	0	0	0	0	0	0	0	0	0	0	0	0	0	0	0	0	0	0	0	0	0
Solyc01G001288			SNF2 domain-containing protein CLASSY 4-like	0	0	0	0	0	0	0	0	0	0	0	0	0	0	0	0	0	0	0	0	0	0	0	0	0	0	0	0	0	0	0	0	0	0	0	0	0	0	0	0	0	0	0	0	0	0
Solyc01G001289			DNA binding protein	0	0	0	0	0	0	0	0	0	0	0	0	0	0	0	0	0	0	0	0	0	0	0	0	0	0	0	0	0	0	0	0	0	0	0	0	0	0	0	0	0	0	0	0	0	0
Solyc01G001290		GO:0008152 GO:0016758	Glycosyltransferase	0	0	0	0	0	0	0	0	0	0	0	0	0	0	0	0	0	0	0	0	0	0	0	0	0	0	0	0	0	0	0	0	0	0	0	0	0	0	0	0	0	0	0	0	0	0
Solyc01G001291		GO:0008152 GO:0016758	Glycosyltransferase	0	0	0	0	0	0	0	0	0	0	0	0	0	0	0	0	0	0	0	0	0	0	0	0	0	0	0	0	0	0	0	0	0	0	0	0	0	0	0	0	0	0	0	0	0	0
Solyc01G001292		GO:0008152 GO:0016758	Glycosyltransferase	0	0	0	0	0	0	0	0	0	0	0	0	0	0	0	0	0	0	0	0	0	0	0	0	0	0	0	0	0	0	0	0	0	0	0	0	0	0	0	0	0	0	0	0	0	0
Solyc01G001293		GO:0008152 GO:0016758	Glycosyltransferase	0	0	0	0	0	0	0	0	0	0	0	0	0	0	0	0	0	0	0	0	0	0	0	0	0	0	0	0	0	0	0	0	0	0	0	0	0	0	0	0	0	0	0	0	0	0
Solyc01G001294		GO:0005515	Pentatricopeptide repeat-containing protein	11.5329	19.6524	17.8211	20.8166	20.5205	18.4755	20.8166	20.2449	18.4755	9.83275	8.44504	4.65842	5.7758	4.98114	5.02906	1.88587	2.34083	2.15343	1.88587	1.97492	2.15343	6.20904	5.29272	4.25873	6.09839	11.5786	16.9218	21.0654	18.2395	12.4428	22.8958	18.1246	25.123	15.2976	22.0291	21.0716	14.4964	25.9935	19.2743	21.5983	14.5539	7.70087	6.22079	15.5766	10.4344	8.21746
Solyc01G001295		GO:0003777 GO:0005524 GO:0005871 GO:0007018 GO:0008017	Kinesin motor domain-containing protein	7.03784	10.9662	15.0047	12.8335	10.2147	12.4938	12.8335	10.2832	12.4938	8.98015	10.9633	7.13513	2.01286	0.647531	2.60911	5.81555	5.51078	6.58431	5.81555	4.51896	6.58431	5.10781	0.537152	3.98355	13.068	5.78932	2.25624	10.5327	11.3997	16.9674	17.1719	10.8748	17.0837	15.2976	6.11919	10.0777	10.3546	10.2117	13.7673	11.3991	12.3149	7.70087	7.25759	11.982	15.6516	12.7827
Solyc01G001296			Ubiquitin-like protease family profile domain-containing protein	0	0	0	0	0	0	0	0	0	0	0	0	0	0	0	0	0	0	0	0	0	0	0	0	0	0	0	0	0	0	0	0	0	0	0	0	0	0	0	0	0	0	0	0	0	0
Solyc01G001297		GO:0008270	SWIM-type domain-containing protein	0	0	0	0	0	0	0	0	0	0	0	0	0	0	0	0	0	0	0	0	0	0	0	0	0	0	0	0	0	0	0	0	0	0	0	0	0	0	0	0	0	0	0	0	0	0
Solyc01G001298			Unknown protein	50.7114	36.5462	50.2425	10.1516	17.0817	20.5015	10.1516	19.2095	20.5015	59.2689	73.401	50.1296	6.80186	5.90477	6.93251	9.17422	6.41716	8.84241	9.17422	4.48281	8.84241	4.84042	11.8299	8.04637	62.7263	48.7957	40.6123	41.1732	31.9191	47.5087	56.0948	47.124	12.0591	8.6049	9.7907	12.8262	12.4255	25.9935	18.3564	17.3987	25.7493	56.7939	53.9135	67.0992	80.3447	63.0006
Solyc01G001299			Unknown protein	2.47976	1.61873	2.66509	2.76064	2.18559	2.06415	2.76064	1.44607	2.06415	5.22608	2.69908	3.32638	0.859282	0.734797	1.34878	0.452609	2.46235	2.96125	0.452609	3.44762	2.96125	1.02633	2.8565	0.55836	4.35599	0.827045	2.25624	0.957516	2.27994	6.78696	0	1.20831	2.00984	3.8244	2.44767	3.66462	1.03546	1.85668	2.75347	1.19991	2.23907	6.73826	4.14719	4.7928	3.13031	2.73915
Solyc01G001300			V-type proton ATPase subunit S1/VOA1 transmembrane domain-containing protein	74.1694	77.9485	86.6538	77.3892	78.3135	97.4928	77.3892	77.1593	97.4928	126.487	118.323	117.849	5.886	1.52422	21.7206	13.0548	10.725	7.7306	13.0548	12.7914	7.7306	19.5382	4.81306	6.40211	71.4383	77.7423	73.3277	85.2189	70.6781	97.2798	73.2667	89.4148	100.492	71.7075	59.968	80.6217	82.8366	71.4821	79.8506	107.392	105.236	121.289	150.336	107.838	103.3	126.914
Solyc01G001301	Peptidase M50 family protein	GO:0004222 GO:0005515 GO:0006508 GO:0016020	Endopeptidase S2P	175.778	161.552	198.706	198.04	192.898	194.972	198.04	179.866	194.972	229.51	214.493	202.481	20.7331	10.5878	18.1771	29.7218	32.4051	12.435	29.7218	42.3835	12.435	40.4951	21.5799	18.7463	170.755	191.875	164.705	158.948	164.156	204.74	198.049	193.329	202.994	224.684	166.442	218.961	174.992	184.74	214.77	177.586	192.56	248.353	228.096	212.081	202.427	248.35
Solyc01G001302		GO:0003824	Unknown protein	0	0	0	0	0	0	0	0	0	0	0	0	0	0	0	0	0	0	0	0	0	0	0	0	0	0	0	0	0	0	0	0	0	0	0	0	0	0	0	0	0	0	0	0	0	0
Solyc01G001303			Unknown protein	0	0	0	0	0	0	0	0	0	2.05321	0.956513	0	0	0	0.844997	0.916149	0	4.20167	0.916149	0	4.20167	1.84432	0	0	0	0	0	0	0	0	0	0	0	0	0	0	0	0	0	0	0	2.88783	2.0736	1.1982	1.04344	1.8261
Solyc01G001304			Nuclear pore complex protein NUP214	0	0	0	0	0	0	0	0	0	0	0	0	0	0	0	0	0	0	0	0	0	0	0	0	0	0	0	0	0	0	0	0	0	0	0	0	0	0	0	0	0	0	0	0	0	0
Solyc01G001305			Unknown protein	21.5751	19.151	23.1074	17.3398	27.6773	23.2459	17.3398	30.0639	23.2459	31.2125	28.8106	30.604	7.34165	0.446599	16.3256	5.20664	7.07735	8.45641	5.20664	4.1516	8.45641	9.45644	7.07759	1.99484	27.8784	16.5409	20.3061	14.3627	23.9394	31.6725	18.3167	19.3329	26.128	12.4293	13.4622	22.9039	24.851	35.2769	21.1099	23.9981	24.6297	48.1304	15.552	29.955	31.3031	22.8263
Solyc01G001306			Unknown protein	3.5972	4.2862	5.45122	4.71378	4.75609	5.46268	4.71378	3.92759	5.46268	7.11308	6.92329	7.56772	0.260372	0.507465	6.30282	3.39745	2.87471	1.03853	3.39745	3.48052	1.03853	3.91007	2.34679	0.937138	5.22719	3.30818	2.25624	2.87255	5.69985	4.52464	4.57917	7.24985	10.0492	2.8683	1.22384	6.41309	4.14183	3.71336	3.67129	5.99954	6.7172	3.85043	3.11039	14.3784	10.4344	3.65221
Solyc01G001307			Reverse transcriptase	0	0	0	0	0	0	0	0	0	0	0	0	0	0	0	0	0	0	0	0	0	0	0	0	0	0	0	0	0	0	0	0	0	0	0	0	0	0	0	0	0	0	0	0	0	0
Solyc01G001308	Uncharacterised conserved protein UCP022280		RGS1-HXK1-interacting protein 1	421.57	402.922	466.392	418.204	435.487	458.261	418.204	422.359	458.261	552.079	541.36	502.867	46.5561	7.49131	27.4976	17.7229	32.8475	48.7071	17.7229	32.9117	48.7071	7.0296	23.8435	32.6225	404.236	440.815	419.66	395.454	410.389	515.809	455.627	427.741	444.175	427.377	383.061	461.743	465.956	378.762	450.651	467.364	456.77	520.771	572.313	563.154	522.762	543.266
Solyc01G001309		GO:0003676 GO:0008270	SWIM-type domain-containing protein	0	0	0	0	0	0	0	0	0	0	0	0	0	0	0	0	0	0	0	0	0	0	0	0	0	0	0	0	0	0	0	0	0	0	0	0	0	0	0	0	0	0	0	0	0	0
Solyc01G001310	Ulp1 protease family protein		Ubiquitin-like protease family profile domain-containing protein	0	0	0	0	0	0	0	0	0	0	0	0	0	0	0	0	0	0	0	0	0	0	0	0	0	0	0	0	0	0	0	0	0	0	0	0	0	0	0	0	0	0	0	0	0	0
Solyc01G001311		,GO:0003676	DUF659 domain-containing protein	33.3289	30.0486	35.2106	23.0936	20.1286	27.3611	23.0936	23.7798	27.3611	55.5527	70.9167	61.1365	5.32947	7.6281	18.3769	13.9384	3.36874	6.89056	13.9384	1.83789	6.89056	6.93856	9.86036	2.61236	32.2344	33.9089	33.8435	31.598	28.4992	37.3283	32.0542	36.2493	20.0984	21.0342	28.1483	12.8262	28.9928	18.5668	25.699	22.7982	33.586	43.3174	46.6559	76.6848	64.6931	61.1745
Solyc01G001312			Integrase core domain containing protein	0	0	0	0	0	0	0	0	0	0	0	0	0	0	0	0	0	0	0	0	0	0	0	0	0	0	0	0	0	0	0	0	0	0	0	0	0	0	0	0	0	0	0	0	0	0
Solyc01G001313			Translocon at the inner envelope membrane of chloroplasts 214	0	0	0	0	0	0	0	0	0	0	0	0	0	0	0	0	0	0	0	0	0	0	0	0	0	0	0	0	0	0	0	0	0	0	0	0	0	0	0	0	0	0	0	0	0	0
Solyc01G001314			Unknown protein	29.4025	21.1573	23.0636	46.7407	54.1435	56.587	46.7407	53.2724	56.587	68.1986	65.1325	54.7525	1.82348	0.353096	20.1279	10.5284	7.29431	15.5627	10.5284	10.072	15.5627	15.2048	13.2775	4.31661	35.7191	23.1573	29.3311	17.2353	25.0793	21.492	33.199	14.4997	56.2756	41.1123	42.8343	55.8855	51.7728	54.772	55.0693	57.5956	57.0962	75.0835	83.9807	45.5316	77.2144	60.2614
Solyc01G001315			Unknown protein	0	0	0	0	0	0	0	0	0	0	0	0	0	0	0	0	0	0	0	0	0	0	0	0	0	0	0	0	0	0	0	0	0	0	0	0	0	0	0	0	0	0	0	0	0	0
Solyc01G001316		GO:0003824,	DUF4220 domain-containing protein	284.5	222.788	299.708	265.01	248.518	270.286	265.01	239.476	270.286	354.958	339.498	317.718	33.6655	15.5184	10.9747	63.7294	24.2469	21.938	63.7294	33.8203	21.938	36.3315	18.75	40.7353	266.587	293.601	293.311	246.082	199.495	334.823	282.764	281.536	309.516	259.103	226.41	266.601	223.659	255.293	290.95	248.981	270.927	345.576	367.027	352.271	363.116	388.047
Solyc01G001317			DUF4283 domain-containing protein	0	0	0	0	0	0	0	0	0	0	0	0	0	0	0	0	0	0	0	0	0	0	0	0	0	0	0	0	0	0	0	0	0	0	0	0	0	0	0	0	0	0	0	0	0	0
Solyc01G001318		GO:0005515	S-locus F-box protein 14	0	0	0	0	0	0	0	0	0	0	0	0	0	0	0	0	0	0	0	0	0	0	0	0	0	0	0	0	0	0	0	0	0	0	0	0	0	0	0	0	0	0	0	0	0	0
Solyc01G001319			Unknown protein	0	0	0	0	0	0	0	0	0	0	0	0	0	0	0	0	0	0	0	0	0	0	0	0	0	0	0	0	0	0	0	0	0	0	0	0	0	0	0	0	0	0	0	0	0	0
Solyc01G001320		GO:0003723 GO:0033897	Self-incompatibility ribonuclease	0	0	0	0	0	0	0	0	0	0	0	0	0	0	0	0	0	0	0	0	0	0	0	0	0	0	0	0	0	0	0	0	0	0	0	0	0	0	0	0	0	0	0	0	0	0
Solyc01G001321			Unknown protein	0	0	0	0	0	0	0	0	0	0	0	0	0	0	0	0	0	0	0	0	0	0	0	0	0	0	0	0	0	0	0	0	0	0	0	0	0	0	0	0	0	0	0	0	0	0
Solyc01G001322			Unknown protein	0	0	0	0	0	0	0	0	0	0	0	0	0	0	0	0	0	0	0	0	0	0	0	0	0	0	0	0	0	0	0	0	0	0	0	0	0	0	0	0	0	0	0	0	0	0
Solyc01G001323			Unknown protein	0	0	0	0	0	0	0	0	0	0	0	0	0	0	0	0	0	0	0	0	0	0	0	0	0	0	0	0	0	0	0	0	0	0	0	0	0	0	0	0	0	0	0	0	0	0
Solyc01G001324			Unknown protein	0	0	0	0	0	0	0	0	0	0	0	0	0	0	0	0	0	0	0	0	0	0	0	0	0	0	0	0	0	0	0	0	0	0	0	0	0	0	0	0	0	0	0	0	0	0
Solyc01G001325			Retrotransposon gag domain-containing protein	0	0	0	0	0	0	0	0	0	0	0	0	0	0	0	0	0	0	0	0	0	0	0	0	0	0	0	0	0	0	0	0	0	0	0	0	0	0	0	0	0	0	0	0	0	0
Solyc01G001326			F-box associated domain-containing protein	0	0	0	0	0	0	0	0	0	0	0	0	0	0	0	0	0	0	0	0	0	0	0	0	0	0	0	0	0	0	0	0	0	0	0	0	0	0	0	0	0	0	0	0	0	0
Solyc01G001327	(1 of 3) PTHR32133:SF139 - F-BOX ASSOCIATED UBIQUITITION EFFECTOR FAMILY PROTEIN	GO:0005515	S-locus F-box protein type-4	0	0	0	0	0	0	0	0	0	0	0	0	0	0	0	0	0	0	0	0	0	0	0	0	0	0	0	0	0	0	0	0	0	0	0	0	0	0	0	0	0	0	0	0	0	0
Solyc01G001328			Non-LTR retroelement reverse transcriptase	5.3396	0	7.75289	1.71529	0	0.399969	1.71529	0	0.399969	7.27495	7.16769	5.81594	0	0.848463	2.29898	2.92798	4.52526	2.72424	2.92798	2.41026	2.72424	0.62123	0.103868	3.96742	10.4544	3.30818	2.25624	0	0	6.78696	8.01354	8.45816	2.00984	1.9122	1.22384	0	0	0	0	1.19991	0	7.70087	9.33118	4.7928	4.17375	7.30441
Solyc01G001329		GO:0005515	S-locus F-box protein 10	0	0	0	0	0	0	0	0	0	0	0	0	0	0	0	0	0	0	0	0	0	0	0	0	0	0	0	0	0	0	0	0	0	0	0	0	0	0	0	0	0	0	0	0	0	0
Solyc01G001330			S-locus F-box protein type-6	0	0	0	0	0	0	0	0	0	0	0	0	0	0	0	0	0	0	0	0	0	0	0	0	0	0	0	0	0	0	0	0	0	0	0	0	0	0	0	0	0	0	0	0	0	0
Solyc01G001331			Unknown protein	0	0	0	0	0	0	0	0	0	0	0	0	0	0	0	0	0	0	0	0	0	0	0	0	0	0	0	0	0	0	0	0	0	0	0	0	0	0	0	0	0	0	0	0	0	0
Solyc01G001332		GO:0005507 GO:0016491 GO:0055114	L-ascorbate oxidase homolog	0	0	0	0	0	0	0	0	0	0	0	0	0	0	0	0	0	0	0	0	0	0	0	0	0	0	0	0	0	0	0	0	0	0	0	0	0	0	0	0	0	0	0	0	0	0
Solyc01G001333			S-locus F-box protein type-6	0	0	0	0	0	0	0	0	0	0	0	0	0	0	0	0	0	0	0	0	0	0	0	0	0	0	0	0	0	0	0	0	0	0	0	0	0	0	0	0	0	0	0	0	0	0
Solyc01G001334			Chromo domain-containing protein	0	0	0	0	0	0	0	0	0	0	0	0	0	0	0	0	0	0	0	0	0	0	0	0	0	0	0	0	0	0	0	0	0	0	0	0	0	0	0	0	0	0	0	0	0	0
Solyc01G001335	light-mediated development protein 1 / deetiolated1 (DET1)		Light-mediated development protein DET1	178.983	149.24	154.145	188.519	197.212	210.785	188.519	193.666	210.785	232.348	209.047	215.701	38.8574	17.1746	35.6795	36.2033	46.336	41.3152	36.2033	63.7041	41.3152	28.6619	23.0126	15.9461	169.013	188.566	179.371	168.523	129.957	157.231	161.416	143.789	199.979	197.913	167.666	204.303	217.446	169.886	246.894	180.586	204.875	219.475	272.678	204.892	211.818	243.785
Solyc01G001336			Unknown protein	10.0249	0.478758	1.15688	3.58707	7.09612	2.03563	3.58707	4.23109	2.03563	1.8894	1.02346	8.12821	3.27943	0.424231	1.80436	0.101894	14.0785	3.45033	0.101894	0	3.45033	8.31051	2.45695	5.32652	0	28.9466	1.12812	0.957516	0	2.26232	0	1.20831	5.02461	5.7366	0	12.8262	1.03546	7.42671	5.50693	0.599954	0	0	2.0736	3.5946	1.04344	0.913051
Solyc01G001337			GS catalytic domain-containing protein	0	0	0	0	0	0	0	0	0	0	0	0	0	0	0	0	0	0	0	0	0	0	0	0	0	0	0	0	0	0	0	0	0	0	0	0	0	0	0	0	0	0	0	0	0	0
Solyc01G001338			Retrotransposon gag domain-containing protein	0	0	0	0	0	0	0	0	0	0	0	0	0	0	0	0	0	0	0	0	0	0	0	0	0	0	0	0	0	0	0	0	0	0	0	0	0	0	0	0	0	0	0	0	0	0
Solyc01G001339		GO:0003676	RNase H type-1 domain-containing protein	0	0	0	0	0	0	0	0	0	0	0	0	0	0	0	0	0	0	0	0	0	0	0	0	0	0	0	0	0	0	0	0	0	0	0	0	0	0	0	0	0	0	0	0	0	0
Solyc01G001340		GO:0016787	GS catalytic domain-containing protein	0	0	0	0	0	0	0	0	0	0	0	0	0	0	0	0	0	0	0	0	0	0	0	0	0	0	0	0	0	0	0	0	0	0	0	0	0	0	0	0	0	0	0	0	0	0
Solyc01G001341		GO:0003824 GO:0004356 GO:0006807	GS catalytic domain-containing protein	0	0	0	0	0	0	0	0	0	0	0	0	0	0	0	0	0	0	0	0	0	0	0	0	0	0	0	0	0	0	0	0	0	0	0	0	0	0	0	0	0	0	0	0	0	0
Solyc01G001342		GO:0009521 GO:0009767 GO:0016020 GO:0016168 GO:0019684	Photosystem II CP43 reaction center protein	0	0	0	0	0	0	0	0	0	0	0	0	0	0	0	0	0	0	0	0	0	0	0	0	0	0	0	0	0	0	0	0	0	0	0	0	0	0	0	0	0	0	0	0	0	0
Solyc01G001343	Ulp1 protease family protein	GO:0006508 GO:0008234	Ubiquitin-like protease family profile domain-containing protein	0	0	0	0	0	0	0	0	0	0	0	0	0	0	0	0	0	0	0	0	0	0	0	0	0	0	0	0	0	0	0	0	0	0	0	0	0	0	0	0	0	0	0	0	0	0
Solyc01G001344			SWIM-type domain-containing protein	0	0	0	0	0	0	0	0	0	0	0	0	0	0	0	0	0	0	0	0	0	0	0	0	0	0	0	0	0	0	0	0	0	0	0	0	0	0	0	0	0	0	0	0	0	0
Solyc01G001345	ARM repeat superfamily protein	GO:0005488 GO:0006886 GO:0008536,,GO:0005488	Importin N-terminal domain-containing protein	844.336	748.821	902.555	775.793	771.156	876.073	775.793	746.296	876.073	1069.2	1140.87	1026.68	141.351	30.0589	72.5209	58.7803	64.3566	171.898	58.7803	88.8787	171.898	156.697	68.4496	77.6172	878.168	886.593	768.249	809.101	688.541	946.781	886.069	874.816	757.711	805.993	763.674	820.876	787.983	704.61	980.234	802.738	845.248	1029.03	1152.92	1025.66	1130.04	1204.31
Solyc01G001346		GO:0055085	Oligopeptide transporter 7	0	0	0	0	0	0	0	0	0	0	0	0	0	0	0	0	0	0	0	0	0	0	0	0	0	0	0	0	0	0	0	0	0	0	0	0	0	0	0	0	0	0	0	0	0	0
Solyc01G001347		GO:0008270	SWIM-type domain-containing protein	0	0	0	0	0	0	0	0	0	0	0	0	0	0	0	0	0	0	0	0	0	0	0	0	0	0	0	0	0	0	0	0	0	0	0	0	0	0	0	0	0	0	0	0	0	0
Solyc01G001348			Ulp1 protease family, C-terminal catalytic domain containing protein	0	0	0	0	0	0	0	0	0	0	0	0	0	0	0	0	0	0	0	0	0	0	0	0	0	0	0	0	0	0	0	0	0	0	0	0	0	0	0	0	0	0	0	0	0	0
Solyc01G001349	ankyrin repeat family protein / regulator of chromosome condensation (RCC1) family protein	GO:0005515	Inhibitor of Bruton tyrosine kinase	422.703	399.023	464.254	467.023	481.798	543.976	467.023	479.916	543.976	543.083	519.909	513.383	59.4818	13.8973	31.9979	49.484	29.2492	27.8044	49.484	38.6494	27.8044	17.0043	16.693	33.0211	386.812	479.686	401.61	394.497	403.549	441.153	510.577	441.033	489.397	472.314	439.357	485.563	465.956	493.877	580.064	535.759	516.105	578.528	516.326	534.397	491.459	577.049
Solyc01G001350		GO:0016491 GO:0055114	L-aspartate oxidase	1.97393	2.57624	1.94579	3.15231	2.16206	2.95811	3.15231	2.78502	2.95811	0	3.45814	1.64431	2.83844	1.81059	0	4.2355	1.51452	0	4.2355	2.10871	0	0.221951	3.20311	0.356149	2.6136	3.30818	0	2.87255	2.27994	1.13116	2.28958	2.41662	1.00492	4.7805	3.67151	0.916156	0	5.57004	1.83564	4.79963	2.23907	0	0	0	8.3475	0.913051
Solyc01G001351			Bromodomain associated domain-containing protein	0	0	0	0	0	0	0	0	0	0	0	0	0	0	0	0	0	0	0	0	0	0	0	0	0	0	0	0	0	0	0	0	0	0	0	0	0	0	0	0	0	0	0	0	0	0
Solyc01G001352			Double-stranded RNA-binding protein 1	261.819	262.003	291.23	231.447	197.053	243.56	231.447	195.719	243.56	292.351	287.695	267.949	33.8251	18.9731	42.7731	29.3922	6.14135	15.9709	29.3922	8.54761	15.9709	12.0044	23.2807	16.9275	268.329	262.173	254.955	265.232	258.773	345.004	271.316	257.37	252.235	221.815	220.291	199.722	185.347	206.091	251.483	226.183	253.015	290.708	335.923	250.424	307.814	301.307
Solyc01G001353			Integrase core domain containing protein	0	0	0	0	0	0	0	0	0	0	0	0	0	0	0	0	0	0	0	0	0	0	0	0	0	0	0	0	0	0	0	0	0	0	0	0	0	0	0	0	0	0	0	0	0	0
Solyc01G001354	(1 of 3) PTHR32133:SF139 - F-BOX ASSOCIATED UBIQUITITION EFFECTOR FAMILY PROTEIN	GO:0005515	S-locus F-box protein 6	0	0	0	0	0	0	0	0	0	0	0	0	0	0	0	0	0	0	0	0	0	0	0	0	0	0	0	0	0	0	0	0	0	0	0	0	0	0	0	0	0	0	0	0	0	0
Solyc01G001355			Unknown protein	0	0	0	0	0	0	0	0	0	0	0	0	0	0	0	0	0	0	0	0	0	0	0	0	0	0	0	0	0	0	0	0	0	0	0	0	0	0	0	0	0	0	0	0	0	0
Solyc01G001356		GO:0008270	SWIM-type domain-containing protein	0	0	0	0	0	0	0	0	0	0	0	0	0	0	0	0	0	0	0	0	0	0	0	0	0	0	0	0	0	0	0	0	0	0	0	0	0	0	0	0	0	0	0	0	0	0
Solyc01G001357			Unknown protein	0	0	0	0	0	0	0	0	0	0	0	0	0	0	0	0	0	0	0	0	0	0	0	0	0	0	0	0	0	0	0	0	0	0	0	0	0	0	0	0	0	0	0	0	0	0
Solyc01G001358	protein kinase family protein / protein phosphatase 2C ( PP2C) family protein	GO:0003824 GO:0004672 GO:0004713 GO:0005524 GO:0006468	Protein kinase and PP2C-like domain-containing protein	382.879	474.737	449.396	391.536	363.249	403.12	391.536	380.423	403.12	408.926	421.55	383.609	29.2266	35.6145	7.66269	34.3864	14.1851	28.67	34.3864	19.5648	28.67	27.3017	13.6084	47.4422	340.639	380.441	427.557	491.206	458.268	493.186	422.428	432.575	389.91	418.772	365.927	328.9	409.005	351.841	390.992	434.366	384	411.996	400.204	414.577	461.199	403.569
Solyc01G001359			S-locus F-box protein type-1	0	0	0	0	0	0	0	0	0	0	0	0	0	0	0	0	0	0	0	0	0	0	0	0	0	0	0	0	0	0	0	0	0	0	0	0	0	0	0	0	0	0	0	0	0	0
Solyc01G001360			Retrotransposon gag domain-containing protein	0	0	0	0	0	0	0	0	0	0	0	0	0	0	0	0	0	0	0	0	0	0	0	0	0	0	0	0	0	0	0	0	0	0	0	0	0	0	0	0	0	0	0	0	0	0
Solyc01G001361	small and basic intrinsic protein 2;1	GO:0005215 GO:0006810 GO:0016020	Aquaporin SIP2-1	358.17	330.785	366.012	354.737	360.884	381.25	354.737	358.553	381.25	470.293	479.979	474.561	60.3402	14.0843	40.0005	10.3813	36.9648	62.5867	10.3813	12.2736	62.5867	59.4091	55.6377	18.4948	333.669	369.689	371.151	362.899	298.672	357.447	350.306	390.284	354.737	350.889	358.584	365.546	407.97	309.137	418.527	372.571	352.653	428.361	508.031	474.487	469.547	490.309
Solyc01G001362		GO:0003676 GO:0008270	CCHC-type domain-containing protein	644.318	690.319	678.261	534.684	429.985	529.95	534.684	415.022	529.95	951.745	970.723	762.419	104.824	17.439	72.6883	177.215	172.181	137.145	177.215	165.316	137.145	185.889	65.756	23.8525	697.83	570.661	664.462	788.993	591.644	678.696	690.309	665.778	585.869	542.109	476.073	459.91	458.707	371.336	580.064	492.562	517.224	955.87	1022.28	877.082	969.353	1148.62
Solyc01G001363			Reverse transcriptase domain-containing protein	0	0	0	0	0	0	0	0	0	0	0	0	0	0	0	0	0	0	0	0	0	0	0	0	0	0	0	0	0	0	0	0	0	0	0	0	0	0	0	0	0	0	0	0	0	0
Solyc01G001364	Ribosomal protein L34	GO:0003735 GO:0005622 GO:0005840 GO:0006412	50S ribosomal protein L34, chloroplastic	187.404	201.29	278.342	285.098	252.235	337.871	285.098	284.447	337.871	311.845	316.012	261.539	73.2726	9.21394	35.4929	72.6161	24.5541	56.0862	72.6161	4.13861	56.0862	79.3611	66.956	48.989	175.982	129.019	257.211	190.546	212.034	276.003	312.528	246.495	243.191	318.381	293.721	187.812	357.233	211.661	269.84	365.372	378.402	308.997	277.862	348.676	339.117	234.654
Solyc01G001365		GO:0010181 GO:0016491 GO:0055114	Exostosin GT47 domain-containing protein	46.2496	43.4772	45.1199	39.9463	55.2895	46.2153	39.9463	52.7011	46.2153	45.3006	45.0181	39.4714	3.54889	3.29852	2.80023	11.7541	7.62888	9.89397	11.7541	10.6455	9.89397	17.96	6.9039	1.39406	41.8175	40.5252	56.4059	40.2157	46.7387	50.9022	45.7917	38.6659	38.187	44.9367	36.7151	60.4663	49.7019	55.7004	55.9872	38.997	43.6618	42.3548	45.6191	47.928	58.4325	36.5221
[truncated: 35,229 more rows]
[truncated: 13 more columns]

## Sheet: Table S3
Table S3. Primer sequences of tomato genes analyzed by quantitative real-time PCR.
[truncated: 11 more rows]

## Sheet: Table S4
Table S4. Expression levels and functional annotations of differentially expressed genes.
[truncated: 6,152 more rows]
